# Supplementary material for: Dose-related association between radiation exposure from computed tomography (CT) scans during trauma hospitalizations and subsequent risk of developing new-onset cancers
Source: Commun Med (Lond). 2026 Jan 5;6:89. doi: 10.1038/s43856-025-01354-z (PMC12881511; doi:10.1038/s43856-025-01354-z)
Supplement: Supplementary file 4 — Supplementary Data 1 [file 43856_2025_1354_MOESM4_ESM.csv]

Cancer_death_censored_3years	Cancer_death	Cancer_cause	Time_to_death	Adm_date	Brain_cancer	Head_neck_cancers	Cancer_type	Cancer_date	New_onset_Cancer_posttrauma	Length_of_stay	ICU_days	ICU_hours	Neck_cervical_spine_injury_adm	Thoracic_injury_adm	Abdo_injury_including_lumbar_spine_inj_adm	UL_injury_adm	LL_injury_adm	Burns_adm	FB_penetration_natural_orifice_adm	Unspecified_injury_adm	Multi_region_injury_adm	TBI_adm	Mechanism_of_injury	Principal_diagnosis	Co_diagnosis	ediag1	ediag2	ediag3	ediag4	ediag5	ediag6	ediag7	ediag8	ediag9	ediag10	ediag11	ediag12	ediag13	ediag14	ediag15	ediag16	ediag17	ediag18	ediag19	Principal_procedure	op1	op2	op3	op4
0	0		16.79178082	3/1/2004 0:00	0	0	skin chest	10/1/2019	1	2	0		0	0	0	1	0	0	0	0	0	0	1	S42.00																					47465-01	92514-19
0	0		16.79178082	3/1/2004 0:00	0	0			0	3	0		0	0	0	1	0	0	0	0	0	0	1	S52.30	Z72.0	Z72.2																			47384-02	47384-02	92514-19
0	0		16.53972603	6/1/2004 0:00	0	0			0	12	0		0	0	0	0	1	0	0	0	0	0	1	S82.18	S83.10	E11.9	Z72.0																		47549-01	92514-29	95550-03
0	0		15.37260274	8/1/2005 0:00	0	0			0	2	0		0	0	0	0	0	0	0	0	0	1	1	S01.0	S09.9	T74.1																			30026-00
0	0		15.37260274	8/1/2005 0:00	0	0			0	12	0		0	0	0	0	1	0	0	0	0	0	1	S82.82	S93.0	F10.0	J22.	R07.4	Z86.7	Z72.0															47600-01	47600-01	92508-29	92516-00	47609-04
0	0		15.20547945	10/1/2005 0:00	0	0			0	1	0		0	0	0	0	0	0	0	0	0	1	1	S09.9	S29.9																				56001-00
0	0		15.20547945	10/1/2005 0:00	0	0			0	1	0		0	0	0	0	0	0	0	0	0	1	1	S01.88	F12.9
0	0		15.20547945	10/1/2005 0:00	0	0			0	1	0		0	0	0	0	0	0	0	0	0	1	1	S01.1	S22.32	S40.0	S60.2	Z63.0	Z72.0																95550-01
0	0		14.95342466	1/1/2006 0:00	0	0			0	2	0		0	0	0	1	0	0	0	0	0	0	1	S65.1	S61.88	Z72.0																			34106-11	90686-01	92514-99	95550-03
0	0		14.95342466	1/1/2006 0:00	0	0			0	5	2		0	0	0	1	0	0	0	0	0	0	1	S42.11	S42.14	S22.02	S22.03	S22.04	S27.31																56807-00	56619-00	56221-00	90912-00	95550-03
0	0		7.953424658	2/1/2006 0:00	0	0			0	83	0		0	0	0	0	0	1	0	0	0	0	1	T21.33	T23.2	T22.22	T25.2	T24.2	T31.10	T79.3	J44.0	J18.9	B96.5	B96.39	E11.29	N17.9	E11.65	I48.	Z92.1	I50.0	E87.7	E11.72	I10.	E78.0	45406-00	56401-00	96202-07	95550-00	95550-02
0	0		14.79178082	3/1/2006 0:00	0	0			0	6	0		0	0	0	0	1	0	0	0	0	0	1	S72.11	S72.2	S72.3	S32.1	S32.4	S32.5	S22.31	S36.04	S01.0	S51.0	S40.81	F10.0	Z72.0									47519-00	92514-19	92512-19	30026-00	30026-00
0	0		10.7260274	4/1/2006 0:00	0	0			0	1	1		0	0	0	0	0	0	0	0	0	1	1	S02.4	S02.2	S02.8	S06.03	F10.1	Z22.52																56022-00	56001-00
0	0		6.580821918	5/1/2006 0:00	0	0			0	1	0		0	0	0	1	0	0	0	0	0	0	1	S52.20	S51.81	T89.01
0	0		14.45753425	7/1/2006 0:00	0	0	testicular	8/1/2020	1	1	0		0	0	0	1	0	0	0	0	0	0	1	S42.00																					47465-01	92514-19
0	0		4.715068493	8/1/2006 0:00	0	0			0	7	0		0	0	1	0	0	0	0	0	0	0	1	S32.02	E07.8	N18.91	I10.	E53.8																	90026-00	56223-00	95550-03
0	0		12.61369863	8/1/2006 0:00	0	0			0	1	0		0	0	0	1	0	0	0	0	0	0	1	S61.0
0	0		14.28767123	9/1/2006 0:00	0	0	skin chest	3/1/2014	1	1	0		0	0	0	0	0	0	0	0	0	1	1	S01.0	F10.0	Z92.1																			56001-00	30026-00	92515-99	56220-00
0	0		11.36438356	10/1/2006 0:00	0	0			0	1	0		0	0	1	0	0	0	0	0	0	0	1	S30.0
0	0		8.602739726	11/1/2006 0:00	0	1	Head and neck	2/1/2014	1	11	0		0	0	0	0	1	0	0	0	0	0	1	S72.11	T81.0	Z60.2																			47519-00	92508-29	13706-02	95550-03
0	0		14.12054795	11/1/2006 0:00	0	0			0	3	2		0	0	0	1	0	0	0	0	0	0	1	S41.1	S30.81	T88.4	Z72.0	Z72.2																	30023-00	45439-00	41898-00	92514-99	95550-03
0	0		6.153424658	11/1/2006 0:00	0	0			0	1	0		0	0	0	0	0	0	0	0	0	1	1	S06.5	Z59.8																				56001-00
0	0		14.12054795	11/1/2006 0:00	0	0			0	1	0		0	0	0	1	0	0	0	0	0	0	1	S62.33	Z72.0																				47336-01	47336-01	60506-00	92514-99
0	0		13.95342466	1/1/2007 0:00	0	0			0	1	0		0	0	0	1	0	0	0	0	0	0	1	S46.2	S56.5	S51.88	S61.7	Z72.1																	90582-02	90582-02	30026-00	30026-00	92514-29
0	0		13.95342466	1/1/2007 0:00	0	0			0	1	0		0	0	0	0	1	0	0	0	0	0	1	S82.28																					95550-03	95550-01
0	0		13.86849315	2/1/2007 0:00	0	0			0	25	17		0	0	0	0	0	0	0	0	0	1	2	S06.23	S06.6	S02.1	S02.3	S02.4	S02.66	S02.68	S03.0	S02.2	T79.7	S27.31	J98.1	S19.8	M25.46	S06.01	H49.2	F04.03	J69.0	B95.6	K56.7	T84.2	41883-00	47789-00	47786-00	47771-01	47738-00
0	0		13.79178082	3/1/2007 0:00	0	1	skin head and neck	9/1/2020	1	7	0		0	0	1	0	0	0	0	0	0	0	1	S32.5	S33.3	S92.22	S92.3	S52.6	S89.9																56619-00	95550-03	95550-01	95550-02
0	0		13.79178082	3/1/2007 0:00	0	0			0	4	0		0	0	0	1	0	0	0	0	0	0	1	S52.20	E11.72	I10.	Z72.0																		47384-03	92514-29	92511-29	95550-03
0	0		13.70684932	4/1/2007 0:00	0	0			0	1	0		0	0	0	1	0	0	0	0	0	0	1	S46.1																					47963-01	48951-00	92514-29	92511-29	92518-00
0	0		13.62465753	5/1/2007 0:00	0	0			0	2	0		0	0	0	1	0	0	0	0	0	0	1	S61.88	T89.02	B95.0																			46327-01	30023-00	92514-19	95550-03
0	0		13.53972603	6/1/2007 0:00	0	0			0	2	0		0	0	0	0	0	0	0	0	0	1	1	S00.81	T79.3	S09.9
0	0		13.53972603	6/1/2007 0:00	0	0			0	5	0		1	0	0	0	0	0	0	0	0	0	1	S12.0	S12.1	S22.02	S63.11																		96092-00	47042-00	56220-00	56221-00	56301-00
0	0		13.45753425	7/1/2007 0:00	0	0			0	1	0		0	0	0	1	0	0	0	0	0	0	1	S52.51																					47363-00	92514-19
0	0		13.00547945	7/1/2007 0:00	0	0			0	16	0		0	0	0	0	0	0	0	0	0	1	1	S06.5	S06.28	S00.1	S00.85	F10.3	F10.2	F32.90	E87.1	Z72.0	Z60.2												39600-00	92514-29	56001-00	95550-01	95550-02
0	0		4.18630137	8/1/2007 0:00	0	0	Liver	6/1/2011	1	1	0		0	0	0	1	0	0	0	0	0	0	1	S59.9	Z72.1
0	0		13.37260274	8/1/2007 0:00	0	0			0	1	0		0	0	0	0	0	0	0	0	0	1	1	S01.0	S06.01
0	0		13.37260274	8/1/2007 0:00	0	0			0	1	0		0	0	0	0	0	0	0	0	0	1	2	S02.2	S02.4	F10.0																			56001-00	90912-00
0	0		13.28767123	9/1/2007 0:00	0	0			0	1	0		0	0	0	0	0	0	0	0	0	1	1	S05.1	H20.0	S01.21	Z72.0
0	0		11.02465753	9/1/2007 0:00	0	0			0	1	0		0	0	0	0	0	0	0	0	0	1	1	S06.00	S42.11	S42.14	S42.00	S90.81																	56001-00
0	0		13.28767123	9/1/2007 0:00	0	0			0	1	0		0	0	0	0	0	0	0	0	0	1	1	S02.1	S06.31	E86.
0	0		5.657534247	10/1/2007 0:00	0	0			0	17	8		0	0	0	0	0	0	0	0	0	1	1	S02.0	S02.1	S06.4	S06.5	S06.23	S06.1	G93.5	J98.1	R50.9	R45.1	E87.6	E83.3	E83.4	E87.0	F11.3	F11.2	Z22.52	Z72.0				39603-01	39015-02	34524-00	92514-40	13882-02
0	0		8.479452055	10/1/2007 0:00	0	0			0	1	0		0	0	0	0	0	0	0	0	0	1	1	S01.51	S01.1	S01.41	S02.4	F10.0	Z72.0																30052-02	30052-01	30032-00	92515-99	56022-00
0	0		13.12054795	11/1/2007 0:00	0	0			0	5	0		0	0	0	0	1	0	0	0	0	0	1	S92.21	S92.23	S91.81	T89.01																		90580-00	92514-29	92512-29	47630-01	92514-29
0	0		13.03835616	12/1/2007 0:00	0	0			0	1			0	0	0	0	0	0	0	0	0	1	1	S01.0	S51.0	S81.0																			30029-00
0	0		13.03835616	12/1/2007 0:00	0	0			0	4	0		0	0	0	1	0	0	0	0	0	0	2	S42.14	S42.24	S43.01	G24.0	Z72.2	Z72.0	M24.41															47429-01	47009-00	92514-29	95550-03	47009-00
0	0		7.22739726	12/1/2007 0:00	0	0			0	1	0		0	0	0	0	0	1	0	0	0	0	1	T21.04	T31.00	T79.3	B95.6	B95.0	F10.1	E11.9
0	0		12.95342466	1/1/2008 0:00	0	0			0	1	0		0	0	0	1	0	0	0	0	0	0	1	S62.63	S00.05	S10.95	S00.45	S00.85	S40.0	S80.0
0	0		12.95342466	1/1/2008 0:00	0	0			0	2	0		0	1	0	0	0	0	0	0	0	0	1	S20.2	F10.0	R00.1																			56301-00
0	0		12.95342466	1/1/2008 0:00	0	0			0	2	0		0	0	1	0	0	0	0	0	0	0	1	S31.2	T89.02	Z59.8
0	0		12.95342466	1/1/2008 0:00	0	0			0	28	17		0	1	0	0	0	0	0	0	0	0	1	S24.10	S24.70	S22.05	S22.06	S22.03	S22.01	S12.25	S06.01	S27.2	S27.31	S37.01	S05.0	L89.3	B95.7	J86.9	B96.88	Z72.0					41883-00	92514-49	13882-02	38403-00	55054-00
0	0		12.86849315	2/1/2008 0:00	0	0			0	4	0		0	0	0	0	1	0	0	0	0	0	1	S98.1	T89.01	T89.03	R02.	B87.1	S81.0																44338-00	92508-29	95550-03
0	0		12.86849315	2/1/2008 0:00	0	0			0	1	0		0	0	0	0	0	0	0	0	0	1	1	S02.3	S02.4	Z86.43																			45590-00	47765-01	92514-19
0	0		12.86849315	2/1/2008 0:00	0	0			0	1	0		0	0	0	1	0	0	0	0	0	0	1	S66.1	Z72.0																				46429-00	46429-00	46429-00	39330-00	92514-19
0	0		3.452054795	4/1/2008 0:00	0	0			0	4	0		0	0	0	0	0	0	0	0	0	1	1	S06.5	S06.02	S01.1	Z92.1																		30052-01	56001-00	95550-01	95550-03
0	0		12.62191781	5/1/2008 0:00	0	0			0	2	0		0	0	0	0	1	0	0	0	0	0	2	S71.1
0	0		6.435616438	5/1/2008 0:00	0	0			0	9	0		0	0	0	0	1	0	0	0	0	0	1	S89.9	M25.55																				56307-00	95550-02	95550-03	95550-01
0	0		4.594520548	5/1/2008 0:00	0	0			0	5	0		0	0	1	0	0	0	0	0	0	0	1	S32.5	S32.83																				56409-00	61449-00	95550-01	95550-03	95550-02
0	0		12.62191781	5/1/2008 0:00	0	0			0	2	0		0	0	0	0	0	0	0	0	0	1	1	S05.4
0	0		12.62191781	5/1/2008 0:00	0	0			0	12	0		0	0	0	0	0	0	0	0	0	1	1	S06.5	S00.05	E87.1	I10.	R26.8	E03.9																95550-02	95550-03
0	0		12.62191781	5/1/2008 0:00	0	0			0	1	0		0	0	0	1	0	0	0	0	0	0	1	S60.84	Z72.0																				30064-00	92514-29
0	0		12.62191781	5/1/2008 0:00	0	0			0	1	0		0	0	0	1	0	0	0	0	0	0	1	S64.4	S65.5	S66.1	S61.0	Z72.0																	39300-00	92514-29
0	0		9.156164384	6/1/2008 0:00	0	0			0	3	0		0	0	0	1	0	0	0	0	0	0	1	S52.50	S42.03																				47366-02	92514-19	95550-01	95550-03
0	0		2.830136986	6/1/2008 0:00	0	0			0	1	0		0	0	0	1	0	0	0	0	0	0	1	S62.4	Z72.0																				47342-01	92514-29
0	0		12.45479452	7/1/2008 0:00	0	0			0	1	0		0	0	0	0	0	0	0	0	0	1	1	S02.65	S03.2	S06.02	F10.0
0	0		3.668493151	7/1/2008 0:00	0	0			0	4	0		0	1	0	0	0	0	0	0	0	0	1	S22.42	S49.9																				95550-03
0	0		12.45479452	7/1/2008 0:00	0	0			0	1	0		0	0	0	1	0	0	0	0	0	0	1	S52.51																					47363-00	92515-99
0	0		7.473972603	7/1/2008 0:00	0	0			0	4	0		0	0	0	1	0	0	0	0	0	0	1	S52.59	S42.02	Z72.0																			47366-02	92514-29	95550-03
0	0		10.38356164	8/1/2008 0:00	0	0			0	1	0		0	0	0	0	1	0	0	0	0	0	1	S83.2	Z72.0																				49561-01	92514-19
0	0		12.36986301	8/1/2008 0:00	0	0			0	1	0		0	0	0	1	0	0	0	0	0	0	1	S64.4	S65.0	S66.1	S61.0	Z72.0																	39300-00	39300-00	46432-00	46432-00	90665-00
0	0		4.873972603	8/1/2008 0:00	0	0			0	4	0		0	0	0	0	1	0	0	0	0	0	1	S89.9	L03.11	Z72.0																			56619-00	95550-01	95550-02	95550-03
0	0		12.28493151	9/1/2008 0:00	0	0			0	1	0		0	0	0	0	1	0	0	0	0	0	1	S80.81	S30.81	F10.0	Z72.0
0	0		9.320547945	9/1/2008 0:00	0	0			0	1	0		0	0	0	0	0	0	0	0	0	1	1	S09.8	S06.01	S22.42	S50.0	F10.1	R51.	F32.80	Z63.79	Z91.5													56001-00
0	0		7.98630137	10/1/2008 0:00	0	0	Liver	9/1/2016	1	1	0		0	0	0	0	0	0	0	0	0	1	1	S09.9	S00.85	F10.0	F10.3	Z72.0																	56001-00
0	0		12.20273973	10/1/2008 0:00	0	0			0	1	0		0	0	0	1	0	0	0	0	0	0	1	S43.00	S40.0
0	0		12.20273973	10/1/2008 0:00	0	0			0	3	0		0	0	0	1	0	0	0	0	0	0	1	S64.4	S66.3	S61.0	Z72.0																		39300-00	46420-00	92514-99
0	0		12.20273973	10/1/2008 0:00	0	0			0	3	0		0	0	0	0	1	0	0	0	0	0	1	S71.1	T89.02	Z59.8																			30026-00
0	0		8.876712329	11/1/2008 0:00	0	0			0	11	0		0	0	0	1	0	0	0	0	0	0	1	S61.88	T89.01	B96.2	S01.1	S81.0	S06.02	S29.9															30023-00	92514-99	30032-00	30026-00	90686-01
0	0		5.019178082	11/1/2008 0:00	0	0			0	7	0		0	0	0	0	1	0	0	0	0	0	1	S70.1	S70.82	N39.0	B96.88	Z06.31	A09.9																56619-00	95550-03	95550-02
0	0		10.71232877	11/1/2008 0:00	0	0			0	5	0		0	0	0	0	1	0	0	0	0	0	1	S72.03	Z92.1	Z60.2																			47522-00	92514-29	92508-29	95550-03
0	0		12.11780822	11/1/2008 0:00	0	0			0	5	0		0	0	1	0	0	0	0	0	0	0	1	S33.0																					96192-00	40330-00	92514-19	92518-00	92063-00
0	0		12.03561644	12/1/2008 0:00	0	1	skin head and neck	9/1/2019	1	1			0	0	0	1	0	0	0	0	0	0	1	S62.52	S61.1	S61.81	Z72.0																		30023-00	46516-01	46396-02	45206-06	45206-06
0	0		9.487671233	12/1/2008 0:00	0	0			0	1	0		0	0	0	0	0	0	0	0	0	1	1	S01.0	S00.05	F10.0	K29.2	Z72.0
0	0		12.03561644	12/1/2008 0:00	0	0			0	2	0		0	0	0	1	0	0	0	0	0	0	1	S52.01																					47459-01	92514-99	95550-03
0	0		12.03561644	12/1/2008 0:00	0	0			0	1	0		0	0	1	0	0	0	0	0	0	0	1	S30.80																					30026-00	37604-00	92514-19
0	0		5.550684932	12/1/2008 0:00	0	0			0	2	0		0	0	0	1	0	0	0	0	0	0	1	S62.0																					47357-01	92514-19
0	0		12.03561644	12/1/2008 0:00	0	0			0	1	0		0	0	0	0	0	0	0	0	0	1	1	S01.88	Z72.1
0	0		2.854794521	12/1/2008 0:00	0	0			0	5	0		0	0	0	0	1	0	0	0	0	0	1	S82.82	F10.0	F10.2	F13.1	F20.9	Z72.0	Z91.1	Z22.52														95550-02	95550-03
0	0		11.95068493	1/1/2009 0:00	0	0			0	1	0		0	0	0	0	0	0	1	0	0	0	1	T18.1
0	0		11.86575342	2/1/2009 0:00	0	0			0	1	0		0	0	0	0	0	0	0	0	0	1	1	S01.0	R55.	S06.01	Z72.0																		30026-00	56001-00
0	0		4.498630137	2/1/2009 0:00	0	0			0	24	0		0	0	0	0	1	0	0	0	0	0	1	S72.03	E11.72	I10.																			47522-00	92514-30	95550-02	95550-03	95550-12
0	0		4.591780822	2/1/2009 0:00	0	0			0	2	0		0	0	0	0	0	0	0	0	0	1	1	S02.66	S02.68	S01.88	K08.88	Z63.6																	47789-00	97322-04	92514-99
0	0		11.7890411	3/1/2009 0:00	0	0			0	1	0		0	0	0	0	1	0	0	0	0	0	1	S92.3	S90.81
0	0		11.7890411	3/1/2009 0:00	0	0			0	10	0		0	0	0	0	0	1	0	0	0	0	1	T25.2	T31.00	Z72.0																			95550-03	95550-02	95550-01
0	0		11.7890411	3/1/2009 0:00	0	0			0	1	0		0	0	0	1	0	0	0	0	0	0	1	S62.52	S61.81	S61.1																			90580-00	46486-00
0	0		11.7890411	3/1/2009 0:00	0	0			0	1	0		0	0	0	1	0	0	0	0	0	0	2	S52.6	S63.62	S81.0	Z72.0																		90665-00	90665-00	46336-04	47363-00	92514-19
0	0		11.70410959	4/1/2009 0:00	0	0			0	6	0		0	0	0	0	1	0	0	0	0	0	1	S72.3																					47531-00	92514-19	95550-03
0	0		11.70410959	4/1/2009 0:00	0	0			0	1	0		0	0	0	0	1	0	0	0	0	0	1	S83.53	M17.1																				49539-01	49503-00	92514-19	95550-03
0	0		11.70410959	4/1/2009 0:00	0	0			0	1	0		0	0	0	0	0	0	0	0	0	1	1	S09.9	G81.9	R45.89																			95550-03	95550-05
0	0		11.62191781	5/1/2009 0:00	0	0			0	1	0		0	0	0	1	0	0	0	0	0	0	1	S62.32	Z72.0																				47336-01	92514-29	92511-29
0	0		11.62191781	5/1/2009 0:00	0	0			0	1	0		0	0	0	1	0	0	0	0	0	0	1	S62.34	Z72.0																				47342-01	92514-19	92511-19
0	0		11.62191781	5/1/2009 0:00	0	0			0	3	0		0	0	0	0	0	0	0	0	0	1	1	S02.0	S01.81	S06.02	S19.9																		90665-00	56001-00	56220-00	95550-03	95550-02
0	0		11.5369863	6/1/2009 0:00	0	0	Breast	12/1/2011	1	4	0		0	1	0	0	0	0	0	0	0	0	1	S20.2	N39.0	J45.9	Z89.6	Z72.1	Z72.0
0	0		11.45479452	7/1/2009 0:00	0	0			0	2	0		0	0	0	0	0	0	0	0	0	1	1	S06.5	Z72.0																				56001-00	56220-00	95550-03
0	0		11.45479452	7/1/2009 0:00	0	0			0	1	0		0	0	0	0	0	0	0	0	0	1	2	S02.2																					56001-00
0	0		11.45479452	7/1/2009 0:00	0	0			0	1	0		0	0	0	1	0	0	0	0	0	0	1	S62.62	S63.4	Z72.0																			47315-01	46307-00	92514-19
0	0		11.45479452	7/1/2009 0:00	0	0			0	1	0		0	0	0	0	0	0	0	0	0	1	1	S01.0	S06.02	F10.0																			30026-00
0	0		11.45479452	7/1/2009 0:00	0	0			0	2	0		0	0	0	0	1	0	0	0	0	0	1	S83.2																					49563-00	92514-29
0	0		11.45479452	7/1/2009 0:00	0	0			0	1	0		0	0	0	0	0	0	0	0	0	1	1	S06.01	S01.0	S51.0	S51.7	S81.7	F10.0	E87.2															13882-00	56301-01	56022-00	56220-00	56001-00
0	0		10.27123288	7/1/2009 0:00	0	0			0	1	0		0	0	1	0	0	0	0	0	0	0	1	S39.9	R91.	Z59.8
0	0		11.45479452	7/1/2009 0:00	0	0			0	5	0		0	0	1	0	0	0	0	0	0	0	1	S31.4	T89.01	Z91.5	Z30.1	Z72.0																	92124-00	92514-29	14203-00
0	0		9.178082192	8/1/2009 0:00	0	0			0	2	0		0	0	0	1	0	0	0	0	0	0	1	S52.51	Z72.0																				47366-02	92514-99
0	0		11.36986301	8/1/2009 0:00	0	0			0	1	0		0	0	0	0	0	0	0	0	0	1	2	S01.88	S01.41	S80.81	F10.0																		95550-01
0	0		11.28493151	9/1/2009 0:00	0	0			0	2	0		0	0	0	1	0	0	0	0	0	0	1	S66.2	S61.0	E10.9																			46420-00	95550-01
0	0		11.28493151	9/1/2009 0:00	0	0			0	1	0		0	0	0	0	0	0	0	0	0	1	1	S06.02	S01.0	F10.0
0	0		6.101369863	10/1/2009 0:00	0	0			0	26	0		1	0	0	0	0	0	0	0	0	0	1	S12.1	S02.2	S01.51	I10.	Z60.2																	96092-00	56001-00	56220-00	30052-02	95550-02
0	0		11.20273973	10/1/2009 0:00	0	0			0	8	0		0	0	1	0	0	0	0	0	0	0	1	S36.04	S06.01	S01.31	S40.81	S60.81	S50.81	J90.	H60.1	Z72.0													30026-00	56001-00	56223-00	56220-00	56221-00
0	0		1.561643836	10/1/2009 0:00	0	0			0	1	0		0	0	0	0	0	0	0	0	0	1	1	S02.0	S01.81	S06.02	F10.0	F10.2	Z72.0																30026-00	56001-00	95550-01
0	0		11.20273973	10/1/2009 0:00	0	0			0	1	0		0	0	0	1	0	0	0	0	0	0	1	S61.88	S66.8	S52.50	Z72.0																		30023-00	92514-29
0	0		8.671232877	10/1/2009 0:00	0	0			0	6	0		0	0	0	0	1	0	0	0	0	0	1	S82.6																					47597-00	92514-29
1	1	PLEURAL MESOTHELIOMA	9.279452055	11/1/2009 0:00	0	0	Mesothelioma	8/1/2019	1	16	0		0	0	0	0	0	0	0	0	0	1	1	S06.5	S06.6	S06.33	F04.03	I10.	R29.6	I84.8	K62.3	R39.1	Z60.2												57350-00	56220-00	56001-00	95550-03	95550-02
1	1	MALIGNANT MELANOMA	6.463013699	11/1/2009 0:00	0	0	Melanoma lung	2/1/2016	1	1	0		0	1	0	0	0	0	0	0	0	0	1	S29.9	R55.	Z72.0
0	0		11.11780822	11/1/2009 0:00	0	0			0	22	0		0	0	0	1	0	0	0	0	0	0	1	S42.11	S42.14	S52.01	S52.20	S52.09	S51.81	S32.4	S32.3	S32.1	S32.5	S32.02	S80.81	R02.	S50.81	S40.81	S70.81	Z72.0					47501-00	47486-00	92514-29	47399-01	47384-03
0	0		11.11780822	11/1/2009 0:00	0	0			0	2	0		1	0	0	0	0	0	0	0	0	0	2	S11.9	Z72.0																				30035-00	92514-40
0	0		11.11780822	11/1/2009 0:00	0	0			0	1	0		0	0	0	1	0	0	0	0	0	0	2	S61.0	F10.0	Y90.8
0	0		11.11780822	11/1/2009 0:00	0	0			0	9	0		0	0	0	0	1	0	0	0	0	0	1	S82.6	Z72.0																				47600-01	92514-29	95550-03
0	0		11.11780822	11/1/2009 0:00	0	0			0	1	0		0	0	0	0	0	0	0	0	0	1	1	S01.9	S51.9	S41.1	S91.1	D62.	F10.0																30032-00	30026-00	30026-00	30026-00
0	0		11.03561644	12/1/2009 0:00	0	0	Rectal cancer	7/1/2011	1	14	0		1	0	0	0	0	0	0	0	0	0	1	S12.1	S22.44	S22.2	S27.31	S40.0	H49.2	K62.9	K92.2	L89.9	M81.98	Z63.4											56001-00	56220-00	56401-00	57350-05	11506-00
0	0		11.03561644	12/1/2009 0:00	0	0			0	2	0		0	0	0	1	0	0	0	0	0	0	1	S52.6	S52.50	S63.00	S92.3	S01.88																	47363-00	47363-00	92511-99	47366-02	47366-02
0	0		1.301369863	12/1/2009 0:00	0	0			0	1	0		0	1	0	0	0	0	0	0	0	0	1	S29.9	I50.1	R33.	F03.	Z93.3																	95550-03	95550-01
0	0		11.03561644	12/1/2009 0:00	0	0			0	3	0		0	0	0	1	0	0	0	0	0	0	1	S52.51																					47366-02	92514-29
0	0		11.03561644	12/1/2009 0:00	0	0			0	1	0		0	0	0	1	0	0	0	0	0	0	1	S62.21	S63.11																				47336-01	92514-19
0	0		4.315068493	12/1/2009 0:00	0	0			0	1	0		0	0	0	0	1	0	0	0	0	0	1	S82.6	S91.0	T89.02
0	0		5.950684932	12/1/2009 0:00	0	0			0	1	0		0	0	0	0	0	0	0	0	0	1	1	S00.81																					56001-00	95550-03
0	0		10.95068493	1/1/2010 0:00	0	0			0	1	0		0	0	0	1	0	0	0	0	0	0	1	S42.09	T88.5	G58.8																			47462-01	92514-29	92511-29	95550-03
0	0		10.95068493	1/1/2010 0:00	0	0			0	5	0		0	0	0	0	0	0	0	0	0	1	1	S06.4	S02.0	S02.1	S02.8	S01.81	S22.40	R51.	Z72.0														39609-01	92514-29	90912-00	56001-00	57960-00
0	0		10.95068493	1/1/2010 0:00	0	0			0	3	0		0	0	0	0	1	0	0	0	0	0	1	S72.3	S82.0	S81.9																			47531-00	47585-00	90665-00	92514-99	92512-99
0	0		10.95068493	1/1/2010 0:00	0	0			0	1	0		0	0	0	0	0	0	0	0	0	1	1	S01.88	S01.41	S16.	Z72.1	Z72.2																	30032-00
0	0		10.95068493	1/1/2010 0:00	0	0			0	3	0		0	0	0	0	1	0	0	0	0	0	1	S81.88	T89.02																				90665-00
1	1	LUNG CANCER	7.345205479	2/1/2010 0:00	0	0			0	4	0		0	0	0	1	0	0	0	0	0	0	1	S61.88	T89.02	L03.10	Z72.0																		30223-01	92514-99	95550-03
0	0		10.86575342	2/1/2010 0:00	0	0			0	1	0		0	0	0	0	1	0	0	0	0	0	1	S82.6																					47597-00	60506-00	92514-10	95550-03
0	0		10.75890411	2/1/2010 0:00	0	0			0	1	0		0	0	0	0	0	0	0	0	0	1	1	S02.2	S61.0	S80.0	M25.46																		56022-00
0	0		10.86575342	2/1/2010 0:00	0	0			0	15	0		0	0	0	0	1	0	0	0	0	0	1	S81.88	R02.	T81.0	M54.99	M25.51	F43.2	Z72.0															45200-00	30023-00	45439-00	30223-00	92512-29
0	0		10.86575342	2/1/2010 0:00	0	0			0	3	0		0	0	0	0	1	0	0	0	0	0	1	S81.0	S50.81	S30.81	Z72.0																		30026-00	90665-00	92514-10	95550-03	95550-02
0	0		3.216438356	3/1/2010 0:00	0	0			0	2	0		0	0	1	0	0	0	0	0	0	0	1	S32.04	M80.98																				95550-03
0	0		10.7890411	3/1/2010 0:00	0	0			0	2	0		0	0	0	1	0	0	0	0	0	0	1	S61.0	T89.02	Z72.0
0	0		10.7890411	3/1/2010 0:00	0	0			0	41	12		0	0	0	0	1	0	0	0	0	0	1	S72.08	S73.00	S82.82	S91.81	S92.0	S82.6	S02.4	S02.3	S02.60	S12.0	S12.25	S61.9	S02.0	S02.8	S92.1	S32.4	S30.1	T79.4	T79.7	S01.88	S81.0	90558-00	50130-00	47048-00	90665-00	90665-00
0	0		10.7890411	3/1/2010 0:00	0	0			0	1	0		0	0	0	1	0	0	0	0	0	0	1	S62.0																					47357-01	92514-19
0	0		10.7890411	3/1/2010 0:00	0	0			0	1	0		0	0	0	1	0	0	0	0	0	0	2	S66.3	S61.88	T89.01																			46420-00	30061-00	92514-19
0	0		10.69863014	4/1/2010 0:00	0	1	skin head and neck	7/1/2017	1	1	0		0	0	0	1	0	0	0	0	0	0	1	S62.62																					47312-01	92514-29
0	0		10.70410959	4/1/2010 0:00	0	0			0	6	0		0	0	0	0	0	0	1	0	0	0	1	T18.4	K63.1	Z72.0																			92088-00	92514-10
0	0		10.70410959	4/1/2010 0:00	0	0			0	1	0		1	0	0	0	0	0	0	0	0	0	1	S13.4	Z86.43																				39013-00	39013-00	39013-00	39013-00	90018-00
0	0		10.70410959	4/1/2010 0:00	0	0			0	1	0		0	0	0	1	0	0	0	0	0	0	1	S62.61																					47324-01	92514-29
0	0		10.62191781	5/1/2010 0:00	0	0			0	11	0		0	0	0	0	0	1	0	0	0	0	1	T22.22	T24.2	T21.23	T21.24	T31.00	F10.0	F10.1	E74.3	Z72.0													45409-00	45409-00	45409-00	45409-00	92514-99
0	0		10.62191781	5/1/2010 0:00	0	0			0	1	0		0	0	0	1	0	0	0	0	0	0	1	S62.32	Z72.0																				47342-01	92514-19
0	0		10.62191781	5/1/2010 0:00	0	0			0	1	0		0	0	0	0	0	0	0	0	0	1	1	S00.85	S61.9	F10.0
0	0		10.62191781	5/1/2010 0:00	0	0			0	2	0		0	0	0	1	0	0	0	0	0	0	1	S42.03																					47465-01	92514-19
0	0		10.62191781	5/1/2010 0:00	0	0			0	1			0	0	0	1	0	0	0	0	0	0	1	S42.00																					47465-01	48239-00	92514-29
0	0		10.62191781	5/1/2010 0:00	0	0			0	1	0		0	0	0	1	0	0	0	0	0	0	1	S51.88	F32.80	Z91.5																			95550-01
0	0		10.62191781	5/1/2010 0:00	0	0			0	1	0		0	0	0	1	0	0	0	0	0	0	1	S53.12																					47018-00	92515-99
0	0		1.810958904	6/1/2010 0:00	0	0			0	3	0		0	0	0	0	0	0	0	0	0	1	1	S06.5	S01.88	S00.1	G20.	Z72.0																	56001-00	95550-03	95550-02	95550-01
0	0		10.5369863	6/1/2010 0:00	0	0			0	1	0		0	0	0	1	0	0	0	0	0	0	1	S62.32																					47336-01	92514-99
0	0		10.25479452	7/1/2010 0:00	0	0			0	1	0		0	0	0	0	1	0	0	0	0	0	2	S81.88	T79.3	B95.0
0	0		10.45479452	7/1/2010 0:00	0	0			0	2	0		0	0	0	1	0	0	0	0	0	0	1	S42.3	E10.9	G56.3																			47429-01	92514-29	95550-02
0	0		10.45479452	7/1/2010 0:00	0	0			0	2			0	0	0	0	1	0	0	0	0	0	1	S82.0																					49561-02	92514-29	95550-02	95550-03
0	0		10.45479452	7/1/2010 0:00	0	0			0	2	0		0	0	0	0	0	0	0	0	0	1	1	S01.1	S06.01	S00.1	S83.6	S01.21																	30052-01	95550-03	95550-02
0	0		10.36986301	8/1/2010 0:00	0	0			0	1	0		0	0	0	1	0	0	0	0	0	0	1	S53.3																					46330-00	50106-00	92514-99	92511-99
0	0		10.36986301	8/1/2010 0:00	0	0			0	3	0		0	0	0	0	1	0	0	0	0	0	1	S76.4	S71.1
0	0		10.36986301	8/1/2010 0:00	0	0			0	2	0		0	0	0	1	0	0	0	0	0	0	1	S41.0	T89.01	S06.01																			95550-02	95550-03
0	0		10.36986301	8/1/2010 0:00	0	0			0	2	0		0	0	0	0	1	0	0	0	0	0	1	S81.0																					30023-00	92514-29	95550-03
0	0		8.82739726	8/1/2010 0:00	0	0			0	1	0		0	0	0	0	0	0	0	0	0	1	1	S02.3	S01.1	S00.1	N39.0																		30026-00	95550-03
0	0		8.421917808	8/1/2010 0:00	0	0			0	11	0		0	0	0	0	0	0	0	0	0	1	1	S06.9	S06.5	S05.1	G81.9	R13.	R47.0	Z92.1	E11.29	N17.9	E11.22	N18.9	R03.0	A09.9									39600-00	92514-99	92062-00	95550-00	95550-02
0	0		10.36986301	8/1/2010 0:00	0	0			0	3	0		0	0	0	0	1	0	0	0	0	0	1	S91.2																					30023-00	92514-99
0	0		1.906849315	9/1/2010 0:00	0	0			0	1	0		0	0	0	0	0	0	0	0	0	1	1	S00.81	S00.85	S89.9	F10.0	Y90.8																	95550-01
0	0		1.843835616	9/1/2010 0:00	0	0			0	2	0		0	0	0	1	0	0	0	0	0	0	1	S52.59	Z92.1																				47363-00	92519-99	95550-02	95550-01	95550-03
0	0		10.20273973	10/1/2010 0:00	0	0			0	1	0		0	0	0	0	0	0	0	0	0	1	1	S01.31	Z72.0
0	0		10.11780822	11/1/2010 0:00	0	0	Rectal cancer	12/1/2018	1	7	0		0	0	0	0	0	1	0	0	0	0	1	T21.33	T21.22	T22.22	T20.0	T31.20																	95550-03	95550-02
0	0		10.11780822	11/1/2010 0:00	0	0			0	1	0		0	0	0	1	0	0	0	0	0	0	1	S61.0	Z72.0																				90686-01
0	0		10.11780822	11/1/2010 0:00	0	0			0	1	0		0	0	0	0	1	0	0	0	0	0	1	S83.2	Z72.0																				49560-03	92514-99
0	0		10.03561644	12/1/2010 0:00	0	0			0	10	0		0	1	0	0	0	0	0	0	0	0	1	S27.0	Z72.0																				38806-00	95550-03
0	0		0.542465753	12/1/2010 0:00	0	0			0	10	0		0	0	1	0	0	0	0	0	0	0	1	S39.9	S40.0	N39.0	B96.2	I25.11	F20.9	I10.	Z60.2														95550-02	95550-01	95550-03
0	0		10.03561644	12/1/2010 0:00	0	0			0	2	0		0	0	0	0	1	0	0	0	0	0	1	S92.3	F10.0	Z22.52	Z72.0																		95550-03
0	0		1.684931507	1/1/2011 0:00	0	1	skin head and neck	10/1/2011	1	1	0		0	0	0	1	0	0	0	0	0	0	1	S51.9	Z92.1
0	0		9.950684932	1/1/2011 0:00	0	0	pancreas	5/1/2012	1	7	1		0	1	0	0	0	0	0	0	0	0	1	S27.2	S22.41	S42.02	S42.11	S22.01	S22.03	S22.04	S22.05	S32.02	S32.03	S32.04	S32.05	S00.05	S06.02	R55.	K86.8						95550-03	95550-02
0	0		9.950684932	1/1/2011 0:00	0	0			0	36	0		1	0	0	0	0	0	0	0	0	0	1	S14.13	S14.70	S12.24	S13.16	S12.25	S13.4	S01.0	Z98.1	N39.0	B95.7	Z72.0											95550-03	95550-01	95550-00	95550-02
0	0		1.819178082	1/1/2011 0:00	0	0			0	2	0		0	0	0	0	0	0	0	0	0	1	1	S02.65	Z72.0																				47789-00	92514-20	92509-29
0	0		9.950684932	1/1/2011 0:00	0	0			0	47	4		0	0	0	0	1	0	0	0	0	0	1	S74.0	S74.1	S75.0	S75.1	S72.3	S71.81	R02.	S76.3	T79.6	S50.1	S40.0	D64.9	L29.9	R29.88	D68.9							47528-01	30023-00	30023-00	32763-00	33821-11
0	0		1.282191781	1/1/2011 0:00	0	0			0	38	14		1	0	0	0	0	0	0	0	0	0	1	S14.11	S14.77	S12.23	S12.22	R55.	R50.9	I26.9	K55.0	I95.9	R06.8	K92.2	I48.	I10.	Z86.43	J15.6	Y95.	E87.1	K57.30				48669-00	40333-01	48678-00	47726-00	92514-39
0	0		9.950684932	1/1/2011 0:00	0	0			0	1	0		0	0	0	0	1	0	0	0	0	0	1	S82.6																					47600-01	92514-19	95550-03
0	0		9.950684932	1/1/2011 0:00	0	0			0	20	15		0	0	0	0	0	0	0	0	0	1	1	S06.4	S06.6	S06.5	S06.1	S06.8	S02.1	S06.02	S89.9	S00.81	S80.81	S30.81	S50.81	S40.81	R29.88	R49.0	R94.5	T82.7	L03.10	J95.8	R13.	T82.5	39600-00	39015-02	92514-19	39015-00	92514-49
0	0		9.950684932	1/1/2011 0:00	0	0			0	3	0		0	0	1	0	0	0	0	0	0	0	1	S36.11	S22.03	S42.10	S22.44	S01.51	S01.88	S61.88	S41.1	S05.0	S40.81	S80.81	S20.31	S30.81	S00.81	Z72.0							90665-00	30032-00	30032-00	30032-00	30026-00
0	0		9.950684932	1/1/2011 0:00	0	0			0	6	0		0	1	0	0	0	0	0	0	0	0	1	S27.0	S22.41	S42.02	S06.02	S40.81	S50.81	S80.81															92049-00	95550-03	95550-02	95550-01
0	0		9.950684932	1/1/2011 0:00	0	0			0	19	6		0	0	0	0	0	0	0	0	0	1	1	S06.23	S06.6	S06.01	S36.11	S72.3	S72.41	S83.44	S81.0	S51.7	T89.01	S61.7	S91.1	S30.91	S90.81	T79.7	F04.03	R45.1	R94.5	D64.9	N39.0	B96.2	39015-02	13882-02	92515-99	47531-00	92514-39
0	0		9.950684932	1/1/2011 0:00	0	0			0	1	0		0	0	0	0	0	0	0	0	0	1	1	S09.9	S01.51	T40.2	F10.0
0	0		6.849315068	1/1/2011 0:00	0	0			0	7	0		0	0	0	0	0	0	0	0	0	1	1	S06.5	S01.0	S80.0	S19.9	I95.1	I10.																92138-00	95550-02	95550-03
0	0		9.950684932	1/1/2011 0:00	0	0			0	7	0		0	1	0	0	0	0	0	0	0	0	1	S27.2	S22.40	S36.02	S36.12	S26.81	S06.02																95550-03	95550-02	95550-01
0	0		9.950684932	1/1/2011 0:00	0	0			0	8	0		0	0	0	0	1	0	0	0	0	0	1	S72.10	S32.5	S32.1	S22.2	S91.2	S91.3	D62.	R94.5														47519-00	30026-00	92514-19	92512-19	13706-02
0	0		9.950684932	1/1/2011 0:00	0	0			0	6	0		0	0	0	0	0	0	0	0	0	1	1	S06.4	S06.6	S06.5	S06.1	S06.28	S02.1	S02.0	S02.4	S06.01	R47.0	L55.9	F10.0										95550-02	95550-05	95550-01	95550-03
0	0		9.950684932	1/1/2011 0:00	0	0			0	1	0		0	0	0	1	0	0	0	0	0	0	1	S61.0	Z72.0																				90661-00	92514-29
0	0		9.950684932	1/1/2011 0:00	0	0			0	8	0		0	0	0	0	0	0	0	0	0	1	1	S06.4	S06.6	S06.5	S02.0	S06.01	S01.1	S51.0	S01.51	F10.0	L03.10	B95.6	Z06.32	L89.1	Z22.52	Z72.0							90665-00	90665-00	90665-00	90665-00	95550-01
0	0		9.950684932	1/1/2011 0:00	0	0			0	43	15		0	0	0	0	0	0	0	0	0	1	1	S06.6	S06.23	S06.02	S02.4	S02.1	J22.	B95.6	D68.9	D64.9	E87.7	I10.	L89.0	R74.8	R73.								39600-00	39015-00	92514-99	41880-00	92515-99
0	0		9.950684932	1/1/2011 0:00	0	0			0	1	0		0	0	0	0	0	0	0	0	0	1	1	S02.2	S01.81	S00.35	S01.21	Z86.43																	47741-00	41653-00	90665-00	92514-19
0	0		0.043835616	1/1/2011 0:00	0	0			0	6	5		1	0	0	0	0	0	0	0	0	0	1	S14.12	S14.70	S12.21	S12.22	S12.25	S22.01	S13.13	S13.17	S06.02	Z99.1	N17.9	E11.29	N18.4	E11.22	I10.	E11.72	J96.0	J98.1				40333-00	48660-00	47726-00	92514-40	13882-01
0	0		9.950684932	1/1/2011 0:00	0	0			0	5	0		1	0	0	0	0	0	0	0	0	0	2	S11.88	S62.32	I50.1	E87.7	Z72.0																	30035-00	47336-00	92514-19	92209-00	95550-03
0	0		9.950684932	1/1/2011 0:00	0	0			0	55	0		0	0	0	0	1	0	0	0	0	0	1	S75.0	S74.1	S76.1	T89.01	S82.0	S81.81	S89.8	S79.8	S83.6	S71.1	T89.02	B95.7	B95.2	B96.88	M00.06	M00.25	M00.86	Z06.32	D62.	D70.	R21.	33821-04	90583-01	30023-00	90582-02	49569-00
0	0		9.950684932	1/1/2011 0:00	0	0			0	1	0		0	0	0	0	0	0	0	0	0	1	1	S06.5	S02.1	S42.02	S00.81	S40.81	S50.81	S60.81	S70.81	S80.81	S90.81	Z72.1
0	0		1.38630137	1/1/2011 0:00	0	0			0	1	0		0	0	0	0	1	0	0	0	0	0	1	S70.1	S30.91	S50.88	S40.9
0	0		9.950684932	1/1/2011 0:00	0	0			0	2	0		0	1	0	0	0	0	0	0	0	0	1	S27.2	S27.31	S22.40	J98.1
0	0		9.950684932	1/1/2011 0:00	0	0			0	7	0		0	0	0	0	1	0	0	0	0	0	1	S72.3	S62.21	S32.02	S32.03	S32.04	S32.05	S02.2	S06.6	S06.5	S06.02	S27.31	S05.0	H57.0	S90.81	S80.81	S00.81						47531-00	47339-00	92514-19	92512-19	95550-02
0	0		9.950684932	1/1/2011 0:00	0	0			0	1	0		0	0	0	0	1	0	0	0	0	0	1	S80.81	S90.81																				95550-01
0	0		0.076712329	1/1/2011 0:00	0	0			0	9	5		0	0	0	0	0	0	0	0	0	1	1	S06.5	I10.	A41.9	I44.1	J98.8	I50.1	E11.51	E11.72	Z92.22	Z92.1	Z71.9	Z86.43										39600-00	92514-49	13882-01	92515-99	13706-03
0	0		9.950684932	1/1/2011 0:00	0	0			0	7	0		1	0	0	0	0	0	0	0	0	0	1	S12.0	S12.22	S12.23	S12.24	S13.15	S22.01	S22.02	S22.03	S22.04	S02.1	Z72.0											95550-03	95550-02	95550-01	95550-08
0	0		9.865753425	2/1/2011 0:00	0	0	Lymphoma	8/1/2015	1	6	0		0	1	0	0	0	0	0	0	0	0	1	S27.2	S22.40	S32.01	S42.10	S22.06	S22.01	S22.02	S22.03	S22.04	S22.05	Z65.3											38806-00	95550-03	95550-01
0	0		0.046575342	2/1/2011 0:00	0	0			0	4	4		0	0	0	0	0	0	0	0	0	1	1	S06.6	S06.4	S06.8	S02.1	I49.5	E87.6	J22.	I48.	E11.72	Z92.1												39600-00	39015-02	38256-01	92514-99	13882-01
0	0		9.865753425	2/1/2011 0:00	0	0			0	74	0		0	0	1	0	0	0	0	0	0	0	1	S32.89	S33.3	S82.5	S32.04	S32.05	S52.02	S42.00	S39.0	H60.9	K59.0	Z22.52	Z72.0										95550-03	95550-01	95550-02	95550-00
0	0		9.865753425	2/1/2011 0:00	0	0			0	3	0		0	0	0	0	0	0	0	0	0	1	1	S06.4	S06.31	S02.0	S06.01	Z72.0																	95550-02	95550-03
0	0		9.865753425	2/1/2011 0:00	0	0			0	3	0		0	1	0	0	0	0	0	0	0	0	1	S27.0	S22.44	S02.0	S22.06	S32.01	S27.31	S00.81	S80.81														95550-02	95550-03	95550-10	95550-01
0	0		9.865753425	2/1/2011 0:00	0	0			0	1	0		0	0	0	0	0	0	0	0	0	1	1	S01.51																					30052-02
0	0		9.865753425	2/1/2011 0:00	0	0			0	8	0		0	0	0	0	0	0	0	0	0	1	1	S06.5	S06.6	S22.41	S12.24	S12.25	S22.01	S42.03	S27.31	T68.	T79.4	S36.11	G81.9	G51.0	R45.1	R45.5							39600-00	92514-99	95550-02	95550-03	95550-01
0	0		9.865753425	2/1/2011 0:00	0	0			0	18	4		0	1	0	0	0	0	0	0	0	0	1	S27.81	S25.0	S27.2	S22.40	S42.02	S13.4	T79.7	S22.5	S80.81	S60.81	S20.41	K44.9	J98.1	I10.	A41.9	E87.5	E86.	F10.3	R00.8	R13.	L89.9	90178-00	30600-00	35309-06	92514-49	38415-00
0	0		0.58630137	2/1/2011 0:00	0	0			0	12	0		0	0	0	0	1	0	0	0	0	0	1	S72.03	J69.0	B96.88	J44.0	I50.1	J96.9	I48.	E46.	I70.23	E16.2	E87.2	R68.0	E87.1	N17.9	N18.3	I10.	R39.8	E86.	N39.0	B96.2	K59.0	47522-00	92514-49	92512-49	13706-02	92062-00
0	0		9.865753425	2/1/2011 0:00	0	0			0	39	9		0	0	0	0	0	0	0	0	0	1	1	S06.23	S06.6	S06.1	S02.1	S01.0	S40.81	S50.81	S60.81	S20.41	S30.81	J95.8	J69.0	B95.6	B96.39	B95.41	F06.7	G81.9	R47.0	R13.	D68.9	R94.5	39015-02	92514-49	13882-02	92515-99	41880-00
0	0		2.550684932	2/1/2011 0:00	0	0			0	3	0		0	1	0	0	0	0	0	0	0	0	1	S22.43	S51.0	S81.0	S20.2	S00.05	N14.1	K59.0	Z92.1	Z60.2													95550-02	95550-03
0	0		9.865753425	2/1/2011 0:00	0	0			0	4	0		0	0	0	0	0	0	0	0	0	1	1	S02.2	S01.81	S01.21	S02.8	S61.88	S01.88	S02.5															47738-00	30035-00	30035-00	30052-03	92509-29
0	0		9.865753425	2/1/2011 0:00	0	0			0	11	0		0	0	0	0	1	0	0	0	0	0	1	S72.3	S42.3	S36.14	S27.31	S32.89	S32.5	S32.1	S32.3	S42.02	S22.40	S41.1	T89.01	R31.	E87.2								47531-00	47450-01	92514-99	35330-00	35331-00
0	0		9.865753425	2/1/2011 0:00	0	0			0	7	4		0	0	0	0	1	0	0	0	0	0	1	S82.0	S81.81	S76.1	S06.6	S02.4	S02.2	S27.0	S27.31	J98.1	S36.02	S00.1	S51.88	S12.23	M43.12	S60.81	S40.81	S70.81	S30.81	J69.0	R65.0	I95.9	47585-00	47954-00	90665-00	92062-00	13706-02
0	0		9.865753425	2/1/2011 0:00	0	0			0	7	0		0	0	0	0	1	0	0	0	0	0	1	S82.18	S82.0	S72.40	S81.81	L29.9	R21.																47549-01	49500-01	92514-19	92512-19	47585-00
0	0		9.865753425	2/1/2011 0:00	0	0			0	18	0		0	0	1	0	0	0	0	0	0	0	1	S34.1	S34.70	S32.01																			95550-03	95550-02	95550-01
0	0		9.865753425	2/1/2011 0:00	0	0			0	2	0		0	0	0	1	0	0	0	0	0	0	1	S66.3																					46420-00	90665-00	92514-20
0	0		9.865753425	2/1/2011 0:00	0	0			0	7	0		0	1	0	0	0	0	0	0	0	0	1	S27.2	S36.12	S39.0	S20.2	S22.06	S32.01	S32.02	S32.03	S32.04	S22.44	T79.7	S30.1	D64.9	L29.9								35321-05	38806-00	13706-02	92062-00	13706-03
0	0		9.865753425	2/1/2011 0:00	0	0			0	3	0		0	0	0	0	0	0	0	0	0	1	1	S06.4	S22.01	S12.25																			95550-03	95550-02	96073-00	96092-00
0	0		9.865753425	2/1/2011 0:00	0	0			0	3	0		0	0	0	0	0	0	0	0	0	1	1	S06.8	S06.21	S27.0	S02.1	S01.0	S62.32	S01.31	F10.0	Z72.0													47342-01	90665-00	30052-00	92514-99	95550-01
0	0		9.865753425	2/1/2011 0:00	0	0			0	43	24		0	1	0	0	0	0	0	0	0	0	1	S27.2	S06.31	S06.1	S02.1	S32.1	S32.5	S32.4	S36.04	S36.14	S37.02	S27.31	S27.81	R45.1	I95.9	D68.9	E86.	E87.7	J95.8	J18.9	T81.3	G96.0	30597-00	30422-00	90178-00	92514-50	13882-02
1	1	OESOPHAGUS CANCER	7.101369863	3/1/2011 0:00	0	0	esophagus	3/1/2017	1	28	7		0	1	0	0	0	0	0	0	0	0	1	S27.31	S26.81	S22.2	S20.2	S02.4	S02.3	S02.66	S02.62	S02.64	S03.0	S02.2	S02.8	S72.3	S71.81	S82.0	S81.81	S83.6	S32.3	S82.5	S02.5	S05.8	47531-00	90580-00	53429-00	30032-00	30052-02
0	0		9.789041096	3/1/2011 0:00	0	0	Colonic cancer	1/1/2016	1	25	8		1	0	0	0	0	0	0	0	0	0	1	S14.11	S14.77	S12.25	S13.17	S22.01	S12.21	E87.1	E87.3	E87.2	E22.2	I46.0	J18.9	Y95.	A09.9	R50.9	Z86.43						48642-00	48678-00	92514-40	47711-00	92515-19
0	0		9.789041096	3/1/2011 0:00	0	0			0	8	0		0	0	0	0	0	0	0	0	0	1	1	S02.4	S02.0	S02.2	S02.3	G93.8	S92.3	S92.23	S93.48	S05.1	S01.88	S00.81	S01.30	S01.21	S81.0	S71.1	S80.81	S70.1	H57.0	H59.89			47768-01	90530-03	45590-00	45590-00	47786-00
0	0		0.191780822	3/1/2011 0:00	0	0			0	20	0		0	1	0	0	0	0	0	0	0	0	1	S27.1	S22.40	K72.9	D62.	D68.9	D69.6	I48.	R26.8	Z86.43	Z86.41												38806-00	13706-02	92062-00	13706-03	92061-00
0	0		9.789041096	3/1/2011 0:00	0	0			0	7	0		0	0	0	0	0	0	0	0	0	1	1	S02.3	S02.2	S01.1	S01.88	S01.41	K08.88	S52.50	S51.88	S51.9	S20.31	S30.2	S80.81	Z72.0									47366-02	30026-00	30032-00	30032-00	30032-00
0	0		5.04109589	3/1/2011 0:00	0	0			0	2	0		0	0	0	1	0	0	0	0	0	0	1	S52.01																					47399-01	92514-29	92511-29	95550-03	95550-02
0	0		9.789041096	3/1/2011 0:00	0	0			0	3	0		0	0	0	0	0	0	0	0	0	1	1	S02.1	S02.8	S42.02	S01.88	S90.81	S60.0	S80.1	S40.0	S70.1													30032-00	95550-01	95550-03	95550-02
0	0		9.789041096	3/1/2011 0:00	0	0			0	6	0		0	0	1	0	0	0	0	0	0	0	1	S36.14	S22.32	S80.81	Z72.0																		95550-02	95550-03	95550-01
0	0		9.789041096	3/1/2011 0:00	0	0			0	6	0		0	0	1	0	0	0	0	0	0	0	1	S32.5	S32.4	S37.31	S37.38																		37011-00	36812-00	92514-29	95550-03	95550-01
0	0		9.789041096	3/1/2011 0:00	0	0			0	2	0		0	0	0	1	0	0	0	0	0	0	1	S66.3	S61.0																				90686-01	92514-19	95550-01
0	0		1.504109589	3/1/2011 0:00	0	0			0	5	0		0	0	0	0	0	0	0	0	0	1	1	S06.5																					95550-03	95550-02	95550-01
0	0		9.789041096	3/1/2011 0:00	0	0			0	7	0		0	1	0	0	0	0	0	0	0	0	1	S27.2	S27.31	S22.44	S42.10	Z86.43																	95550-03	95550-01	95550-02
0	0		9.789041096	3/1/2011 0:00	0	0			0	1	0		0	0	0	0	1	0	0	0	0	0	1	S91.1
0	0		9.789041096	3/1/2011 0:00	0	0			0	4	0		0	0	0	0	0	0	0	0	0	1	1	S02.0	S01.81	S01.0	S06.31	S01.51	F10.3																39609-01	30052-02	92514-39	95550-03	95550-02
0	0		9.789041096	3/1/2011 0:00	0	0			0	10	0		0	0	1	0	0	0	0	0	0	0	1	S32.5	S36.02	S32.4	S22.32	S06.02	S27.31	S01.31	S00.01	S00.81	S40.81	S80.81	Z72.0										90665-00	92514-10	95550-01	95550-02	95550-03
0	0		9.789041096	3/1/2011 0:00	0	0			0	9	0		0	0	0	0	1	0	0	0	0	0	1	S82.21	T79.8	S02.4	S02.1	G93.8	S02.8	S01.88	S01.21	S41.7	S00.1												47566-00	30032-00	30032-00	30032-00	30032-00
0	0		9.789041096	3/1/2011 0:00	0	0			0	14	0		0	1	0	0	0	0	0	0	0	0	1	S27.0	S27.38	S22.5	S22.44	S37.02	S37.01	S39.0	S30.1	T85.78													38806-00	92062-00	95550-03	95550-02	95550-01
0	0		0.591780822	3/1/2011 0:00	0	0			0	9	9		0	0	0	0	0	0	0	0	0	1	1	S06.21	S06.23	S06.6	S22.40	S27.2	S25.0	S42.23	S42.3	S42.24	S01.1	S01.51	S51.88	S60.81	T13.01	T11.01	S20.2	S30.1	S80.0	E87.7	I10.	G96.0	13882-02	92515-99	39015-00	92514-40	30052-02
0	0		9.789041096	3/1/2011 0:00	0	0			0	1	0		0	0	0	1	0	0	0	0	0	0	1	S61.0	Z72.0																				30023-00	92514-19
0	0		9.789041096	3/1/2011 0:00	0	0			0	80	8		0	0	0	0	1	0	0	0	0	0	1	S88.1	S52.4	S72.3	S02.1	S02.0	S06.6	S06.4	S06.23	S06.28	S06.1	S62.12	S62.21	S22.44	S27.31	S51.0	T79.6	T87.4	T87.5	R00.0	I95.9	D64.9	47531-00	44376-00	30023-00	47921-00	47921-00
0	0		3.709589041	3/1/2011 0:00	0	0			0	30	17		1	0	0	0	0	0	0	0	0	0	1	S12.25	S37.22	S27.31	S22.41	S27.1	S25.3	S01.88	S10.85	S30.1	S10.81	S30.81	S80.81	J90.	R18.	J15.2	D64.9	D68.9	E86.	E87.7	E83.3	E83.4	37004-03	30396-00	30411-00	92514-40	13882-02
0	0		9.789041096	3/1/2011 0:00	0	0			0	2	0		0	0	1	0	0	0	0	0	0	0	1	S32.5	S32.4	S33.3	S39.8																		95550-00	95550-03
0	0		9.789041096	3/1/2011 0:00	0	0			0	1	0		0	0	0	1	0	0	0	0	0	0	1	S62.32																					47342-01	92514-19
0	0		9.789041096	3/1/2011 0:00	0	0			0	10	0		1	0	0	0	0	0	0	0	0	0	1	S12.1	S22.44	S22.2	S52.6	S82.6	S30.1	S80.1	S70.1	S40.0	S50.1	F05.9	G47.0	E86.	I48.	I95.9							47363-00	92515-99	95550-03	95550-02	95550-01
0	0		0.789041096	3/1/2011 0:00	0	0			0	25	16		1	0	0	0	0	0	0	0	0	0	1	S14.13	S14.74	S12.23	S22.05	S13.14	S15.1	S42.00	S51.0	S61.88	J69.0	I95.9	K92.2	J90.	A09.9	D64.9	K59.0	T83.8	S37.32	T88.4			47702-02	48669-00	92514-49	47687-00	41881-00
0	0		9.789041096	3/1/2011 0:00	0	0			0	1	0		0	0	0	0	0	0	0	0	0	1	1	S02.3																					45590-01	92514-19
0	0		9.789041096	3/1/2011 0:00	0	0			0	2	0		0	0	0	0	1	0	0	0	0	0	2	S93.33	S92.3	S91.82																			47624-01	92514-10	95550-03
0	0		9.704109589	4/1/2011 0:00	0	1	Head and neck	4/1/2014	1	29	18		0	1	0	0	0	0	0	0	0	0	1	S27.2	S22.5	S27.31	T79.7	S22.44	S22.03	S22.04	S22.05	S36.11	S37.01	J96.9	A41.0	N39.0	B96.2	D64.9	R06.2	I95.9	E87.1	R21.	R73.	R63.0	13882-02	41880-00	92515-99	38806-00	38806-00
0	0		9.704109589	4/1/2011 0:00	0	0			0	6	0		0	0	1	0	0	0	0	0	0	0	1	S34.1	S24.77	S32.01	Z86.43																		96092-00	95550-03	95550-08	95550-10
0	0		9.704109589	4/1/2011 0:00	0	0			0	1	0		0	0	0	0	0	0	0	0	0	1	1	S06.5	S01.51	S52.59	S00.81	S10.91	S06.01
0	0		9.704109589	4/1/2011 0:00	0	0			0	18	4		0	0	1	0	0	0	0	0	0	0	1	S32.3	S32.5	S32.01	S27.1	S37.38	S36.01	S22.32	S32.03	S32.05	I95.9	D62.	G56.2										47489-00	39330-00	90584-01	92514-29	13882-01
0	0		4.594520548	4/1/2011 0:00	0	0			0	1	0		0	0	0	0	1	0	0	0	0	0	1	S82.0	M25.46	S00.31																			95550-03	95550-09	95550-02
0	0		3.989041096	4/1/2011 0:00	0	0			0	22	0		0	0	0	0	0	0	0	0	0	1	1	S06.23	S06.28	S06.1	S06.4	S02.1	S02.0	F10.7															95550-02	95550-01	95550-05	95550-03
0	0		9.704109589	4/1/2011 0:00	0	0			0	1			0	0	0	0	1	0	0	0	0	0	1	S83.10	M23.46	Z86.43																			49560-02	49561-02	92514-29
0	0		9.704109589	4/1/2011 0:00	0	0			0	6	0		0	0	0	1	0	0	0	0	0	0	1	S52.51	S52.21	S51.81	S63.01	S02.1	S12.23	S62.32	G56.0	S81.9	S00.85	S00.22	Z72.0										47366-02	47386-03	92514-99	39331-01	92514-29
0	0		9.704109589	4/1/2011 0:00	0	0			0	1	0		1	0	0	0	0	0	0	0	0	0	1	S13.14	S27.0	S42.11	S22.44	S42.02																	38806-00	95550-03
0	0		0.04109589	4/1/2011 0:00	0	0			0	6	0		0	0	0	0	0	0	0	0	0	1	1	S06.23	S06.6	R13.	N39.0	N17.9	J18.9																92062-00	95550-03	95550-05	95550-00	95550-02
0	0		9.704109589	4/1/2011 0:00	0	0			0	9	0		0	1	0	0	0	0	0	0	0	0	1	S24.11	S24.74	S22.04	S23.14	S02.1	S02.0	S06.5	S06.1	S36.01	S27.2	S92.3	S02.5	S01.0	S00.81	S50.81	S60.81	S70.81	N48.3	R50.9			48657-00	48681-00	92514-29	95550-02	95550-03
0	0		9.704109589	4/1/2011 0:00	0	0			0	7	0		0	1	0	0	0	0	0	0	0	0	1	S27.0	S22.41	S27.31	T79.7	S52.4	S52.51	S42.19	S02.2	S01.31	S01.88	S71.1	S81.88	S30.81	Z72.0								47393-01	30052-00	90665-00	92514-29	38806-00
0	0		9.704109589	4/1/2011 0:00	0	0			0	1	0		0	1	0	0	0	0	0	0	0	0	1	S22.32
0	0		9.704109589	4/1/2011 0:00	0	0			0	3	0		0	0	0	0	0	0	0	0	0	1	1	S06.31	S06.33	S27.2	S27.31	S22.41	S51.0	S01.54	S05.0	B37.0													95550-03	95550-02	95550-05
0	0		9.704109589	4/1/2011 0:00	0	0			0	6	0		0	1	0	0	0	0	0	0	0	0	2	S27.0	S56.2	S21.2	S21.1	S01.88	S51.88	S51.0	S21.0	S00.1	I95.9												38806-00	90582-02	30032-00	30029-00	92514-29
0	0		9.704109589	4/1/2011 0:00	0	0			0	13	0		0	1	0	0	0	0	0	0	0	0	1	S22.03	S22.04	S22.05	S22.44	S27.31	S42.03	S42.14	S42.13	S00.41	S00.85	J44.0	Z72.0										47462-01	92514-39	92511-39	92209-01	95550-03
0	0		9.704109589	4/1/2011 0:00	0	0			0	1	0		0	1	0	0	0	0	0	0	0	0	1	S22.03	S22.05	S32.01	S32.02	S32.03	S22.44	S42.10
0	0		9.704109589	4/1/2011 0:00	0	0			0	25	0		0	0	0	0	1	0	0	0	0	0	1	S72.3	S71.1	S22.43	T79.7	S32.5	S32.1	R07.4															95550-03
0	0		9.704109589	4/1/2011 0:00	0	0			0	17	0		0	0	0	0	0	0	0	0	0	1	1	S06.5	G93.5	R33.	R31.	J69.0	I10.	Z92.21															39600-00	92514-49	36800-00	13706-03	95550-01
0	0		2.049315068	4/1/2011 0:00	0	0			0	11	0		0	0	0	0	0	0	0	0	0	1	1	S06.4	S06.31	S06.6	S02.1	E87.1	J06.9	F10.2	Z72.0														95550-03	95550-02
0	0		9.704109589	4/1/2011 0:00	0	0			0	1	0		0	0	0	0	0	0	0	0	0	1	1	S06.5	S06.23	S02.1	S01.0	S81.0	S01.34																13882-00	92515-99
0	0		9.704109589	4/1/2011 0:00	0	0			0	9	7		0	0	0	0	0	0	0	0	0	1	1	S02.1	S02.2	S06.6	S06.30	R13.	R41.3	S22.01	S12.25	S22.31	S30.81	S00.81	Q28.1	J69.0	B96.39	I95.9	I10.	R45.1	E87.6	E83.4	E83.3	I44.7	13882-01	92515-99	95550-03	95550-00	95550-01
0	0		9.704109589	4/1/2011 0:00	0	0			0	12	0		0	0	0	0	0	0	0	0	0	1	1	S06.5	S06.8	S06.31	S06.1	S02.1	S01.30	Z72.0	E87.1														95550-02	95550-03
0	0		9.704109589	4/1/2011 0:00	0	0			0	35	14		0	0	1	0	0	0	0	0	0	0	1	S35.0	S36.49	S36.82	S02.3	S32.04	S22.2	S22.44	S22.5	S92.3	S92.4	S27.0	S71.1	S20.0	S80.0	T81.41	B96.39	B95.2	L89.3	D64.9	J95.0		30566-00	30566-00	30375-24	30375-24	31551-00
0	0		6.238356164	5/1/2011 0:00	0	0			0	1	0		0	0	0	0	0	1	0	0	0	0	1	T20.2	T23.2	T21.23	T25.2	T31.00	Z22.52
0	0		9.621917808	5/1/2011 0:00	0	0			0	34	20		0	0	0	0	0	0	0	0	0	1	1	S06.28	S06.1	S06.6	S01.83	S02.0	S02.1	S01.0	S66.2	S62.51	S52.4	S52.50	S51.81	T89.01	S62.32	G81.9	G04.9	F43.0	K31.88	T81.3	T81.41	B96.88	13882-02	92515-99	39603-01	39015-00	39015-02
0	0		9.621917808	5/1/2011 0:00	0	0			0	15	0		0	0	0	0	1	0	0	0	0	0	1	S72.3	S82.6	S82.5	S93.0	S76.1	S93.2	S02.3	S02.1	S02.8	S02.4	S02.2	S81.0	S80.81	S80.82								47531-00	47600-00	30111-00	90665-00	90665-00
0	0		9.621917808	5/1/2011 0:00	0	0			0	4	0		0	0	0	0	0	0	0	0	0	1	1	S06.4	S02.1	S06.01	H90.1																		95550-02	95550-03
0	0		9.621917808	5/1/2011 0:00	0	0			0	1	0		0	0	0	0	0	1	0	0	0	0	1	T24.3	T31.00																				45406-00	45439-00	92514-19
0	0		9.621917808	5/1/2011 0:00	0	0			0	12	0		0	0	0	0	0	0	0	0	0	1	1	S02.0	S06.02	T79.7	S26.81	S27.2	S22.5	S22.44	S22.02	S22.03	S22.05	S52.6	S43.1	S01.0	E11.72								47366-02	47366-02	92514-99	95550-02	95550-03
0	0		0.093150685	5/1/2011 0:00	0	0			0	8	0		0	0	0	0	1	0	0	0	0	0	1	S72.11	I48.	I21.4	I10.	N39.0	B96.2	D64.9	E87.0	E86.													47519-00	92515-39	92508-39	13706-02	95550-03
0	0		9.621917808	5/1/2011 0:00	0	0			0	2			0	0	0	1	0	0	0	0	0	0	1	S52.59	I10.																				47366-02	92514-99
0	0		0.073972603	5/1/2011 0:00	0	0			0	1	1		0	0	0	0	0	0	0	0	0	1	1	S06.28	S06.5	S06.1	S06.05	S71.1	S80.0	S90.0	R09.2														13882-00	92515-99	92062-00
0	0		0.131506849	5/1/2011 0:00	0	0			0	22	17		0	1	0	0	0	0	0	0	0	0	1	S22.44	S22.5	S27.2	T79.7	S27.31	S36.15	S36.11	S92.21	S21.1	S61.88	S01.88	S51.0	S81.0	S70.81	S80.81	S05.0	J96.9	J98.1	I26.9	J22.	B96.88	47357-01	92514-49	35330-01	92514-49	92036-00
0	0		9.621917808	5/1/2011 0:00	0	0			0	1	0		0	0	0	1	0	0	0	0	0	0	1	S66.3	S61.0																				46420-00	46327-00	92515-29
0	0		9.621917808	5/1/2011 0:00	0	0			0	1	0		0	0	0	1	0	0	0	0	0	0	1	S64.4	S66.1	S61.0																			39300-00	46432-00	92514-29
0	0		9.621917808	5/1/2011 0:00	0	0			0	29	7		0	0	0	0	0	0	0	0	0	1	1	S06.33	S06.6	S02.1	S02.0	S02.8	S02.2	S02.4	S32.4	S72.08	S73.01	S82.82	S93.0	S32.5	S32.1	S12.25	S32.04	S32.05	S42.10	S05.0	S01.88	S01.30	13882-02	92515-99	90665-00	90665-00	90665-00
0	0		9.621917808	5/1/2011 0:00	0	0			0	1	0		0	0	0	0	0	0	0	1	0	0	1	T09.3	Z75.3	S06.02
0	0		9.621917808	5/1/2011 0:00	0	0			0	6	0		0	0	1	0	0	0	0	0	0	0	1	S37.02	S36.12	S62.32	S62.34	S22.44	S22.5	R50.9															95550-02	95550-03	95550-01
0	0		9.621917808	5/1/2011 0:00	0	0			0	3	0		1	0	0	0	0	0	0	0	0	0	1	S12.21	S12.22	S22.01	S22.02	S22.41	S27.31	S52.59	S01.0	S06.01	S80.81	S50.81	S05.0										30026-00	96092-00	95550-03	95550-08	95550-10
0	0		9.621917808	5/1/2011 0:00	0	0			0	12	0		0	1	0	0	0	0	0	0	0	0	1	S24.10	S24.70	S22.05	S22.06	S23.15	S32.89	S33.3	S73.01	S01.31	N39.0	B96.2											95550-03	95550-01
0	0		2.336986301	5/1/2011 0:00	0	0			0	2	0		0	1	0	0	0	0	0	0	0	0	1	S22.06	S32.01	S32.04	M81.99	K59.0	I50.1	B18.2															95550-03	95550-02
0	0		9.621917808	5/1/2011 0:00	0	0			0	98	25		0	0	0	0	0	0	0	0	0	1	1	S06.5	S06.23	S06.6	S06.01	S02.1	S02.0	S02.3	S02.8	S02.4	S02.2	S22.32	S15.03	S27.0	S36.29	K85.8	R65.3	K86.2	S36.49	R02.	G93.8	H11.3	39015-00	92514-49	13882-02	41880-00	92515-99
0	0		9.621917808	5/1/2011 0:00	0	0			0	20	0		0	1	0	0	0	0	0	0	0	0	1	S22.5	S22.44	S27.2	S27.31	S36.02	S32.03	S82.41	S81.81	R02.	S42.01	S73.00	S84.1	S74.0	S86.8	S86.1	S76.4	T21.33	T24.2	T31.00	S70.81	S50.9	38806-00	30017-01	90665-00	49500-01	90580-00
0	0		9.621917808	5/1/2011 0:00	0	0			0	11	0		0	0	1	0	0	0	0	0	0	0	1	S32.5	S32.1	S35.5	S42.02	S22.2	S22.42	S26.81	S27.31	S36.02	S50.81	S61.88	S70.1	I95.9	D64.9	D68.9	F05.9	I10.	E88.0	R63.4	R63.8	N63.	35321-06	13706-02	92062-00	95550-02	95550-03
0	0		0.44109589	5/1/2011 0:00	0	0			0	81	74		1	0	0	0	0	0	0	0	0	0	1	S14.11	S14.70	S12.23	S13.15	S12.24	S06.01	R68.0	I95.9	R00.1	E87.2	J69.0	J96.9	J98.1	I50.1	R09.0	R13.	D69.6	D64.9	E83.4	E83.3	L89.3	41881-00	92514-49	35330-00	92514-49	13882-02
0	0		9.621917808	5/1/2011 0:00	0	0			0	8	0		1	0	0	0	0	0	0	0	0	0	1	S12.25	S22.31	S02.5	S09.8	S01.51																	96092-00	95550-03	95550-00	95550-01
0	0		9.621917808	5/1/2011 0:00	0	0			0	8	0		0	0	0	0	1	0	0	0	0	0	1	S82.6	Z72.0	Z59.8																			47600-01	92514-29	95550-03
0	0		9.621917808	5/1/2011 0:00	0	0			0	5	0		1	0	0	0	0	0	0	0	0	0	1	S14.12	S14.70	G95.8	M48.02	M48.82	Z74.8																95550-01	95550-03	95550-02
0	0		9.621917808	5/1/2011 0:00	0	0			0	1	0		0	0	0	0	0	0	0	0	0	1	1	S01.0	Z72.0																				30026-00
0	0		9.536986301	6/1/2011 0:00	0	1	skin head and neck	10/1/2015	1	1	0		0	0	0	1	0	0	0	0	0	0	1	S43.00	S22.40	S68.2	S81.0																		47009-00	92515-99	13882-00	30026-00
0	0		9.536986301	6/1/2011 0:00	0	0			0	1	0		0	0	0	1	0	0	0	0	0	0	1	S42.10	S42.09	S22.43	S27.1	S51.0	T89.01																90686-01
0	0		9.536986301	6/1/2011 0:00	0	0			0	1	0		0	0	1	0	0	0	0	0	0	0	1	S39.8	Z34.9
0	0		9.536986301	6/1/2011 0:00	0	0			0	1	0		0	0	0	1	0	0	0	0	0	0	1	S61.88	T89.01																				92201-00
0	0		9.536986301	6/1/2011 0:00	0	0			0	9	0		0	0	1	0	0	0	0	0	0	0	1	S36.12	S27.31	S29.9	S19.9	S99.9	S39.9																95550-02	95550-03	95550-01	95550-10
0	0		9.536986301	6/1/2011 0:00	0	0			0	1	0		0	0	1	0	0	0	0	0	0	0	1	S31.80	F10.0	Z91.1	Z72.0
0	0		9.536986301	6/1/2011 0:00	0	0			0	42	34		0	0	0	0	0	0	0	0	0	1	1	S06.4	S06.5	S14.13	S14.75	S12.23	S12.22	S01.0	S27.31	S90.81	S80.81	S60.81	T11.05	T13.05	G93.2	N48.3	I95.9	J98.1	I26.9	R45.1	R94.5	J69.0	39015-02	48639-01	47726-00	48681-00	90665-00
0	0		9.536986301	6/1/2011 0:00	0	0			0	7	0		0	0	0	0	0	0	0	0	0	1	1	S06.6	S06.01	S52.6	S62.61	S82.11	S72.41	S80.81	S03.2	Z72.2	Z86.43												47366-02	47327-01	92514-29	47363-00	92515-99
0	0		2.665753425	6/1/2011 0:00	0	0			0	1	0		0	0	0	0	0	0	0	0	0	1	1	S01.0	F10.1	F32.90	Z22.52	Z72.0	M54.2																30026-00
0	0		9.536986301	6/1/2011 0:00	0	0			0	11	0		0	0	0	0	0	0	0	0	0	1	1	S06.6	S06.33	S02.1	S04.4	S12.24	S01.1	S01.0	F04.02	Z86.43													95550-02	95550-03	95550-01
0	0		9.536986301	6/1/2011 0:00	0	0			0	12	5		1	0	0	0	0	0	0	0	0	0	1	S14.13	S14.76	S14.0	S12.23	S12.24	S06.6	S01.0	I95.9	K56.7	F41.9	Z72.0											47687-00	92062-00	92209-00	95550-03	95550-02
0	0		9.536986301	6/1/2011 0:00	0	0			0	1	0		0	0	0	0	0	0	0	0	0	1	1	S06.5	S06.02	S06.6	S02.1	S00.81	F10.0	F12.0
0	0		9.536986301	6/1/2011 0:00	0	0			0	4	0		0	1	0	0	0	0	0	0	0	0	2	S27.0	S21.83	S11.88	S41.80	S60.81	S00.91	Z22.52	M54.99	Z92.28	Z72.2	Z72.0											30026-00	30026-00	30026-00	95550-03	95550-01
0	0		9.536986301	6/1/2011 0:00	0	0			0	3	0		0	0	0	0	0	0	0	0	0	1	1	S02.4	S02.3	S06.02	S22.44	S22.31	S27.1	S27.31	S52.59	S01.51	S60.81												18274-01	92515-99	95550-01	95550-02	95550-03
0	0		9.536986301	6/1/2011 0:00	0	0			0	10	0		1	0	0	0	0	0	0	0	0	0	1	S12.24	S12.25	S12.22	S12.23	S13.4	S22.01	S22.03	S02.1	S02.8	S02.4	S52.51	S01.88	S01.1	S00.85	J98.1	I10.	R11.	R41.0	Z72.0			40332-00	48681-00	47726-00	92514-39	92209-00
0	0		9.536986301	6/1/2011 0:00	0	0			0	1	0		0	0	0	0	0	0	0	0	0	1	1	S06.6	S36.03	S36.11	T79.7	S22.41	S42.02	S42.11	S42.10	T79.4	Z75.3	Z72.0
0	0		9.536986301	6/1/2011 0:00	0	0			0	4	0		0	0	1	0	0	0	0	0	0	0	1	S32.1	S32.5	S00.05	R94.5	Z72.0																	95550-03	95550-02	95550-01	95550-10
0	0		9.536986301	6/1/2011 0:00	0	0			0	3	0		0	0	0	1	0	0	0	0	0	0	1	S42.02	S42.10	S22.44	S27.0	S27.31	S80.81	S20.41	S30.81	S00.81	E87.2	Z86.43											95550-03	95550-02
0	0		9.536986301	6/1/2011 0:00	0	0			0	1	0		0	1	0	0	0	0	0	0	0	0	1	S27.83	T79.7	S30.81	F32.90
0	0		9.536986301	6/1/2011 0:00	0	0			0	46	0		0	0	0	0	0	1	0	0	0	0	1	T22.31	T22.32	T21.33	T21.34	T24.3	T21.35	T31.44	T79.3	B96.5	Z06.8	I95.9	R73.	E87.1	E87.5	E83.4	E83.3	R07.3	E66.9	Z72.0	Z65.3		45464-00	30017-01	92514-29	45054-00	45054-00
0	0		9.536986301	6/1/2011 0:00	0	0			0	12	0		0	0	0	1	0	0	0	0	0	0	1	S52.11	S06.5	S06.02	S63.58	S22.43	S81.0	S00.85															49112-00	90589-01	47921-00	92514-29	30026-00
0	0		9.536986301	6/1/2011 0:00	0	0			0	5	0		0	1	0	0	0	0	0	0	0	0	2	S27.0	S26.0	S27.88	S21.83	S21.1	T79.7	J90.															95550-03
0	0		9.536986301	6/1/2011 0:00	0	0			0	41	1		0	0	0	0	0	1	0	0	0	0	1	T24.3	T25.3	T23.2	T20.2	T21.23	T21.24	T22.20	T25.2	T24.2	T31.31	S39.9	S29.9	S79.9	F43.0	D64.9	E83.5	E83.3	E83.4	E87.6	R50.9	H57.9	45406-00	45406-00	45406-00	45485-04	45485-04
0	0		9.536986301	6/1/2011 0:00	0	0			0	23	13		0	0	0	0	0	0	0	0	0	1	1	S06.5	S06.6	S06.1	S22.41	S27.2	S36.02	S36.01	S36.12	S37.01	S27.31	S12.1	S32.01	S32.02	S32.03	S32.04	S02.5	T85.78	J95.8	J69.0	B95.6	J98.1	39015-02	90001-02	13882-02	92515-99	38806-00
0	0		9.454794521	7/1/2011 0:00	0	0			0	8	0		0	0	0	0	0	0	0	0	0	1	1	S02.1	S02.3	S02.4	S01.81	S02.8	S02.2	S04.0	S05.8	S01.88	K08.9	Z72.0											45590-00	45590-00	47771-01	47786-00	97322-09
0	0		9.454794521	7/1/2011 0:00	0	0			0	88	7		0	0	0	0	0	0	0	0	0	1	1	S06.23	S06.1	S06.05	S61.88	S12.24	S12.25	S32.02	S32.03	S32.04	S01.0	T89.01	S01.34	S27.0	S27.31	S37.02	S37.01	S20.31	A59.0	N77.1	R94.5	E11.72	39603-01	39015-02	90665-00	92514-39	13882-01
0	0		7.978082192	7/1/2011 0:00	0	0			0	66	15		0	0	0	0	0	0	0	0	0	1	1	S06.23	S06.6	S06.21	S06.4	S06.1	S02.1	S02.0	S02.4	S02.8	S02.2	S22.42	S32.5	N28.0	S35.4	S81.88	S01.41	S01.0	S70.81	J98.4	J69.0	J15.2	39600-00	92514-59	39015-02	13882-02	92515-99
0	0		9.454794521	7/1/2011 0:00	0	0			0	4	0		0	0	1	0	0	0	0	0	0	0	1	S36.02	S36.81	J18.9	Z72.0																		95550-03	95550-02	95550-01
0	0		9.454794521	7/1/2011 0:00	0	0			0	12	0		0	1	0	0	0	0	0	0	0	0	1	S25.0	S22.06	S27.0	S27.31	S22.32	K91.3	Q28.1															38568-00	92514-39	48645-00	92514-39	95550-03
0	0		9.454794521	7/1/2011 0:00	0	0			0	24	8		0	0	1	0	0	0	0	0	0	0	1	S32.4	S73.01	S32.3	S32.5	S72.3	S71.81	S82.0	S82.18	S82.5	S92.0	S92.1	S52.4	S51.81	S42.40	S41.81	S02.4	S62.31	S27.2	S01.52	S01.51	S41.80	13882-01	92515-40	47516-01	92514-49	47501-00
0	0		7.810958904	7/1/2011 0:00	0	0			0	1	1		0	0	0	0	1	0	0	0	0	0	2	S75.0	T79.6	S71.1	E87.5	D68.9	D64.9	R45.1	Z72.0														33815-04	33548-00	47975-01	90582-02	30026-00
0	0		9.454794521	7/1/2011 0:00	0	0			0	1	0		1	0	0	0	0	0	0	0	0	0	1	S19.9	Z72.1
0	0		9.454794521	7/1/2011 0:00	0	0			0	4	0		0	0	0	0	0	0	0	0	0	1	1	S06.31	S06.5	S02.1	Z72.0																		95550-02	95550-03
0	0		9.454794521	7/1/2011 0:00	0	0			0	18	2		0	0	0	0	1	0	0	0	0	0	1	S82.31	S81.81	S06.33	S06.5	S06.01	S52.8	S73.01	Z96.7														47566-01	47566-05	92514-99	13882-00	92515-99
0	0		9.454794521	7/1/2011 0:00	0	0			0	17	0		0	0	1	0	0	0	0	0	0	0	1	S32.3	S32.1	S32.5	S33.2	Z72.0																	47489-01	92514-29	95550-03	95550-02	95550-01
0	0		9.454794521	7/1/2011 0:00	0	0			0	14	0		0	0	1	0	0	0	0	0	0	0	1	S32.89	S32.5	S32.4	S32.1	S32.05	T79.6	S30.1	S70.1	E87.2	E87.5	E83.5	N50.8	E66.9	R33.	Z86.43							47486-00	92514-29	13706-02	95550-01	95550-02
0	0		9.454794521	7/1/2011 0:00	0	0			0	7	0		0	1	0	0	0	0	0	0	0	0	1	S27.2	S27.31	S22.5	S22.44	S42.02	S36.12	S00.81															38806-00	95550-03	95550-02	95550-01
0	0		9.454794521	7/1/2011 0:00	0	0			0	29	0		0	0	1	0	0	0	0	0	0	0	1	S32.4	S32.3	S32.5	S32.1	S73.08	S12.25	S42.41	S42.44	S02.5	S06.5	S27.0	F20.8	B18.2	D64.9	D68.9	Z72.0						47489-01	92514-29	47459-01	92514-39	13706-02
0	0		4.942465753	7/1/2011 0:00	0	0			0	4	0		0	1	0	0	0	0	0	0	0	0	1	S22.06																					95550-02	95550-03	95550-01
0	0		9.454794521	7/1/2011 0:00	0	0			0	7	0		1	0	0	0	0	0	0	0	0	0	1	S12.0	S22.02	S22.03	S02.2	S02.4	S02.3	S02.1	S22.42	S01.88	S00.1	S40.0	S20.0	T09.05	S50.81								95550-03	95550-01
0	0		9.454794521	7/1/2011 0:00	0	0			0	1	0		0	0	0	0	0	0	0	0	0	1	1	S06.21	S02.7	S06.02	S02.2	S12.1	S12.21	S22.41	S42.10	S42.21	S12.22	F10.0
0	0		9.454794521	7/1/2011 0:00	0	0			0	13	0		0	0	0	0	1	0	0	0	0	0	1	S82.21	S81.81	S42.3	S37.01	S36.12	S22.43	S80.81	S90.81	M10.97	F41.9	R21.	R50.9	Z86.43									47566-00	47450-01	92514-29	92062-00	95550-03
0	0		9.454794521	7/1/2011 0:00	0	0			0	5	0		0	1	0	0	0	0	0	0	0	0	2	S27.0	S21.83	T79.7	S66.8	S61.0																	38806-00	30035-00	47963-02	92514-29	41764-00
0	0		9.454794521	7/1/2011 0:00	0	0			0	1	0		0	0	0	1	0	0	0	0	0	0	1	S52.50	Z72.0																				47366-02	92514-29
0	0		1.295890411	7/1/2011 0:00	0	0			0	41	0		0	0	0	0	0	0	0	0	0	1	1	S06.5	N40.	R39.1	N39.0	B96.5	I21.4	I48.	R00.1	Z92.1	T83.8	S37.30	K59.0	D62.	E11.72	I10.	Z95.2	Z86.43					39600-00	92514-39	36842-00	92514-99	95550-03
0	0		9.454794521	7/1/2011 0:00	0	0			0	4	0		0	0	0	0	0	0	0	0	0	1	1	S06.4	G93.8	S02.4	S02.3	S06.02	S52.51																47366-02	92514-19	95550-02	95550-01	95550-03
0	0		7.706849315	7/1/2011 0:00	0	0			0	11	0		0	1	0	0	0	0	0	0	0	0	1	S24.11	S24.74	S23.13	S22.32	S27.31	S01.1	J94.2	J90.	R50.9	R72.	R31.	R63.8	Z72.0									48642-00	48681-00	47696-00	92514-99	38806-00
0	0		9.454794521	7/1/2011 0:00	0	0			0	11	0		0	0	1	0	0	0	0	0	0	0	1	S32.01	S22.44	S06.23	S06.4	I62.1	S02.0	S42.10	S01.0	F04.02	Z86.43												95550-03	95550-02	95550-00
0	0		9.454794521	7/1/2011 0:00	0	0			0	3	0		1	0	0	0	0	0	0	0	0	0	1	S12.1	S32.01	S32.02	M48.06	Z86.43																	47684-00	92515-39	95550-02	95550-03	95550-01
1	1	NON-HODGKIN LYMPHOMA	5.397260274	8/1/2011 0:00	0	0	B-cell lymphoma	7/1/2016	1	11	0		0	0	0	0	0	0	0	0	0	1	1	S06.6	S06.5	S06.21	S06.22	S02.1	S06.02	S12.21	S00.05														92062-00	92061-00	95550-02	95550-03	95550-01
0	0		9.369863014	8/1/2011 0:00	0	0			0	13	0		1	0	0	0	0	0	0	0	0	0	1	S12.25	S22.01	S32.01	S32.02	S22.44	S42.22	S82.18	S02.8	S02.1	S02.2	S27.0	S27.31	S36.02	S01.88	S01.21	S01.0	S01.51	S00.81	S00.31	S70.81	S60.81	47429-01	90665-00	90665-00	90665-00	90665-00
0	0		9.369863014	8/1/2011 0:00	0	0			0	1	0		0	0	0	0	0	0	0	0	0	1	1	S01.0	S06.01	F20.0																			30026-00
0	0		3.660273973	8/1/2011 0:00	0	0			0	1	0		0	0	0	0	0	0	0	0	0	1	1	S02.0	S01.81	S06.01	S12.21	S22.02	S22.03	S22.2	S27.31	J96.9	S05.1	S11.88	S36.02	S90.81	Z92.1
0	0		9.369863014	8/1/2011 0:00	0	0			0	4	0		1	0	0	0	0	0	0	0	0	0	1	S14.12	S14.70	S12.1	S12.21	M79.21	R11.																47687-00	92515-99	95550-03	95550-02
0	0		9.369863014	8/1/2011 0:00	0	0			0	10	0		0	1	0	0	0	0	0	0	0	0	1	S27.2	S27.31	T79.7	S36.12	S37.02	S42.02	S32.05	S32.04	S32.03	S32.02	S62.52	S62.63	S52.8	S66.8	S61.1	S61.88	S30.1	S30.81	D64.9	J90.		38806-00	47309-01	46432-00	47963-02	47963-02
0	0		9.369863014	8/1/2011 0:00	0	0			0	6	0		0	0	1	0	0	0	0	0	0	0	1	S32.4	S32.5	S52.01	S52.12																		47480-00	47399-01	92514-29	95550-03
0	0		9.369863014	8/1/2011 0:00	0	0			0	1	0		0	0	0	1	0	0	0	0	0	0	1	S63.11	S66.9	S61.82	Z72.0
0	0		2.715068493	8/1/2011 0:00	0	0			0	5	0		0	0	0	0	1	0	0	0	0	0	1	S72.40	R35.	Z86.43																			47528-01	92514-30	95550-03	95550-02
0	0		9.369863014	8/1/2011 0:00	0	0			0	8	0		0	1	0	0	0	0	0	0	0	0	1	S22.01	S22.02	S22.03	S12.0	S12.21	S12.22	S22.44	S02.1	S06.01	S22.2	S27.31	S27.0	S36.11	S37.01	S91.0	S90.81	S80.81	S70.81	F10.0	E87.6	Z72.0	47699-01	48645-00	47684-00	92514-29	30026-00
0	0		9.369863014	8/1/2011 0:00	0	0			0	4	0		0	0	0	0	0	0	0	0	0	1	1	S06.6	S01.0	S00.01	S22.41	S26.88	S22.2	S27.31	S20.2	S05.0	S00.1												95550-02	95550-03	95550-01
0	0		9.369863014	8/1/2011 0:00	0	0			0	13	2		1	0	0	0	0	0	0	0	0	0	1	S12.24	S12.25	S22.02	S22.04	S82.6	S93.0	S92.21	S92.0	S93.38	S13.4	S08.1	S36.02	S36.81	S01.88	S40.0	S80.1	S70.0	S50.81	J69.0	J98.1	H61.0	40333-00	48660-00	48681-00	47726-00	92514-39
0	0		4.02739726	8/1/2011 0:00	0	0			0	2	0		0	0	0	0	0	0	0	0	0	1	1	S06.5	S01.88	S89.9																			30032-00	95550-02	95550-03
0	0		9.369863014	8/1/2011 0:00	0	0			0	38	2		0	1	0	0	0	0	0	0	0	0	1	S27.31	S27.2	S22.44	S42.3	S82.21	S42.10	S91.81	S93.0	S22.06	S92.1	S92.22	S92.3	S26.81	S22.5	S86.0	T89.03	R02.	E87.2	J06.9	J22.	D62.	90580-00	50130-00	92508-39	92515-39	90580-00
0	0		9.369863014	8/1/2011 0:00	0	0			0	52	10		0	0	0	0	0	0	0	0	0	1	1	S06.23	S12.1	S33.3	S32.1	S36.03	S36.12	S36.81	S36.11	S27.31	S20.2	S80.0	S00.41	S00.81	E87.2	I95.9	G90.8	A41.1	J18.9	R13.	D68.9	A04.7	30597-00	30394-00	39015-02	92514-40	13882-02
0	0		1.260273973	8/1/2011 0:00	0	0			0	20	1		0	0	0	0	0	1	0	0	0	0	1	T22.31	T22.32	T24.3	T21.22	T21.23	T31.40	E83.3	E88.0	E83.4	E87.1	R33.	F12.1	F15.19	F10.2	Z72.0							45406-00	45485-04	92514-99	13882-00	95550-03
0	0		9.369863014	8/1/2011 0:00	0	0			0	35	1		1	0	0	0	0	0	0	0	0	0	1	S14.12	S14.70	S00.85	M48.02	I44.2	I48.	K91.3	K56.0	T85.78	A41.52	N39.0	B96.5	T83.0	R11.	R94.5	E86.	K21.0	K22.6	B37.0	Z65.8	F32.90	48660-00	48681-00	40333-00	47726-00	92514-39
0	0		9.369863014	8/1/2011 0:00	0	0			0	9	0		0	0	0	0	0	0	0	0	0	1	1	S06.6	S06.31	S02.1	S62.31	S02.60	S42.02	S32.5	S82.6	S91.81	S22.32	T79.7	S27.0	T23.2	T31.00	S81.0	S20.41	S80.81	S60.81	S09.9	S59.9	E83.3	47597-00	90665-00	90665-00	90665-00	90665-00
0	0		9.369863014	8/1/2011 0:00	0	0			0	1	0		0	0	0	0	1	0	0	0	0	0	1	S72.3	S82.0	S81.81	S91.3	S31.80	T89.01	D64.9	F10.0	Z72.0													32171-00	30061-00	90686-01
0	0		9.369863014	8/1/2011 0:00	0	0			0	11	0		0	0	0	0	0	0	0	0	0	1	2	S06.5	S02.1	S01.81	S06.6	S82.18	S81.81	S06.31	S02.60	S12.24	S01.0	E87.6	Z72.0										30026-00	47549-01	92514-39	90686-01
0	0		0.090410959	8/1/2011 0:00	0	0			0	24	24		0	1	0	0	0	0	0	0	0	0	1	S25.4	S27.32	S27.31	S27.2	S22.41	J96.9	I95.9	D68.9	J95.8	J15.6	I47.2	I46.0	I82.8	D64.9	E87.0	E87.7	E87.2	D68.3	K92.2	R00.1	G72.9	90173-00	38440-00	38415-00	92514-50	13882-02
0	0		9.369863014	8/1/2011 0:00	0	0			0	1	0		0	1	0	0	0	0	0	0	0	0	1	S27.31	S14.10	S14.70	S12.24	S12.25	S24.10	S24.70	S22.03	S32.5	S02.1	S62.32	S01.0	T89.01	S06.01	S42.11
0	0		3.276712329	8/1/2011 0:00	0	0			0	83	0		0	0	0	0	1	0	0	0	0	0	1	S72.11	F10.6	F10.2	F10.3	E46.	F05.9	H35.3	R60.0	M21.37	I48.	E86.	J44.0	J18.9	F17.1	K59.0	R11.	S61.9	Z60.2	Z02.2			47519-00	92515-30	92508-30	95550-03	95550-02
0	0		9.284931507	9/1/2011 0:00	0	1	skin head and neck	6/1/2013	1	4	0		0	1	0	0	0	0	0	0	0	0	1	S22.41	S12.25	S22.01	S42.10	S01.1	S00.05	S00.81	S80.81	R00.1	I95.9	E86.											30032-00	95550-02	95550-03	95550-01	95550-10
0	0		9.284931507	9/1/2011 0:00	0	0			0	2	0		0	0	0	0	0	0	0	0	0	1	1	S06.31	S06.01	S02.8	S37.02	S01.88	S27.31	Z72.0															30032-00	95550-02	95550-01
0	0		9.284931507	9/1/2011 0:00	0	0			0	6	0		0	1	0	0	0	0	0	0	0	0	1	S22.44	S27.0	S22.06	S39.8	S30.2	S30.81	S62.22	S06.01	S00.81	S00.31	S82.41	S72.41	S83.2	S83.53	S83.43	S86.1	S91.0	S20.31	S20.2	S40.81	S80.81	30641-00	37604-00	92514-99	47342-01	92514-29
0	0		9.284931507	9/1/2011 0:00	0	0			0	1			0	0	0	0	1	0	0	0	0	0	1	S82.5	Z72.0																				47600-01	92514-29	95550-03
0	0		9.284931507	9/1/2011 0:00	0	0			0	1	0		0	0	0	1	0	0	0	0	0	0	1	S43.1	S09.9	S22.40	S00.81	S20.31	S40.81	S80.81	S70.81	S00.05													95550-02	95550-01	95550-03
0	0		9.284931507	9/1/2011 0:00	0	0			0	16	0		0	0	0	0	1	0	0	0	0	0	1	S82.21	S81.81	S27.2	S22.32	S27.31	S32.05	S32.01	S93.38	S81.88	S51.0	S51.88	S30.1	F43.2									30023-00	90665-00	90665-00	92514-29	90665-00
0	0		9.284931507	9/1/2011 0:00	0	0			0	1	0		0	0	0	0	0	0	0	0	0	1	1	S06.5	S02.65	S62.30	Z22.51	Z72.0
0	0		4.265753425	9/1/2011 0:00	0	0			0	1	0		0	0	0	0	1	0	0	0	0	0	1	S79.9	R19.0	M16.0																			95550-03
0	0		9.284931507	9/1/2011 0:00	0	0			0	3	0		0	1	0	0	0	0	0	0	0	0	1	S27.1																					38806-00	95550-03	95550-02
0	0		9.284931507	9/1/2011 0:00	0	0			0	1	0		0	0	0	1	0	0	0	0	0	0	1	S61.0	T89.01																				30023-00
0	0		9.284931507	9/1/2011 0:00	0	0			0	7	0		0	0	0	0	0	0	0	0	0	1	1	S06.33	S02.1	S62.51	H74.8	Z72.0																	47324-01	90119-00	92514-29	95550-03	95550-02
0	0		9.284931507	9/1/2011 0:00	0	0			0	36	16		0	0	0	0	0	0	0	0	0	1	1	S06.5	S06.23	S06.22	S06.6	S06.1	S52.59	S02.2	S12.22	S01.1	S01.51	S50.81	S80.81	S60.81	S30.81	S70.81	S10.81	J90.	J95.8	J14.	B96.5	B95.6	39015-02	13882-02	41881-00	92515-99	41881-02
0	0		9.284931507	9/1/2011 0:00	0	0			0	14	6		0	1	0	0	0	0	0	0	0	0	1	S27.4	S27.0	T79.7	S27.31	S36.14	S22.41	S02.1	S06.01	S32.02	S32.03	S32.04	S32.1	S32.4	S32.5	S61.88	A04.7	D50.0	Z72.0				38456-04	92514-49	38806-00	41898-00	92515-99
0	0		9.284931507	9/1/2011 0:00	0	0			0	8	0		0	0	1	0	0	0	0	0	0	0	1	S36.14	S37.01	N28.0	S36.81	S27.0	S22.43	T79.7	S06.01	J22.													95550-03	95550-02	95550-01
0	0		9.284931507	9/1/2011 0:00	0	0			0	62	7		0	1	0	0	0	0	0	0	0	0	1	S27.31	S27.1	S22.44	S22.5	S30.1	S46.9	S83.6	S01.0	S61.88	I26.9	I46.0	I51.8	I95.9	K56.7	K63.1	K65.9	T81.3	T81.0	T81.41	J69.0	E83.4	30375-25	30375-29	30396-00	92514-49	30394-00
0	0		1.457534247	9/1/2011 0:00	0	0			0	1	0		0	0	0	0	1	0	0	0	0	0	1	S80.81																					95550-01
0	0		9.284931507	9/1/2011 0:00	0	0			0	10	0		0	0	0	0	0	0	0	0	0	1	1	S02.4	S02.2	S02.3	S02.66	S02.5	S02.1	S02.8	S01.81	S72.41	S71.81	S81.0	S01.55	S01.51	S01.88	S49.9							47789-00	49559-00	90580-00	90572-00	30032-00
0	0		9.284931507	9/1/2011 0:00	0	0			0	4	0		0	0	0	0	0	0	0	0	0	1	1	S06.4	S02.1	S02.0	S06.02																		95550-03	95550-02	95550-01
0	0		9.284931507	9/1/2011 0:00	0	0			0	1			0	0	0	1	0	0	0	0	0	0	1	S62.61																					47330-01	92514-99
0	0		9.284931507	9/1/2011 0:00	0	0			0	6	0		0	0	0	0	1	0	0	0	0	0	1	S72.3	S27.2	S22.43	S82.18	S42.10	S36.13	E83.3	E83.4	D64.9	S90.82	Z72.0											47528-01	47528-01	92514-39	95550-03	95550-02
0	0		9.284931507	9/1/2011 0:00	0	0			0	55	0		0	0	0	0	1	0	0	0	0	0	1	S82.21	S81.81	T89.01	S82.5	S42.3	S41.81	S72.41	S73.02	S26.81	S30.2	S30.0	S76.1	S61.7	D64.9	E16.2	E83.4	L89.0	A09.9	T81.41	T81.3	B96.5	30023-00	50130-00	47600-01	90580-00	90580-00
0	0		9.284931507	9/1/2011 0:00	0	0			0	4	0		0	0	1	0	0	0	0	0	0	0	1	S36.02	S40.81	J18.9	Z72.0																		95550-02	95550-03	95550-01
0	0		0.060273973	9/1/2011 0:00	0	0			0	13	0		0	0	0	0	1	0	0	0	0	0	1	S72.10	I50.0	J18.9	J96.9	F05.9	E86.	E87.6	E87.7	T81.2	S37.32	N36.0	G25.9	K59.0	R63.0	Z86.43							47522-00	92514-49	36812-00	95550-03	95550-00
0	1	LARYNGEAL CANCER	2.942465753	10/1/2011 0:00	0	0	Lung	11/1/2013	1	2	0		0	0	0	0	0	0	0	0	0	1	1	S06.6	S06.5	S06.23	S06.1	S02.0	S22.02	S22.03	S22.04	S30.0	S30.81	Z72.0											95550-02	95550-03
0	1	PROSTATE CANCER	1.257534247	10/1/2011 0:00	0	0	Prostate	12/1/2012	1	5	0		0	0	0	0	0	0	0	0	0	1	1	S06.5	S06.6	S80.81	I65.2	I10.	E78.0	R47.1	Z92.1	Z86.43													95550-03	95550-02
0	0		9.202739726	10/1/2011 0:00	0	0			0	1	0		0	0	0	1	0	0	0	0	0	0	1	S66.9	S62.62	S61.0																			47963-02	47318-01	47318-01	92514-10	92511-10
0	0		9.202739726	10/1/2011 0:00	0	0			0	21	0		0	0	0	1	0	0	0	0	0	0	1	S52.6	S61.81	T89.01	S62.14	S63.04	S62.21	S62.31	S62.32	S27.31	S46.8	S05.0	S05.8	H11.0	Z21.								47366-03	47366-00	47336-00	90686-01	92514-19
0	0		9.202739726	10/1/2011 0:00	0	0			0	1	0		0	0	0	1	0	0	0	0	0	0	1	S49.9	S09.9	S29.9	S80.81	S60.81	S05.1	S70.1	S19.9	S39.9
0	0		9.202739726	10/1/2011 0:00	0	0			0	8	0		0	0	0	0	0	0	0	0	0	1	1	S06.5	S00.1	Z72.0																			95550-03	95550-02	95550-01
0	0		9.202739726	10/1/2011 0:00	0	0			0	1	0		0	0	0	1	0	0	0	0	0	0	1	S61.0	H92.2	S06.31	S02.1
0	0		9.202739726	10/1/2011 0:00	0	0			0	1	0		0	0	0	0	0	0	0	0	0	1	1	S09.9	Z72.1
0	0		9.202739726	10/1/2011 0:00	0	0			0	10	0		0	0	1	0	0	0	0	0	0	0	1	S37.02	E87.6	E87.5																			95550-02	95550-03
0	0		9.202739726	10/1/2011 0:00	0	0			0	1	0		0	0	1	0	0	0	0	0	0	0	1	S35.3	S34.5	S36.49	S36.08	S36.81	I46.0	D62.															33833-07	30565-00	30596-01	30396-00	92514-99
0	0		9.202739726	10/1/2011 0:00	0	0			0	17	0		1	0	0	0	0	0	0	0	0	0	1	S14.12	S14.73	S12.21	S13.0	S22.02	S22.05	S22.06	S42.02	S02.4	S06.01	S22.41	S27.0	S26.81	S40.0	H11.3	R06.0	R05.	F10.1	R41.0	S00.81	R00.1	35330-00	95550-03	95550-02
0	0		1.180821918	10/1/2011 0:00	0	0			0	1	0		0	0	0	0	0	0	0	0	0	1	1	S09.0	S01.0	Z92.1																			90232-00
0	0		9.202739726	10/1/2011 0:00	0	0			0	1	0		0	0	0	1	0	0	0	0	0	0	1	S52.50
0	0		9.202739726	10/1/2011 0:00	0	0			0	1	0		0	0	0	0	0	0	0	0	0	1	1	S02.4	Z72.0																				53410-00	92514-39
0	0		9.202739726	10/1/2011 0:00	0	0			0	14	4		0	0	0	0	0	0	0	0	0	1	1	S06.6	S06.8	S27.0	S27.31	S26.88	S22.2	S22.41	S01.88	S42.11	S42.3	S02.2	S62.21	S62.34	S61.81	S63.11	S61.82	S02.5					13882-01	92515-99	39015-02	38806-00	30032-00
0	0		9.202739726	10/1/2011 0:00	0	0			0	6	0		0	0	1	0	0	0	0	0	0	0	1	S36.08	I72.8	S32.5	S32.1	S32.4	D62.	J98.1	E83.5	K59.0	L89.0	L22.	F40.8	R39.1									35321-05	92514-99	95550-02	95550-03	95550-01
0	0		9.202739726	10/1/2011 0:00	0	0			0	1	0		0	0	0	0	0	0	0	0	0	1	1	S06.4	S06.8	S02.0	S06.02	S01.30	S90.0	Z72.0															95550-03	95550-02
0	0		9.202739726	10/1/2011 0:00	0	0			0	9	1		0	0	1	0	0	0	0	0	0	0	1	S32.5	S32.1	S39.8	S35.5	S30.0	S30.2	S27.31	S00.81	S80.0	J95.8	J93.0	D64.9										38806-00	13882-00	92515-99	92062-00	95550-05
0	0		9.202739726	10/1/2011 0:00	0	0			0	16	1		0	0	0	0	0	0	0	0	0	1	1	S02.3	S01.81	T89.01	S02.4	S02.1	S02.2	S76.1	S81.0	S36.53	S05.0	S62.31	S63.11	S42.10	S02.5	S27.31	S90.0	S30.1	E87.6	G40.90			30023-00	30023-00	30061-00	30052-01	92514-49
0	0		9.202739726	10/1/2011 0:00	0	0			0	12	0		0	1	0	0	0	0	0	0	0	0	1	S27.31	S22.5	S22.41	S27.0	S12.22	S12.24	S12.25	S22.01	S22.02	S42.03	S42.10	S06.33	S01.0	S01.34	S30.2	D50.0	E83.3	E83.5	H10.9	R49.0	N43.3	38415-00	90665-00	30052-00	92514-49	41764-00
0	0		9.202739726	10/1/2011 0:00	0	0			0	7	0		0	0	0	0	0	0	0	0	0	1	1	S06.4	S06.6	S02.1	S02.0	S02.8	S42.03	G93.8	S27.31	S01.34	S81.88	S80.81	S00.81	S39.9	F04.00								95550-03	95550-02	95550-01	95550-10
0	0		9.202739726	10/1/2011 0:00	0	0			0	1	0		0	1	0	0	0	0	0	0	0	0	1	S27.2	S27.31	S29.9	Z72.0	Z22.52
0	0		9.202739726	10/1/2011 0:00	0	0			0	1	0		0	0	0	0	1	0	0	0	0	0	1	S81.88	T89.01																				30023-00	92514-10
0	0		9.202739726	10/1/2011 0:00	0	0			0	11	0		0	0	1	0	0	0	0	0	0	0	1	S36.03	S36.01	S37.02	S22.42	S19.9	F10.0	D62.	I95.9	E83.5	E83.4	N17.9	J90.	J98.1	J44.9	F17.1							35321-05	13706-02	92062-00	13706-03	95550-02
0	0		3.531506849	10/1/2011 0:00	0	0			0	9	2		0	0	0	0	0	0	0	0	0	1	1	S06.23	S06.4	S06.01	S22.06	S32.01	S32.02	S70.81	S30.81	J98.1	J69.0	F98.8	M21.37										39015-02	13882-01	92515-99	95550-10	95550-03
0	0		0.556164384	10/1/2011 0:00	0	0			0	89	22		0	0	0	0	0	0	0	0	0	1	1	S06.6	S06.5	S06.21	S02.1	S01.81	T89.01	B96.5	S02.3	S02.4	S02.8	S06.04	S05.8	J98.1	A41.9	J95.8	J22.	B95.6	T17.9	R00.0	I10.	L89.9	47765-01	90665-00	92514-99	47762-01	92515-99
0	0		9.202739726	10/1/2011 0:00	0	0			0	7	0		0	0	1	0	0	0	0	0	0	0	1	S36.12	M23.83	M25.46	Z72.0																		95550-03	95550-01	95550-02
0	0		9.202739726	10/1/2011 0:00	0	0			0	5	0		0	0	0	0	0	0	0	0	0	1	1	S02.0	S01.88	T89.01	L02.0	B96.88	L03.2	S02.1	S02.4	S52.52	H02.4	G51.0											30223-01	92514-29	95550-01
0	0		6.58630137	10/1/2011 0:00	0	0			0	1	0		0	0	0	1	0	0	0	0	0	0	1	S53.42																					46330-00	92514-99
0	0		9.202739726	10/1/2011 0:00	0	0			0	18	6		0	0	0	0	0	0	0	0	0	1	1	S06.6	S06.5	S06.1	S06.38	S06.31	S02.4	S02.1	S02.0	S27.31	S42.03	S82.18	S01.51	S61.88	S20.41	S20.31	S50.81	S80.81	S00.81	R00.1	J98.8	B96.39	39015-00	92514-99	41880-00	92046-00	35330-00
0	0		9.202739726	10/1/2011 0:00	0	0			0	13	0		0	1	0	0	0	0	0	0	0	0	1	S24.11	S24.76	S22.05	S32.02	S69.9	K56.4	L89.1	M45.00	R21.	Z72.0												48687-00	92514-29	95550-03	95550-02	95550-01
0	0		9.202739726	10/1/2011 0:00	0	0			0	2	0		0	0	0	0	0	0	0	0	0	1	1	S06.5	S06.31	S09.8	J34.1	B95.3	E11.65	Z72.0	Z91.1														41653-00	92514-99	41653-00
0	0		5.791780822	10/1/2011 0:00	0	0			0	1	0		0	0	1	0	0	0	0	0	0	0	1	S32.5																					95550-03
0	0		9.202739726	10/1/2011 0:00	0	0			0	4	0		0	1	0	0	0	0	0	0	0	0	1	S22.06	S32.02	S42.00	S00.81	Z33.	Z72.0																95550-03
0	0		9.202739726	10/1/2011 0:00	0	0			0	44	0		0	0	1	0	0	0	0	0	0	0	1	S36.02	T24.3	T31.00	S46.9	S43.1	S42.11	S52.6	S27.0	S22.32	S35.4	S32.1	S32.5	S22.2	S22.04	S22.03	S06.01	S01.51	S80.81	S70.1	Z86.43		95550-03	95550-10	95550-02	95550-00
0	0		9.202739726	10/1/2011 0:00	0	0			0	9	0		0	0	0	0	0	0	0	0	0	1	1	S06.5	S06.6	S02.0	S02.1	S02.2	S02.4	S02.68	S02.8	G93.8	S82.18	S81.81	S01.51	S01.88	S01.41	S01.21	S00.45	S20.2	S30.0	S40.0	S50.1	S70.1	47738-00	30052-03	92514-29	90580-00	30052-02
0	0		9.117808219	11/1/2011 0:00	0	0			0	1	0		0	1	0	0	0	0	0	0	0	0	1	S27.0	S21.83																				38806-00	95550-03
0	0		9.117808219	11/1/2011 0:00	0	0			0	19	0		0	1	0	0	0	0	0	0	0	0	1	S27.2	S06.02	S27.32	S22.44	T79.7	S36.12	S22.02	S32.05	S12.25	S12.24	S01.0	R40.0										38806-00	38806-00	13706-02	95550-02	95550-03
0	0		9.117808219	11/1/2011 0:00	0	0			0	5	0		1	0	0	0	0	0	0	0	0	0	1	S12.23	S13.15	S12.24	S72.3	Z72.0																	95550-03	95550-01
0	0		9.117808219	11/1/2011 0:00	0	0			0	7	1		0	0	1	0	0	0	0	0	0	0	1	S36.04	S31.83	S61.88	S00.05	S30.0	S00.21	D73.0	E83.3	F32.90	Z60.4	Z63.8											13882-00	95550-03	95550-02	95550-01	95550-10
0	0		9.117808219	11/1/2011 0:00	0	0			0	1	0		0	0	0	1	0	0	0	0	0	0	1	S62.30																					47339-00	92514-19
0	0		9.117808219	11/1/2011 0:00	0	0			0	4	0		0	0	0	0	0	0	0	0	0	1	1	S06.5	S02.1	S01.81	S02.8	S02.2																	30026-00	95550-03	95550-02	95550-01
0	0		9.117808219	11/1/2011 0:00	0	0			0	2	0		0	0	0	0	0	0	0	0	0	1	1	S06.4	S02.8	S06.01	Z72.0																		95550-03	95550-02
0	0		4.545205479	11/1/2011 0:00	0	0			0	3	0		0	0	0	0	0	0	0	0	0	1	1	S09.8	S06.4	S02.1	S06.01	F05.8	F12.2	F33.9	Z22.52	E10.9													95550-02
0	0		9.117808219	11/1/2011 0:00	0	0			0	1	0		0	0	0	0	0	0	0	0	0	1	1	S00.45																					95550-01
0	0		9.117808219	11/1/2011 0:00	0	0			0	1	0		0	0	0	1	0	0	0	0	0	0	1	S62.52	S61.81	S61.0
0	0		0.060273973	11/1/2011 0:00	0	0			0	1	0		0	0	0	0	0	0	0	0	0	1	1	S06.6	S06.4	S06.23	S06.28	S02.0	S02.1	F03.	Z71.9
0	0		9.117808219	11/1/2011 0:00	0	0			0	1	0		0	0	1	0	0	0	0	0	0	0	1	S30.0
0	0		9.117808219	11/1/2011 0:00	0	0			0	50	14		0	0	0	0	0	0	0	0	0	1	1	S06.5	S06.6	S06.28	S02.3	S02.2	S06.01	H73.8	S01.43	S01.88	S00.05	S00.1	S31.80	S61.88	S21.2	T22.22	T21.22	T31.10	H54.9	G96.0	I95.9	R68.0	13882-02	92515-99	41881-00	92514-99	45409-00
0	0		9.117808219	11/1/2011 0:00	0	0			0	10	0		0	1	0	0	0	0	0	0	0	0	1	S22.44	S22.5	S27.2	S27.31	S02.2	S02.4	S02.8	S01.0	S01.30	E83.4	F10.0	R11.	Z72.0									30052-00	38806-00	95550-02	95550-03	95550-01
0	0		9.117808219	11/1/2011 0:00	0	0			0	1	0		0	0	0	1	0	0	0	0	0	0	1	S63.3																					49215-00	92514-99
0	0		9.117808219	11/1/2011 0:00	0	0			0	21	1		0	0	0	0	0	0	0	0	0	1	1	S06.5	S06.6	S06.23	S06.31	S02.3	S06.01	F04.03	S62.51	S62.32	S62.33	S62.31	S63.01	S01.88	S91.3	S00.1	S20.2	S20.31	S40.81	S70.81	S90.81	E87.1	13882-00	30032-00	95550-03	95550-02	95550-01
0	0		9.117808219	11/1/2011 0:00	0	0			0	10	3		0	1	0	0	0	0	0	0	0	0	1	S27.0	S22.41	T79.7	S36.12	S37.02	S02.1	S22.01	S42.11	S02.65	S02.66	S62.31	S51.88	S30.0	J90.	J35.9							47789-00	97322-00	92514-40	92049-00	13882-01
0	0		9.117808219	11/1/2011 0:00	0	0			0	12	0		0	0	0	1	0	0	0	0	0	0	1	S52.01	S52.21	S52.02	S51.81	S52.8	S72.3	S71.81	S76.1	S81.0	T89.01	S22.40	S36.02	S30.81	D64.9	R74.8	Z72.1	Z72.2	Z72.0				47399-00	47386-02	47528-01	49500-01	90665-00
0	0		9.117808219	11/1/2011 0:00	0	0			0	11	0		0	0	0	1	0	0	0	0	0	0	1	S52.4	S52.11	S52.12	S22.44	S42.02	S27.31	S27.2	T79.7	S36.02	S37.01	S89.9	S50.81	S80.81	S01.51	S00.31	R31.	E87.7	Z72.0				47393-01	92514-29	92511-29	95550-03	95550-02
0	0		0.654794521	11/1/2011 0:00	0	0			0	22	0		0	1	0	0	0	0	0	0	0	0	1	S22.04	N19.	R45.1	N13.3	N40.	L84.	S91.3	T89.01	R07.3													30061-00	90665-00	95550-03	95550-01	95550-04
0	0		9.117808219	11/1/2011 0:00	0	0			0	9	2		0	0	0	0	0	0	0	0	0	1	1	S06.23	S26.81	S22.2	S72.41	S76.1	S81.0	T89.01	J69.0	F04.00	E87.6												90665-00	90665-00	49500-02	49500-01	49500-01
0	0		0.090410959	11/1/2011 0:00	0	0			0	7	0		0	0	0	0	1	0	0	0	0	0	1	S82.81	N17.9	N18.9	I10.	E66.9	Z71.9	Z86.43															47597-00	92515-99	95550-03	95550-05
0	0		9.117808219	11/1/2011 0:00	0	0			0	15	0		0	0	0	0	0	0	0	0	0	1	1	S06.31	S06.01	S02.64	S03.0	S02.4	S62.0	S52.51	S63.01	S66.9	S22.41	S27.0	S12.25	S53.10	S51.82	S22.02	S22.03	S22.04	S22.05	S01.88	S01.51	S09.1	47366-02	47018-00	90665-00	90665-00	90582-02
0	0		9.035616438	12/1/2011 0:00	0	1	skin head and neck	6/1/2014	1	6	0		0	1	0	0	0	0	0	0	0	0	1	S27.0	T79.7	S35.2	S22.44	S42.11	S42.14																38806-00	95550-03	95550-02
0	0		9.035616438	12/1/2011 0:00	0	1	skin head and neck	4/1/2018	1	19	0		0	0	1	0	0	0	0	0	0	0	1	S32.5	S32.4	S32.1	S92.0	S82.6	S81.81	T89.02	L03.11	S93.0	S93.2	S32.05	S22.03	S22.04	S61.88	S81.88	S21.9	S81.0	S50.81	N17.9	E87.5	N18.2	47600-01	49709-00	30026-00	90686-01	90686-01
0	0		9.035616438	12/1/2011 0:00	0	0			0	19	0		0	0	0	0	0	0	0	0	0	1	1	S06.5	S06.28	I10.	F04.03																		39600-00	39015-00	39015-02	92514-39	39600-00
0	0		9.035616438	12/1/2011 0:00	0	0			0	7	0		1	0	0	0	0	0	0	0	0	0	1	S12.8	S10.0	S01.88	J38.01	A09.9	Z86.43																41881-00	30032-00	92514-29	92046-00	92047-00
0	0		9.035616438	12/1/2011 0:00	0	0			0	11	0		1	0	0	0	0	0	0	0	0	0	1	S12.25	S22.06	S22.01	S22.02	S22.03	S23.3	S27.0	S27.31	S22.44	S82.38	S42.00	S06.01	S02.5	R11.								47566-01	92514-29	95550-03	95550-02	95550-00
0	0		9.035616438	12/1/2011 0:00	0	0			0	57	11		0	0	1	0	0	0	0	0	0	0	1	S32.4	S73.01	S73.08	S72.08	S09.0	S04.5	S09.1	S01.88	T89.01	S01.1	S01.49	S01.51	S02.1	S06.31	I77.8	S82.81	S91.81	S93.2	S91.3	S82.18	S76.7	47048-00	47566-00	90665-00	90580-00	39015-02
0	0		9.035616438	12/1/2011 0:00	0	0			0	12	2		0	0	0	0	0	0	0	0	0	1	1	S06.33	S06.6	S06.31	S02.1	S06.00	S00.05	F04.02	R34.	D50.9	E87.6	Z72.0											39015-02	90007-01	92514-49	90001-02	95550-03
0	0		9.035616438	12/1/2011 0:00	0	0			0	9	0		0	0	0	0	0	0	0	0	0	1	1	S02.1	S06.31	S06.02	S32.5	S32.3	S22.2	S22.44	S92.3	S70.81	S20.31	F04.02	R56.8	Z86.42	Z72.0								95550-03	95550-02	95550-01
0	0		9.035616438	12/1/2011 0:00	0	0			0	32	1		0	0	0	0	0	0	0	0	0	1	1	S06.6	S12.25	S14.0	S14.3	S82.11	S82.82	S96.8	S91.3	S92.4	S22.40	S52.01	S53.18	S27.2	S56.8	S51.88	S31.0	T89.01	G47.32	I10.	Z86.43		47954-00	90665-00	90665-00	47396-00	47564-00
0	0		9.035616438	12/1/2011 0:00	0	0			0	29	17		1	0	0	0	0	0	0	0	0	0	1	S14.11	S14.77	S12.24	S12.25	S13.16	S01.34	T89.03	R02.	S01.0	S27.31	S41.0	J15.6	I95.9	Z72.0								47699-02	48660-00	40333-00	47726-00	92514-49
0	0		9.035616438	12/1/2011 0:00	0	0			0	3	0		1	0	0	0	0	0	0	0	0	0	1	S12.1	S12.23	S12.24	S22.02	S22.32	S22.2	S72.10	S23.3	S01.0	E11.9												30026-00	95550-02	95550-03	95550-01
0	0		9.035616438	12/1/2011 0:00	0	0			0	44	9		0	0	0	0	0	0	0	0	0	1	1	S06.5	S06.6	S06.33	S06.4	S06.1	S42.14	S22.44	S32.3	S31.81	S27.31	S51.0	S22.02	S60.81	S20.41	S90.81	S80.81	S70.81	G93.2	G06.0	B96.5	J95.8	39600-00	34106-14	90665-00	30023-00	92514-49
0	0		9.035616438	12/1/2011 0:00	0	0			0	8	0		0	0	1	0	0	0	0	0	0	0	1	S32.01	S32.02	S22.05	S22.06	S52.53	S42.02	S42.03	S42.10														48645-00	48681-00	47366-02	92514-99	95550-08
0	0		9.035616438	12/1/2011 0:00	0	0			0	9	0		0	1	0	0	0	0	0	0	0	0	2	S26.82	S27.1	S21.83	F32.20	Z59.8	Z63.0	I95.9	R94.5	E87.7	J98.1												38450-00	38456-00	55118-00	92514-29	92062-00
0	0		9.035616438	12/1/2011 0:00	0	0			0	11	0		1	0	0	0	0	0	0	0	0	0	1	S14.0	S14.70	S12.0	S13.11	S12.1	S12.24	S13.16	S12.25	S06.01	S00.05	J22.	Z98.1	Z72.0									95550-03	95550-00	95550-10	95550-02	95550-01
0	0		9.035616438	12/1/2011 0:00	0	0			0	20	0		0	0	0	0	0	0	0	0	0	1	1	S06.5	S06.6	S06.21	S06.31	S06.1	S02.0	S06.02	S12.23	S12.24	S50.81	S80.81	R55.	R00.1	R39.1	E87.1	Z72.0						95550-02	95550-03	95550-01	95550-05	95550-00
0	0		9.035616438	12/1/2011 0:00	0	0			0	7	0		0	0	0	0	0	0	0	0	0	1	1	S06.4	S02.0	S06.01	T79.7	S27.31	S01.0	S30.1	S40.0	S60.81	D50.8												39600-00	30026-00	92514-49	13706-02	95550-03
0	0		9.035616438	12/1/2011 0:00	0	0			0	6	1		0	0	1	0	0	0	0	0	0	0	1	S36.04	D64.9	I95.9	Z72.0																		30597-00	92514-99	13706-02	92062-00	95550-03
0	0		9.035616438	12/1/2011 0:00	0	0			0	13	2		0	0	0	0	1	0	0	0	0	0	1	S72.43	S22.04	S22.03	S32.01	S42.03	S22.2	S22.44	S27.1	S27.0	S82.41	S91.0	S81.88	S20.2	S30.1	S70.1	S80.1	E66.8	J96.9	E87.6			47528-01	90665-00	90665-00	92514-30	38806-00
0	0		9.035616438	12/1/2011 0:00	0	0			0	1	0		0	1	0	0	0	0	0	0	0	0	1	S22.40	S37.00	Z75.3	S49.9	Z72.0	T88.6
0	0		9.035616438	12/1/2011 0:00	0	0			0	8	0		0	0	1	0	0	0	0	0	0	0	1	S36.03	S36.81	I72.8																			35321-05	95550-03	95550-01	95550-10
0	0		9.035616438	12/1/2011 0:00	0	0			0	2	0		0	0	0	0	1	0	0	0	0	0	1	S81.0	T89.01	L03.11																			30023-00	49500-02	30111-00	92514-99	95550-01
0	0		9.035616438	12/1/2011 0:00	0	0			0	6	0		1	0	0	0	0	0	0	0	0	0	1	S12.25	S22.04	S22.32	S27.31	J98.4	S00.81	S60.81															47684-00	95550-03	95550-02
0	0		9.035616438	12/1/2011 0:00	0	0			0	71	15		0	0	0	0	0	1	0	0	0	0	1	T22.32	T24.3	T21.33	T21.32	T23.2	T20.2	T79.3	B96.5	T31.50	T27.3	S01.88	S00.05	T74.2	E87.1	E88.0	A41.52	D64.9	E87.6	R13.	R49.0	F43.2	13882-02	92515-99	47981-00	47981-02	30226-00
0	0		9.035616438	12/1/2011 0:00	0	0			0	5	0		0	0	0	0	1	0	0	0	0	0	1	S72.3	S02.4	S02.8	S02.2	S01.51	S81.0	S51.0	S01.1	S05.9	H11.3	S00.1											47528-01	92514-19	92512-19	95550-03	95550-02
0	0		9.035616438	12/1/2011 0:00	0	0			0	1	0		0	1	0	0	0	0	0	0	0	0	2	S20.2	S00.81	S40.81	S50.81	S80.81	S90.81
0	0		8.950684932	1/1/2012 0:00	0	0			0	16	0		0	0	0	0	0	0	0	0	0	1	1	S06.6	S06.5	S06.4	S06.02	S02.1	S02.0	S02.4	S02.3	S02.8	S02.2	S62.61	S04.5	S01.88	S01.49	F04.02	R00.1	G47.32					45590-01	90530-03	92514-99	39300-00	30023-00
0	0		8.950684932	1/1/2012 0:00	0	0			0	1	0		0	0	0	0	0	0	0	0	0	1	1	S06.5	S06.6	S02.1	S22.43	Z59.9	Z72.0
0	0		0.084931507	1/1/2012 0:00	0	0			0	6	0		0	0	0	0	1	0	0	0	0	0	1	S72.11	N17.9	N18.4	K21.0	K25.4	D62.	I50.1	I47.1	I48.	I95.9	J44.0	J18.0	F17.1	I25.5	I25.11	Z95.5	I10.	Z92.21	Z71.9			13706-02	92062-00	30473-01	92515-99
0	0		8.950684932	1/1/2012 0:00	0	0			0	1	0		0	0	1	0	0	0	0	0	0	0	1	S36.12	S32.83	S22.43	S37.00	S32.1	S51.9	S41.1	S81.0														30026-00	30026-00	30026-00
0	0		0.131506849	1/1/2012 0:00	0	0			0	14	0		0	0	0	0	1	0	0	0	0	0	1	S72.03	R07.4	I08.9	M10.90	F05.9	R33.	Z45.0	Z60.2														47522-00	92514-39	92512-39	11718-00	36800-00
0	0		8.950684932	1/1/2012 0:00	0	0			0	18	3		0	0	0	0	0	0	0	0	0	1	1	S06.6	S06.5	S06.23	S02.0	S02.1	S02.2	S02.4	S02.8	S01.88	S01.30	S81.9	S41.0	S71.1	S30.1	I26.9	E87.6	Z72.2	Z22.52	Z72.0			13882-00	92515-99	95550-03	95550-01	95550-02
0	0		8.950684932	1/1/2012 0:00	0	0			0	32	5		0	0	0	0	0	0	0	0	0	1	1	S06.5	S06.6	S06.23	S06.1	S06.01	S02.66	S01.81	S30.81	S30.1	S30.0	S40.0	S60.81	R50.9	J98.8	B96.1	I10.	D68.3	R11.	R05.	R13.	R73.	47789-00	92514-39	39015-02	90001-02	13882-02
0	0		8.950684932	1/1/2012 0:00	0	0			0	1	0		0	0	0	0	0	0	0	0	0	1	1	S01.0	T89.01	B95.7	N17.9	N12.	E86.	Z86.43
0	0		0.164383562	1/1/2012 0:00	0	0			0	1	1		0	0	0	0	0	0	0	0	0	1	1	S06.31	S06.5	S06.6	S06.38	S02.1	S06.01	G93.8	I95.9	E23.2	I10.	Z00.5											13882-01	92515-99	95550-00
0	0		2.547945205	1/1/2012 0:00	0	0			0	3	0		0	0	0	0	1	0	0	0	0	0	1	S91.3	T89.02	B95.6	B95.0	A41.9	E87.6	Z72.0
0	0		8.950684932	1/1/2012 0:00	0	0			0	9	0		0	0	1	0	0	0	0	0	0	0	2	S36.40	S27.81	S36.81	S36.59	S31.83	S27.0	T81.8	S66.3	S51.88	S41.80	S40.0	S01.88	S01.20	K91.3	T81.41	L03.01	F32.90	G47.0	Z72.0			30375-19	90178-00	43816-02	46420-00	46327-00
0	0		8.950684932	1/1/2012 0:00	0	0			0	31	11		0	0	0	0	0	0	0	0	0	1	1	S06.23	S06.4	S06.5	S06.38	S06.1	G93.8	S02.0	S02.1	S02.60	S02.8	S02.4	S02.2	S09.8	S04.0	S05.8	S00.1	S01.88	S01.0	R02.	S80.81	S40.81	13882-02	92515-99	39615-01	90583-01	45206-09
0	0		8.950684932	1/1/2012 0:00	0	0			0	9	0		0	0	0	0	0	0	0	0	0	1	1	S02.1	S02.4	S02.8	S02.3	S01.81	S02.2	S05.2															39609-02	45590-00	47765-01	47738-00	92514-29
0	0		0.728767123	1/1/2012 0:00	0	0			0	1	0		0	0	0	0	0	0	0	0	0	1	1	S02.4	S02.2	S02.60	S22.43	S27.0	S27.31	S36.14	S52.20	S53.11	S81.88	S51.9	S01.88	S01.41	S61.88								13882-00	92515-99	38806-00	13706-02	92062-00
0	0		8.950684932	1/1/2012 0:00	0	0			0	29	0		0	1	0	0	0	0	0	0	0	0	1	S24.10	S24.76	S22.06	S12.25	S22.01	S13.4	S14.5	S01.88	S00.81	K71.2	J90.	N39.0	B96.2	T81.2	R31.	A04.7						47702-01	47687-00	92514-20	30023-01	38806-00
0	0		8.950684932	1/1/2012 0:00	0	0			0	8	0		0	0	1	0	0	0	0	0	0	0	1	S37.02	S36.02	S30.91	N39.0	B96.2	R39.1																36821-01	92514-39	95550-02	95550-03
0	0		8.950684932	1/1/2012 0:00	0	0			0	25	0		0	0	1	0	0	0	0	0	0	0	1	S34.0	S34.73	S32.01	S22.02	S32.1	S32.4	S52.50	S62.0	S22.32	S36.83	F32.20	F41.9	F13.29	R94.5	M25.56	N39.0	B96.1	Z91.5	Z63.5	Z59.8	Z72.0	95550-03	95550-02	95550-01	95550-10
0	0		8.950684932	1/1/2012 0:00	0	0			0	11	7		1	0	0	0	0	0	0	0	0	0	1	S14.10	S14.70	S12.22	S12.23	S13.14	R34.	I95.9	R13.	B37.0	N39.0	B95.2	Z06.99	J22.	F43.2	R63.8							40335-00	47726-00	92514-29	13882-00	92515-99
0	0		8.950684932	1/1/2012 0:00	0	0			0	26	13		0	0	0	0	0	0	0	0	0	1	1	S06.4	S06.6	S06.23	G93.5	S06.1	S02.1	S02.0	S12.23	S12.24	G81.9	D69.6	I10.	R00.0	E87.0	N39.0	J14.	R94.5	J95.8	R04.2	J18.9		39015-02	13882-02	41880-00	92515-99	41889-01
0	0		8.950684932	1/1/2012 0:00	0	0			0	9	0		0	0	0	0	0	0	0	0	0	1	1	S01.0	T81.0	Z72.0																			45200-00	45439-00	92514-99	96210-00	95550-03
0	0		8.950684932	1/1/2012 0:00	0	0			0	3	0		0	1	0	0	0	0	0	0	0	0	1	S22.06	S12.25	S32.01	S22.41	S02.9	S02.2	S06.02	S01.88	S81.0	Z86.43												47738-00	90665-00	92514-39	95550-03	95550-02
0	0		8.865753425	2/1/2012 0:00	0	0			0	12	0		0	0	1	0	0	0	0	0	0	0	1	S32.1	S32.5	S32.05	S41.0	S70.81	S37.20	L89.0															95550-02	95550-00	95550-03
0	0		8.865753425	2/1/2012 0:00	0	0			0	25	10		1	0	0	0	0	0	0	0	0	0	1	S14.13	S14.76	S14.0	S12.23	S12.24	S01.0	T89.02	B95.6	M47.82	M48.02	R05.	I95.9	E86.	R40.0	L89.9	E87.7	A41.9	J18.9	N39.0	B96.2	R50.9	40332-00	48684-00	47726-00	92514-49	30026-00
0	0		1.728767123	2/1/2012 0:00	0	0			0	23	0		0	0	1	0	0	0	0	0	0	0	1	S32.1	S01.0	F05.9	E87.1	K59.0	K30.	K29.70															95550-03	95550-02	95550-05	95550-01
0	0		8.865753425	2/1/2012 0:00	0	0			0	14	2		1	0	0	0	0	0	0	0	0	0	1	S14.12	S14.70	S12.25	S13.13	T44.4	I10.	R94.3	R77.8	I25.9	R13.	Z72.0											48639-00	48681-00	48669-00	47726-00	92514-29
0	0		8.865753425	2/1/2012 0:00	0	0			0	1	0		0	0	0	1	0	0	0	0	0	0	1	S61.88	S01.0	S00.05	S00.85	T09.01	S50.81	S40.0	T09.05	Z72.0													30026-00
0	0		8.865753425	2/1/2012 0:00	0	0			0	12	4		0	1	0	0	0	0	0	0	0	0	1	S22.06	S06.1	S06.28	S01.88	S27.31	S37.01	S22.41	S22.01	S22.03	S32.01	S32.02	S32.03	S10.91	S00.81	E87.2	F10.0	J95.8	J18.8	Z72.0			13882-01	92515-99	39015-02	30023-00	92514-39
0	0		0.249315068	2/1/2012 0:00	0	0			0	1	0		0	1	0	0	0	0	0	0	0	0	1	S27.1	S20.2	S40.0	S42.00	Z86.43																	38806-00
0	0		8.865753425	2/1/2012 0:00	0	0			0	13	2		0	0	0	0	0	0	0	0	0	1	1	S06.5	S02.0	S72.11	S12.25	S22.01	S42.03	S01.0	S01.54	S11.7	S71.0	S21.1	S50.81	S40.81	S60.81	S00.91	S27.31	S30.0	S00.05	S06.02	R56.8	J93.9	47519-00	47462-01	90665-00	90665-00	90686-01
0	0		8.865753425	2/1/2012 0:00	0	0			0	8	3		1	0	0	0	0	0	0	0	0	0	1	S12.24	S13.16	S12.25	S62.0	S70.81	S30.81	S80.81	M48.02	I46.0	J69.0	J96.9	N17.9	N18.3	I10.	E87.2	E87.5	Z94.0					48660-00	48681-00	47699-00	40333-00	47726-00
0	0		0.539726027	2/1/2012 0:00	0	0			0	1	0		0	1	0	0	0	0	0	0	0	0	2	S27.2	S21.1	T79.7	S99.9	Z72.0	Z72.1	Z72.2															38806-00	13706-02	95550-03
0	0		8.865753425	2/1/2012 0:00	0	0			0	9	0		0	0	0	0	0	0	0	0	0	1	1	S06.4	S06.02	S42.02	S29.9																		95550-03	95550-02	95550-01
0	0		8.865753425	2/1/2012 0:00	0	0			0	1	0		0	0	1	0	0	0	0	0	0	0	1	S32.89	S22.44	S23.2	S19.9	S32.1	S32.05
0	0		0.073972603	2/1/2012 0:00	0	0			0	2	1		0	0	0	0	0	0	0	0	0	1	1	S06.20	S06.6	S06.5	S06.1	S06.28	S02.0	S06.01	S00.1	S30.91	E23.2	G93.8	Z00.5	Z72.0									13882-01	95550-03	95550-00
0	0		0.079452055	2/1/2012 0:00	0	0			0	20	0		0	0	0	0	0	0	0	0	0	1	1	S06.6	S06.20	S06.5	S02.0	S02.4	S02.3	S06.01	S01.88	T83.8	R31.	E87.1	J98.1	I10.	Z71.9								30481-00	92515-99	30032-00	95550-03	95550-00
0	0		8.865753425	2/1/2012 0:00	0	0			0	1	0		0	0	0	0	0	0	0	0	0	1	1	S06.8	S02.8	S01.88	S20.2	S30.1	S70.1	S00.1
0	0		8.865753425	2/1/2012 0:00	0	0			0	9	0		0	0	1	0	0	0	0	0	0	0	1	S36.03	S26.81	S80.81	S30.81	R31.	I45.1	I95.9	J18.9	Z72.0													95550-01	95550-02	95550-03
0	0		8.865753425	2/1/2012 0:00	0	0			0	71	9		0	0	0	0	0	0	0	0	0	1	1	S06.5	S06.23	S06.1	G93.8	I10.	N39.0	B96.4	R44.1	K59.8	T85.88	A09.9											39600-00	39015-02	13706-02	92514-99	30481-00
0	0		8.747945205	2/1/2012 0:00	0	0			0	2	0		0	0	0	1	0	0	0	0	0	0	1	S51.9	F32.90	F10.1	F12.1	Z63.5	Z72.0																30026-00	95550-00
0	0		8.865753425	2/1/2012 0:00	0	0			0	17	11		0	0	0	0	0	0	0	0	0	1	1	S06.23	S06.6	S06.5	S06.1	S02.1	F10.0	G93.2	F04.03	J95.8	J15.2	J15.0	T17.9	R73.									39603-01	39015-02	92514-19	13882-02	41880-00
0	0		8.865753425	2/1/2012 0:00	0	0			0	5	0		0	1	0	0	0	0	0	0	0	0	2	S27.2	S21.83	S36.02	S31.83	S51.88	S31.0	S43.00	I72.8	Z72.0													35321-05	95550-03	95550-10	95550-01	95550-02
0	0		8.865753425	2/1/2012 0:00	0	0			0	9	0		0	0	1	0	0	0	0	0	0	0	1	S36.03	S22.43	S20.2	S30.1	I72.8	I47.1	D50.0	I95.9	Z72.0													35321-05	92515-99	13706-02	95550-02	95550-01
0	0		8.78630137	3/1/2012 0:00	0	0			0	10	2		0	0	0	0	0	0	0	0	0	1	1	S06.4	S06.33	S06.6	S06.02	S12.1	S12.0	S01.0	S30.0	F04.02	R79.8	I10.	Z86.43										90665-00	92514-99	92209-00	95550-03	95550-02
0	0		8.78630137	3/1/2012 0:00	0	0			0	7	0		0	0	0	0	0	0	0	0	0	1	1	S06.5	S06.6	S06.01	S06.8	S02.1	S02.2	S81.88	S00.01	S80.0													95550-02	95550-03	95550-01
0	0		8.78630137	3/1/2012 0:00	0	0			0	18	2		0	0	1	0	0	0	0	0	0	0	1	S35.2	S02.1	S72.3	S71.81	S81.88	S02.61	S03.0	S82.0	S81.81	T89.01	S81.0	S02.5	S71.1	S01.34	S01.31	S01.88	S30.88	S30.2	G93.1	D50.0	E86.	33833-02	30394-00	47528-01	47585-00	90574-01
0	0		8.78630137	3/1/2012 0:00	0	0			0	10	0		0	0	0	0	1	0	0	0	0	0	1	S72.3	S71.81	S32.1	S52.4	S22.32	S02.5	S85.1	S95.0	S96.1	S04.5	S84.1	S01.41	T89.01	S01.59	S51.0	S91.3	S81.88	S70.81	S40.81	S70.1	I95.9	47531-00	90580-00	47393-01	90665-00	33815-06
0	0		8.78630137	3/1/2012 0:00	0	0			0	5	0		0	1	0	0	0	0	0	0	0	0	1	S22.2	S22.43	S36.11	S21.1	S37.81	S92.1	S93.0	S93.48	S91.81	S31.1	T89.01	S81.0	S70.81	S80.81	S30.0	J22.	E87.6	Z72.0				90580-00	90686-01	92514-29	49709-00	90580-00
0	0		8.78630137	3/1/2012 0:00	0	0			0	2	0		0	0	0	1	0	0	0	0	0	0	1	S63.11																					47045-00	47921-00	46330-01	90665-00	92514-29
0	0		8.78630137	3/1/2012 0:00	0	0			0	1	0		0	0	0	0	0	0	0	0	0	1	1	S02.8	S01.81	S06.01	S12.9	S27.0	S27.9	S89.9	T79.4														38418-00	34524-00
0	0		8.78630137	3/1/2012 0:00	0	0			0	4	0		0	0	0	0	0	0	0	0	0	1	1	S06.33	S02.1	S01.81	S00.85	S00.81	S20.31	S30.81	S40.81	S50.81	S80.81	H54.6	Z72.0										30026-00	95550-01	95550-02	95550-03
0	0		8.78630137	3/1/2012 0:00	0	0			0	64	2		0	0	1	0	0	0	0	0	0	0	1	S35.8	S75.2	S32.5	S31.81	S32.4	S39.0	S31.1	T89.01	T89.02	S01.0	S80.81	D68.9	D50.0	E83.3	R63.8	M54.99	T81.3	Z72.0				90209-03	33833-09	30375-28	90952-00	48424-03
0	0		8.78630137	3/1/2012 0:00	0	0			0	10	0		0	0	0	0	0	0	0	0	0	1	1	S02.68	S02.62	S02.3	S02.8	S05.0	S22.43	S27.2	S06.31	S01.88	T79.7	S30.81	S70.81	S80.81	S90.81	S00.1	S00.85	S01.30	T81.41	K12.2	B96.88	T81.0	47789-00	47789-00	30032-00	30052-00	97322-05
0	0		8.78630137	3/1/2012 0:00	0	0			0	7	3		0	0	1	0	0	0	0	0	0	0	1	S36.04	S36.13	S27.2	S26.81	S37.01	S22.44	S01.1	T79.7	S00.31	S00.41	S00.81	S30.1	S70.81	S39.9	I95.9	D68.9	E63.9	J15.2	E83.3	Z72.0		30597-00	30422-00	92514-10	13882-01	92515-99
0	0		8.78630137	3/1/2012 0:00	0	0			0	1			0	0	0	0	1	0	0	0	0	0	2	S83.2	S83.53	Z72.0																			49561-01	49558-00	92514-29
0	0		8.78630137	3/1/2012 0:00	0	0			0	3	0		0	0	0	0	0	0	0	0	0	1	1	S06.00	S02.0	S02.4	S02.8	S52.51	S01.88																47366-02	47366-03	92514-10	30032-00
0	0		8.78630137	3/1/2012 0:00	0	0			0	32	15		0	0	0	0	0	0	0	0	0	1	1	S06.5	S06.6	S06.23	S06.01	G93.5	S02.1	S22.06	S32.03	S22.32	S80.0	S60.2	R47.0	H49.0	G47.32	J69.0	J15.1	I48.	E87.6	E83.3	E83.4	L74.0	90007-01	90001-00	39015-02	92514-49	39015-00
0	0		8.78630137	3/1/2012 0:00	0	0			0	6	0		0	0	1	0	0	0	0	0	0	0	1	S37.02	S32.01	S32.02	S32.03	S32.04	S22.32	Z72.0															36821-01	36818-00	92514-19	95550-03	95550-02
0	0		8.78630137	3/1/2012 0:00	0	0			0	16	0		0	0	1	0	0	0	0	0	0	0	1	S34.3	S32.01	S32.02	S72.3	S71.81	T79.6	S81.0	S81.88	S90.81	S22.06	S70.81	G83.4	I80.1	D64.9	I95.9	D69.6	E83.4	E83.3	R63.8	T80.8	J80.	47531-00	90665-00	90665-00	90686-01	90686-01
0	0		8.78630137	3/1/2012 0:00	0	0			0	1	0		0	0	0	1	0	0	0	0	0	0	1	S66.3	S61.0	S51.9																			46420-00
0	0		8.701369863	4/1/2012 0:00	0	1	skin nead and neck	10/1/2019	1	13	0		0	0	0	0	0	0	0	0	0	1	1	S06.5	R41.8	R26.8																			39600-00	92514-99	95550-03	95550-02	95550-01
0	0		8.701369863	4/1/2012 0:00	0	0			0	1	0		0	0	0	0	0	0	0	0	0	1	1	S06.5	S00.1																				13882-00
0	0		8.701369863	4/1/2012 0:00	0	0			0	1	0		0	0	0	1	0	0	0	0	0	0	1	S63.3	S63.52	M65.83																			49224-00	39327-00	49227-00	47966-00	46339-00
0	0		0.073972603	4/1/2012 0:00	0	0			0	3	3		0	0	0	0	0	0	0	0	0	1	1	S06.5	S06.28	Z92.1																			13882-01	92515-99	92062-00
0	0		8.701369863	4/1/2012 0:00	0	0			0	1	0		0	0	0	1	0	0	0	0	0	0	1	S61.1	T89.01																				30023-00
0	0		8.701369863	4/1/2012 0:00	0	0			0	16	0		0	0	0	0	0	1	0	0	0	0	1	T22.21	T22.22	T23.2	T20.2	T21.22	T21.24	T31.30	J22.	B95.6	B96.39												45486-00	45468-00	92514-39	95550-02	95550-00
0	0		0.139726027	4/1/2012 0:00	0	0			0	33	6		0	0	0	0	0	0	0	0	0	1	1	S06.31	S06.01	S06.8	S02.8	S01.81	S02.4	S32.5	S81.0	S01.1	S91.0	S05.0	S40.81	S80.81	S30.81	S50.88	A41.9	T81.41	R02.	B96.88	M86.98	I63.8	90665-00	30026-00	30029-00	47771-01	97311-01
0	0		8.701369863	4/1/2012 0:00	0	0			0	13	0		0	0	1	0	0	0	0	0	0	0	1	S34.3	S34.0	S32.01	S32.02	S82.21	T79.7	S91.3	S10.0	S11.88	S10.91	S70.81	S80.81	J38.4	Z72.0								47921-00	47921-00	47921-00	50103-00	92514-29
0	0		8.701369863	4/1/2012 0:00	0	0			0	1	0		0	0	1	0	0	0	0	0	0	0	1	S36.9	T79.7	S39.9	S36.6
0	0		8.701369863	4/1/2012 0:00	0	0			0	2	0		1	0	0	0	0	0	0	0	0	0	1	S12.22	S19.8	M50.2	M48.02	M47.82	G95.1																95550-02	95550-03
0	0		8.701369863	4/1/2012 0:00	0	0			0	6	0		0	0	0	0	0	0	0	0	0	1	1	S06.8	S06.33	S42.00	S06.01	S01.0	S51.88	S00.81	S20.41	S60.2	F04.02	L70.0	Z72.0										95550-03	95550-02	95550-01
0	0		8.701369863	4/1/2012 0:00	0	0			0	1	0		0	0	0	0	0	0	0	0	0	1	1	S06.00
0	0		8.701369863	4/1/2012 0:00	0	0			0	4	0		0	0	0	0	0	0	0	0	0	1	1	S06.34	S02.8	S06.02	E87.1	F10.1																	95550-01	95550-03	95550-02
0	0		8.701369863	4/1/2012 0:00	0	0			0	2	0		0	0	0	1	0	0	0	0	0	0	1	S68.1																					46396-02	92514-29	96187-00	96186-00
0	0		8.701369863	4/1/2012 0:00	0	0			0	25	6		0	0	0	0	0	0	0	0	0	1	1	S06.6	S06.28	S06.1	S06.4	S02.0	S01.81	S01.88	S02.66	S02.64	S03.0	S02.8	S02.4	S42.00	S21.1	S31.1	G93.5	D68.9	D62.	F04.03	R73.	N39.0	39615-00	34106-14	90007-02	39015-02	92514-10
0	0		0.060273973	4/1/2012 0:00	0	0			0	5	0		0	0	0	0	1	0	0	0	0	0	1	S72.11	S81.88	I95.9	M85.89	I83.0	F05.9	S72.10	H10.0	Z86.43													47519-00	92515-39	92508-39	13706-02	95550-03
0	0		8.701369863	4/1/2012 0:00	0	0			0	12	0		0	0	0	0	0	0	0	0	0	1	1	S06.8	S06.31	S12.23	S12.24	S12.25	S22.01	S22.41	S01.31	S00.81	S40.81	S50.81	S60.81	S30.81	S80.81	S81.88	J90.	T81.41	B96.2	B96.88	R41.0	M25.46	30023-01	45448-03	92514-20	38803-00	92515-99
0	0		8.701369863	4/1/2012 0:00	0	0			0	13	0		0	0	1	0	0	0	0	0	0	0	1	S32.89	S42.22	S27.31	S36.11	S22.05	S22.06	S32.01	S32.05	Z47.8	Z86.43												95550-03	95550-02
0	0		8.701369863	4/1/2012 0:00	0	0			0	4	0		0	0	0	0	0	0	0	0	0	1	1	S06.5	S02.2																				95550-02	95550-03
0	0		8.701369863	4/1/2012 0:00	0	0			0	1	0		0	0	0	1	0	0	0	0	0	0	1	S52.7	S51.81	S72.3	S82.21	S22.42	S27.31	S27.0	S36.11														13706-02	92062-00	18270-00
0	0		8.701369863	4/1/2012 0:00	0	0			0	3	0		0	0	0	0	0	0	0	0	0	1	1	S06.4	S06.5	S06.6	S06.33	S02.1	S09.8	S12.25	S22.01	F10.0													95550-02	95550-03	95550-01
0	0		8.701369863	4/1/2012 0:00	0	0			0	28	4		0	1	0	0	0	0	0	0	0	0	1	S22.02	S23.13	S22.03	S22.04	S24.10	S24.70	S22.5	S27.31	S22.2	S22.44	S72.3	S71.81	S82.41	S83.52	S80.81	S90.3	R02.	T81.41	B95.7	B95.6	Z72.0	13882-01	92515-99	30023-00	47531-00	30223-00
0	0		8.701369863	4/1/2012 0:00	0	0			0	3	0		0	0	0	0	0	0	0	0	0	1	1	S02.1	T79.7	S42.10	S42.00	S61.7	S01.88	S09.2	S20.41	S40.81	S80.81	S50.81	Z72.0										95550-03	95550-02
0	0		0.594520548	4/1/2012 0:00	0	0			0	10	10		0	0	0	0	0	0	0	0	0	1	1	S06.1	S06.28	S22.44	S32.04	S32.05	S32.1	S32.4	S42.02	S37.00	S01.21	S80.81	S40.81	S30.81	S00.81	G25.3	J98.1	K29.61	K55.9	E87.6	F10.1	D68.9	13882-02	92515-99	30473-01	92514-99	13706-02
0	0		8.701369863	4/1/2012 0:00	0	0			0	24	1		0	0	1	0	0	0	0	0	0	0	1	S36.3	S36.41	S36.21	S36.83	S36.13	S54.0	S54.2	S52.01	S53.0	S53.11	S51.88	S01.21	S01.88	S30.2	S90.81	S50.81	D68.9	E87.2	E87.3	E87.5	E86.	30584-00	30443-00	90337-00	30422-00	90665-00
0	0		8.701369863	4/1/2012 0:00	0	0			0	1			0	0	0	1	0	0	0	0	0	0	1	S52.51																					47366-02	92514-19
0	0		8.619178082	5/1/2012 0:00	0	0			0	6	0		0	0	1	0	0	0	0	0	0	0	1	S37.02	R41.0	Z72.0	Z72.1																		95550-01	95550-02	95550-03
0	0		8.619178082	5/1/2012 0:00	0	0			0	11	0		0	0	0	0	0	0	0	0	0	1	1	S06.4	S02.0	S01.0	S00.05	S06.01	Z72.0																30223-00	95550-03	95550-02	95550-01	95550-05
0	0		8.619178082	5/1/2012 0:00	0	0			0	2	0		0	0	0	1	0	0	0	0	0	0	1	S52.50	S22.5	S22.41	S37.01	S06.02	S00.81	S50.81	S60.81	S70.81	S70.1												95550-01	95550-02	95550-03
0	0		8.619178082	5/1/2012 0:00	0	0			0	3	0		0	0	0	0	0	0	0	0	0	1	1	S02.1	S12.25	S22.01	S22.02	S22.03	S01.0	T89.01	S00.1	S09.2	S10.85	R29.88											30026-00	47684-00	95550-03	95550-01
0	0		8.619178082	5/1/2012 0:00	0	0			0	5	0		0	0	0	0	0	0	0	0	0	1	1	S06.4	S02.0	S02.1																			39600-00	92514-19	95550-02	95550-03
0	0		8.619178082	5/1/2012 0:00	0	0			0	49	0		0	0	1	0	0	0	0	0	0	0	1	S32.5	S32.1	S12.1	S32.05	S52.50	S71.1	S30.2	S49.9	S99.9	F43.2	Z86.43											95550-02	95550-10	95550-03	95550-00	95550-01
0	0		8.619178082	5/1/2012 0:00	0	0			0	25	7		0	0	0	0	0	0	0	0	0	1	1	S06.6	S06.5	S06.23	S06.1	S01.88	S01.49	S01.1	S05.1	T13.1	S60.81	S60.2	S20.2	S40.0	H18.8	H11.4	J15.6	J15.2	R45.1	R73.	E87.5	N17.9	39015-02	13882-02	41880-00	41898-00	92514-99
0	0		0.175342466	5/1/2012 0:00	0	0			0	1	0		0	0	1	0	0	0	0	0	0	0	1	S32.01	R41.3																				95550-02	95550-03
0	0		8.619178082	5/1/2012 0:00	0	0			0	141	11		0	0	0	0	0	0	0	0	0	1	1	S06.23	S06.1	S02.4	S02.1	S02.2	S36.12	S27.31	S01.0	S51.0	S01.88	S00.85	S00.01	S20.31	S30.81	S80.81	G91.3	E11.9	N39.0	B96.88	E87.1	J69.0	13882-02	92515-99	41881-00	92514-49	30481-00
0	0		6.520547945	5/1/2012 0:00	0	0			0	60	24		0	0	0	0	0	0	0	0	0	1	1	S06.6	S06.23	S02.4	S02.1	S02.63	S81.0	S00.31	S50.81	S40.81	S80.81	S60.81	S90.81	S20.31	S00.81	S30.81	J96.9	J98.1	I48.	I80.1	I26.9	N39.0	13882-02	92515-99	41881-00	92514-99	90901-00
0	0		8.619178082	5/1/2012 0:00	0	0			0	10	0		0	0	1	0	0	0	0	0	0	0	1	S32.5	S32.1	S36.12	S37.02	S82.21	S42.00	S22.32	S62.60	S53.3	J98.4	E27.4	Z72.0										47566-00	92514-39	95550-02	95550-03
0	0		8.619178082	5/1/2012 0:00	0	0			0	1	0		0	0	0	1	0	0	0	0	0	0	1	S42.10
0	0		8.619178082	5/1/2012 0:00	0	0			0	1	0		0	0	0	0	0	0	0	0	0	1	1	S01.0	S06.02																				30026-00	95550-02	95550-03
0	0		8.619178082	5/1/2012 0:00	0	0			0	13	0		0	0	1	0	0	0	0	0	0	0	1	S32.5	S32.1	S37.22	S37.30	Z93.5																	95550-03	95550-02	95550-01
0	0		2.745205479	5/1/2012 0:00	0	0			0	19	5		0	0	0	0	0	0	0	0	0	1	1	S02.0	S02.1	S02.8	S82.21	S91.81	S93.0	S92.0	S02.4	S02.2	S42.42	S01.88	S05.0	S27.0	B18.2	F15.19	F11.1	J38.4	Z72.0				13882-01	92515-99	39015-02	90580-00	50130-00
0	0		0.515068493	5/1/2012 0:00	0	0			0	3	1		0	0	0	0	0	0	0	0	0	1	1	S06.23	S06.5	S06.6	S06.1	I47.1	I95.9	E86.	Z72.0														13882-00	22007-00	95550-03	95550-02	95550-01
0	0		8.619178082	5/1/2012 0:00	0	0			0	7	0		0	0	0	0	1	0	0	0	0	0	1	S82.21	S81.81	S02.4	S02.2	S06.31	S01.88	S01.51	S06.01	S03.2	S00.81	S40.0	S80.81	S59.9									47566-00	90580-00	92514-29	47753-00	92514-19
0	0		8.619178082	5/1/2012 0:00	0	0			0	7	1		0	0	0	0	0	0	0	0	0	1	1	S06.6	S19.8	S22.44	S43.1	S00.45	G47.32	I10.	E11.72														92209-01	95550-01	95550-03	95550-02
0	0		8.619178082	5/1/2012 0:00	0	0			0	1	0		0	0	0	0	0	0	0	0	0	1	1	S00.85	S00.81	S19.9	R45.6	Z72.0
0	0		8.619178082	5/1/2012 0:00	0	0			0	7	0		0	0	0	0	1	0	0	0	0	0	1	S82.5	S32.01	S22.06	S22.5	S22.44	S27.2	K59.0	Z72.0														48690-00	47597-00	92514-29	92209-01	95550-03
0	0		8.619178082	5/1/2012 0:00	0	0			0	10	3		0	0	0	0	0	0	0	0	0	1	1	S06.4	S06.5	S06.6	S06.31	S02.1	S02.0	S06.02	R45.1	F04.00	I84.8	H91.9	F10.0	Z72.0									39600-00	39015-02	92514-39	13882-01	92515-99
0	0		8.619178082	5/1/2012 0:00	0	0			0	8	0		0	0	0	0	1	0	0	0	0	0	1	S72.2	S22.43	S62.0	S61.88	S00.21	S30.91	S10.85	S20.2	S30.1	S70.1	S90.0	S80.1	R42.	R11.	E66.8	E88.0	T81.8					47519-00	92514-39	92512-39	47516-00	95550-02
0	0		8.619178082	5/1/2012 0:00	0	0			0	1	0		0	0	0	0	0	0	0	0	0	1	1	S02.0	S08.0	S06.20	S12.23	S12.24	S27.31	S22.2	S42.10	S40.0	S50.1	S50.81	S60.2	S60.81									30026-00	13882-00
0	0		8.619178082	5/1/2012 0:00	0	0			0	1	0		1	0	0	0	0	0	0	0	0	0	1	S14.10	S14.70	S12.22	S12.23	S12.24	S08.0	S06.4	S27.31	S81.0	S00.1	S00.45
0	0		0.008219178	5/1/2012 0:00	0	0			0	1	0		0	0	0	0	1	0	0	0	0	0	1	S72.03	S00.81	J44.9	R00.0	Z85.1	Z93.0																18270-00
0	0		8.619178082	5/1/2012 0:00	0	0			0	21	8		0	0	0	0	0	0	0	0	0	1	1	S06.5	S06.6	S06.31	S06.1	S82.81	S52.20	S01.88	S01.1	S01.0	S61.0	G81.9	F04.03										47603-01	47384-03	92514-39	92512-39	90665-00
0	0		0.136986301	5/1/2012 0:00	0	0			0	16	0		0	0	0	0	0	0	0	0	0	1	1	S06.33	F03.	F05.9	J22.	B00.1	R27.8	I10.	R32.	Z92.1	Z92.21												95550-05	95550-03	95550-01
0	0		7.17260274	6/1/2012 0:00	0	0			0	51	0		0	0	0	0	0	0	0	0	0	1	1	S06.5	S06.6	S06.34	I21.4	I25.11	Z95.5	E87.7	Z71.9	J69.0	Z72.0	N39.0	B95.2										95550-12	95550-05	95550-02	95550-03	95550-00
0	0		8.534246575	6/1/2012 0:00	0	0			0	7	0		1	0	0	0	0	0	0	0	0	0	1	S12.24	S12.25	S13.4	S02.68	S01.81	S01.88	S82.21	S81.81	S06.6	S06.02	S42.11	S42.12	S22.41	S27.0	S61.0	T89.01	S40.81	K59.0				47789-00	92514-29	47566-01	92514-99	47684-00
0	0		8.534246575	6/1/2012 0:00	0	0			0	7	0		0	0	1	0	0	0	0	0	0	0	1	S36.12	S36.81	S22.43	S21.2	S20.2	S29.8	J98.1	Z72.0														95550-03	95550-02	95550-01
0	0		8.534246575	6/1/2012 0:00	0	0			0	10	0		1	0	0	0	0	0	0	0	0	0	1	S12.23	S22.03	S22.04	S06.33	S09.1	S13.4	S23.3	S04.5	S01.49	S01.59	S01.51	S06.02	S50.81	S00.31	S00.81	F05.9	K59.0					48687-00	92514-99	90582-02	90665-00	90665-00
0	0		6.931506849	6/1/2012 0:00	0	0			0	1	0		0	0	0	0	0	0	0	0	0	1	2	S06.02
0	0		0.347945205	6/1/2012 0:00	0	0			0	1	1		0	0	0	0	0	0	0	0	0	1	1	S06.6	S06.5	S06.23	S06.1	S02.0	N17.9	E87.5	A09.9	E87.2	E83.3	E83.4	E11.72	E11.71	Z72.0								39015-02	13882-01	92515-99	13706-03	95550-03
0	0		4.131506849	6/1/2012 0:00	0	0			0	16	0		0	0	0	1	0	0	0	0	0	0	1	S52.4	S51.81	S36.02	S22.44	S22.2	S92.3	S81.0	S81.88	S80.81	F05.9	F43.2	Z63.4	L89.2	H54.9	K59.0	K22.4						47393-01	90686-01	92514-20	92511-20	30029-00
0	0		8.534246575	6/1/2012 0:00	0	0			0	10	0		0	1	0	0	0	0	0	0	0	0	1	S24.10	S24.70	S22.06	S32.1	S32.2	S51.88	S30.81	S99.9	I95.9	R06.2	Z53.0	J98.1	E66.9	Z72.0								92514-29	95550-00	95550-03	95550-02	95550-12
0	0		8.534246575	6/1/2012 0:00	0	0			0	1	0		0	0	1	0	0	0	0	0	0	0	1	S33.51	R47.0	I69.4																			95550-05	95550-11
0	0		8.534246575	6/1/2012 0:00	0	0			0	5	0		0	0	0	0	1	0	0	0	0	0	1	S82.5	S02.4	S02.0	S02.1	S02.8	T79.7	S05.0	S30.1	S50.1	S80.0	G93.8	H47.1	H53.2	H53.4	Z72.0							47600-01	92514-99	92512-99	95550-03	95550-02
0	0		8.534246575	6/1/2012 0:00	0	0			0	6	0		0	0	0	0	0	0	0	0	0	1	1	S06.23	S06.4	S06.5	S06.1	S02.1	S06.02	I95.9	E87.1	Z72.0													95550-02	95550-03	95550-01
0	0		8.534246575	6/1/2012 0:00	0	0			0	1			0	0	0	1	0	0	0	0	0	0	1	S66.9	S61.0																				47963-02	30023-01	92514-19
0	0		8.534246575	6/1/2012 0:00	0	0			0	1	0		0	0	0	1	0	0	0	0	0	0	1	S52.50
0	0		8.534246575	6/1/2012 0:00	0	0			0	3	0		0	0	0	1	0	0	0	0	0	0	1	S52.51	S42.01	S02.1	S52.12	S00.81	S60.81	S80.81	S00.31	S00.85	Z72.0												47366-02	92514-10	47363-00	95550-02	95550-03
0	0		8.534246575	6/1/2012 0:00	0	0			0	1	0		0	1	0	0	0	0	0	0	0	0	1	S27.2	S22.32	S27.31	S32.01	S32.02	S22.06	S32.5	S42.10	S36.02													38806-00	92515-99
0	0		8.534246575	6/1/2012 0:00	0	0			0	3	0		0	0	1	0	0	0	0	0	0	0	1	S32.03	S32.01	S32.02	S13.4	S36.53	S36.49	S06.01	S52.30	S36.83	S02.2	S91.1	S61.9										30566-00	32003-00	30396-00	47384-02	92514-10
0	0		8.534246575	6/1/2012 0:00	0	0			0	19	0		0	0	0	0	1	0	0	0	0	0	1	S82.81	S91.81	S12.25	S13.16	S22.01	S22.02	S22.03	S06.01														47600-01	47699-01	48660-00	47726-00	92514-10
0	0		8.534246575	6/1/2012 0:00	0	0			0	5	0		1	0	0	0	0	0	0	0	0	0	1	S12.25	S22.02	S22.03	S32.01	S01.51	S01.31	S01.88	T89.01	S50.81	S60.81	S79.9	S29.9	S39.9	R41.2	F10.0	F12.0	Z72.0					30052-00	30052-02	90686-01	95550-03	95550-02
0	0		6.849315068	7/1/2012 0:00	0	1	skin head and neck	7/1/2018	1	1	0		0	0	0	0	1	0	0	0	0	0	1	S89.9	S99.9
0	0		0.145205479	7/1/2012 0:00	0	0			0	31	0		0	0	0	0	1	0	0	0	0	0	1	S73.08	Z96.64	S72.03	T84.0	T84.5	B96.5	A41.9	R57.2	T81.0	I97.8	I95.9	N99.0	N17.9	K59.8	R23.8	D64.9	N39.0	B96.2	A04.7	E86.	E87.1	49324-00	92514-39	92512-29	90574-01	92514-29
0	0		8.452054795	7/1/2012 0:00	0	0			0	22	3		0	0	0	0	0	0	0	0	0	1	1	S02.1	S02.0	S02.8	S02.4	S02.66	S02.61	S01.81	S02.2	S72.3	S71.81	S82.0	S81.0	S01.1	Z22.52	F15.19	R45.1	J98.1	H92.0	Z72.0			47531-00	50130-00	30032-00	92514-99	30052-01
0	0		8.452054795	7/1/2012 0:00	0	0			0	1	0		0	0	0	0	0	0	0	0	0	1	1	S02.1	S06.01	S43.1	S22.42	S05.1
0	0		8.452054795	7/1/2012 0:00	0	0			0	89	9		0	0	0	0	1	0	0	0	0	0	1	S82.21	S81.81	S27.2	S22.5	S22.43	T79.7	S27.31	S23.2	S42.14	S32.02	S32.03	S32.04	S22.05	S22.06	S05.0	S01.88	S50.1	T86.88	I97.8	I74.3	I99.	13882-02	92515-99	90580-00	50130-00	92514-39
0	0		8.452054795	7/1/2012 0:00	0	0			0	10	0		0	0	1	0	0	0	0	0	0	0	2	S36.59	S36.3	S36.41	S31.83	S41.1	S61.9	S21.2	S27.0	T79.7	S21.1	S61.0	S00.81	S60.81	S50.81	R20.2	D64.9	R73.					32003-01	90342-02	30375-24	30029-00	30026-00
0	0		8.452054795	7/1/2012 0:00	0	0			0	1			0	0	0	1	0	0	0	0	0	0	1	S43.4																					48930-00	48239-00	92514-99	95550-03
0	0		8.452054795	7/1/2012 0:00	0	0			0	2	0		0	0	0	0	0	0	0	0	0	1	1	S02.8	S02.3	S02.4	S06.31	S00.1	S80.0	S70.0	S80.81	S49.9	S39.9	S29.9	H53.8										95550-02	95550-03
0	0		8.452054795	7/1/2012 0:00	0	0			0	1	0		0	0	1	0	0	0	0	0	0	0	1	S34.1	S34.70	S32.01	S42.01	S42.02	S22.44	S22.2	S27.0	T79.4	I25.9	E11.9											38806-00	13706-02
0	0		8.452054795	7/1/2012 0:00	0	0			0	44	15		0	1	0	0	0	0	0	0	0	0	1	S27.0	S27.31	T79.7	S32.01	S32.02	S32.03	S42.3	S22.32	S92.3	S61.9	S81.88	S40.0	S40.81	S30.1	J86.0	J44.1	R63.8	R60.9	F05.9	F17.1	J95.8	41881-00	92514-99	13882-02	92515-99	38806-00
0	0		8.452054795	7/1/2012 0:00	0	0			0	1	0		0	0	0	0	0	0	0	0	0	1	1	S06.4	S02.9
0	0		8.452054795	7/1/2012 0:00	0	0			0	5	0		0	1	0	0	0	0	0	0	0	0	1	S27.2	S27.31	S23.2	S22.32	S01.88	S81.88	S80.81	S30.81	S99.9	S89.9	S59.9											38806-00	90665-00	95550-03	95550-02	95550-10
0	0		8.452054795	7/1/2012 0:00	0	0			0	7	0		0	0	0	0	0	0	0	0	0	1	1	S06.5	S02.1	S01.0	M06.92																		95550-02	95550-03
0	0		8.452054795	7/1/2012 0:00	0	0			0	1			0	0	0	0	0	0	0	0	0	1	1	S01.9	S62.21
0	0		8.452054795	7/1/2012 0:00	0	0			0	6	0		0	0	1	0	0	0	0	0	0	0	1	S36.02	S36.81	S62.12	S06.02	S00.51	S70.81	S30.81	D64.9	Z72.0													95550-03	95550-02	95550-01
0	0		8.452054795	7/1/2012 0:00	0	0			0	7	0		1	0	0	0	0	0	0	0	0	0	1	S13.4	S02.1	S02.3	S02.4	S02.8	S02.2	S02.5	S66.3	S01.1	S01.21	S01.50	H05.4	T79.7	E83.3	E83.4	Z72.0						95550-02	95550-03	95550-00	95550-10
0	0		8.452054795	7/1/2012 0:00	0	0			0	24	0		0	0	0	0	1	0	0	0	0	0	1	S82.82	S93.0	S32.4	S32.3	S32.5	S32.01	S32.04	S37.00	S81.88	B37.4	Z86.43	B17.1										95550-03	95550-02	95550-10
0	0		8.452054795	7/1/2012 0:00	0	0			0	1	0		0	0	0	0	1	0	0	0	0	0	2	S81.88	T89.02	L03.11
0	0		8.452054795	7/1/2012 0:00	0	0			0	5	0		0	0	0	0	0	0	0	0	0	1	1	S06.02	S02.2	S01.88	M47.92	M48.02	K59.0	J18.9															30052-00	95550-03
0	0		8.452054795	7/1/2012 0:00	0	0			0	11	0		0	0	1	0	0	0	0	0	0	0	1	S32.4	S74.0	S73.01	S72.00	S12.24	S12.25	S22.01	S83.54	S82.5	S62.31	S81.88	S91.3	S80.81	E11.9								47501-00	49303-00	39330-00	90603-14	47600-01
0	0		8.452054795	7/1/2012 0:00	0	0			0	17	0		1	0	0	0	0	0	0	0	0	0	1	S12.1	S22.01	S12.0	S42.3	S41.81	S22.32	S01.0	S51.88	S00.81	S90.81	S40.0	S80.1	S30.0	I21.4	I10.	I25.11	M10.97	R94.5	N39.0	B96.2	N17.9	47450-01	92514-99	92511-99	38306-00	38218-00
0	0		2.257534247	7/1/2012 0:00	0	0			0	22	0		0	0	0	0	0	0	0	0	0	1	1	S02.4	S02.61	S02.68	S52.30	S62.30	S02.2	S22.43	S01.0	S01.51	S81.9	S00.91	G82.20	B91.	I10.	R41.8	F10.1	Z91.1	Z72.0				47789-00	47789-00	47384-02	30052-02	30026-00
0	0		2.750684932	7/1/2012 0:00	0	0			0	10	0		0	0	1	0	0	0	0	0	0	0	1	S30.0	S00.55	D64.9	R41.0	Z60.2	Z92.1																13706-02	92061-00	95550-02	95550-03	95550-01
0	0		8.452054795	7/1/2012 0:00	0	0			0	7	0		0	0	1	0	0	0	0	0	0	0	1	S36.03	Z72.0																				95550-03	95550-01
0	0		8.452054795	7/1/2012 0:00	0	0			0	10	0		0	0	1	0	0	0	0	0	0	0	1	S36.03	S22.03	S32.03	S32.04	S32.05	S82.11	S92.1	S92.0	S92.22	S92.3	S62.30	S91.3	S20.41	S60.81	S60.0	S70.0	D64.9					47549-01	92514-29	30026-00	13706-02	95550-03
0	0		7.312328767	7/1/2012 0:00	0	0			0	23	6		1	0	0	0	0	0	0	0	0	0	1	S14.11	S14.76	S12.0	S12.23	S12.24	S12.25	S13.16	S06.5	S15.03	S15.1	S02.1	T79.7	T79.4	S30.1	S70.1	S90.81	I63.1	J15.2	R50.9	D64.9	R13.	48669-00	48681-00	40333-00	47726-00	92514-40
0	0		8.452054795	7/1/2012 0:00	0	0			0	20	0		0	0	0	0	0	1	0	0	0	0	1	T24.2	T22.21	T23.2	T20.2	T31.20	A49.00	A49.1	L89.9	R73.													45406-00	45406-00	45406-00	45021-01	92514-19
0	0		8.452054795	7/1/2012 0:00	0	0			0	13	0		0	0	0	0	0	0	0	0	0	1	1	S06.5	S06.6	S02.1	S02.0	S06.02	R55.	Z95.8	R07.4	Z60.2													95550-03	95550-00	95550-02
0	0		8.452054795	7/1/2012 0:00	0	0			0	32	15		0	0	0	0	0	0	0	0	0	1	1	S06.23	S06.5	S06.1	S27.31	S27.0	S22.5	S22.44	T79.7	S27.81	K44.9	K66.8	S36.02	S36.01	S42.00	S61.88	S60.81	S70.81	S80.81	S30.1	I63.4	I66.1	30596-01	90178-00	92514-39	13882-02	92515-99
0	0		8.367123288	8/1/2012 0:00	0	0			0	1			0	0	0	1	0	0	0	0	0	0	1	S61.1	S62.63																				46486-00
0	0		8.367123288	8/1/2012 0:00	0	0			0	18	0		0	0	1	0	0	0	0	0	0	0	1	S32.4	S32.5	S32.3	S32.1	S22.2	S22.42	S32.01	S32.02	S00.81	R07.4	Z82.4											95550-02	95550-03	95550-01
0	0		8.367123288	8/1/2012 0:00	0	0			0	11	0		1	0	0	0	0	0	0	0	0	0	1	S12.25	S22.04	S22.05	S23.3	S24.10	S24.70	S06.01	S32.1	S32.5	S32.4	S22.43	H11.3	S00.1	S40.0	S80.81							95550-03	95550-02
0	0		8.367123288	8/1/2012 0:00	0	0			0	20	0		0	1	0	0	0	0	0	0	0	0	1	S24.11	S24.75	S22.05	S36.12	S36.11	S22.44	S23.2	S32.01	S32.03	S32.04	I95.9	L89.0	N39.0	B96.4	H91.9	Z96.7	Z86.43					95550-03	95550-02	95550-10
0	0		3.402739726	8/1/2012 0:00	0	0			0	1	0		0	0	1	0	0	0	0	0	0	0	1	S32.01	F10.2	F10.0	Z72.0
0	0		8.367123288	8/1/2012 0:00	0	0			0	12	5		0	1	0	0	0	0	0	0	0	0	1	S27.2	S22.44	S27.31	S42.02	S36.03	S36.01	S06.6	S06.31	S00.01	S50.81	S80.81	J22.	B95.3	B96.39	B95.6	T85.6	Z72.0					13882-01	92515-99	95550-01	95550-00	95550-02
0	0		8.367123288	8/1/2012 0:00	0	0			0	8	1		0	0	0	0	0	0	0	0	0	1	1	S06.1	S06.31	S02.0	S00.1																		90007-02	92514-49	95550-03	95550-02
0	0		6.901369863	8/1/2012 0:00	0	0			0	1	0		0	0	0	0	0	0	0	0	0	1	1	S06.00	S01.1	F10.0	Z72.0
0	0		8.367123288	8/1/2012 0:00	0	0			0	1	0		0	0	1	0	0	0	0	0	0	0	1	S33.7																					95550-02
0	0		8.367123288	8/1/2012 0:00	0	0			0	11	0		0	0	1	0	0	0	0	0	0	0	1	S32.5	S32.3	S32.1	S30.2	R39.1	R50.9	Z72.0															95550-03	95550-02
0	0		8.367123288	8/1/2012 0:00	0	0			0	1			0	0	0	1	0	0	0	0	0	0	1	S66.1	S61.0																				30023-00	46432-00	39330-00	39330-00	46504-00
0	0		6.553424658	8/1/2012 0:00	0	0			0	4	0		0	0	0	0	0	0	0	0	0	1	1	S06.1	Z72.0																				95550-03	95550-02	95550-01
0	0		8.367123288	8/1/2012 0:00	0	0			0	1	0		0	0	0	1	0	0	0	0	0	0	1	S62.32																					47342-01	92514-99
0	0		8.367123288	8/1/2012 0:00	0	0			0	12	0		0	1	0	0	0	0	0	0	0	0	1	S24.10	S24.70	S14.10	S14.70	S23.3	S06.02	S22.02	S22.03	S22.04	S22.05	S22.06	S29.9	S27.1	S22.41	S27.31	S01.0	R33.	Z72.0				48687-00	92514-10	92209-02	30026-00	95550-02
0	0		8.367123288	8/1/2012 0:00	0	0			0	16	2		0	0	0	0	0	0	0	0	0	1	1	S06.20	S06.38	S32.5	S32.1	S22.32	S00.01	S70.81	G81.9	R29.2	R31.	R63.8	R50.9	Z72.0									13882-01	92515-99	90901-00	92515-99	95550-03
0	0		8.367123288	8/1/2012 0:00	0	0			0	18	4		0	0	0	0	0	0	0	0	0	1	1	S02.3	S02.8	S02.1	S02.4	S02.2	S12.1	S12.0	S12.23	S16.	S06.01	Z72.0											45590-00	45590-00	47786-00	47786-00	92514-39
0	0		8.367123288	8/1/2012 0:00	0	0			0	24	13		0	0	0	0	0	0	0	0	0	1	1	S06.6	S06.5	S06.31	S06.1	G93.8	S02.1	S02.0	S02.4	S22.01	S22.02	S22.03	S22.04	S23.3	S22.44	S27.0	G93.2	J15.2	J13.	R50.9	N39.0	B96.2	90007-01	92514-49	13882-02	41880-00	92515-99
0	0		8.367123288	8/1/2012 0:00	0	0			0	4	0		0	0	0	0	0	0	0	0	0	1	1	S06.5	S06.4	S02.0	S02.1	S01.51	S01.34																30052-02	90665-00	95550-02	95550-03
0	0		8.367123288	8/1/2012 0:00	0	0			0	5	0		0	0	0	0	0	0	0	0	0	1	1	S06.4	S02.1	S09.8	S01.34																		39600-00	92514-49	95550-03	95550-02
0	0		0.104109589	8/1/2012 0:00	0	0			0	7	7		0	0	0	0	0	0	0	0	0	1	1	S06.21	S06.6	S06.31	S06.1	S11.21	T79.7	S36.02	S36.29	S36.83	S02.65	S02.5	S27.38	S81.88	S81.0	S00.05	D68.9	I95.9	R21.	E87.6	K56.7	N17.9	30597-00	30583-00	90375-00	90329-00	90686-01
0	0		8.367123288	8/1/2012 0:00	0	0			0	7	0		0	0	0	0	0	0	0	0	0	1	1	S06.5	S06.31	S02.1																			95550-02	95550-03
0	0		8.367123288	8/1/2012 0:00	0	0			0	4	0		0	0	0	0	1	0	0	0	0	0	1	S72.3	S22.43	S66.3	S61.0	S86.8	S71.1	J98.4	N17.9	Z72.0													47531-00	46420-00	30023-00	30026-00	92514-99
0	0		8.367123288	8/1/2012 0:00	0	0			0	14	0		0	0	0	0	1	0	0	0	0	0	1	S96.9	S91.3	S32.3	S32.4	S32.1	S92.5	S19.8	S89.8	S39.8	S09.9	S79.9	F43.0	L25.9	M21.37	R63.8	R23.4	Z72.0					30023-00	92514-19	30023-00	47489-00	90575-00
0	0		8.367123288	8/1/2012 0:00	0	0			0	26	0		0	0	0	0	1	0	0	0	0	0	1	S82.21	S81.81	T89.01	S22.01	S22.02	S22.03	S32.5	S32.1	S72.2	S82.18	S06.6	S06.5	S06.21	S02.1	S02.4	S02.3	S09.1	S01.0	R02.	S81.88	S60.81	47566-00	45009-01	45439-00	47927-00	92514-39
0	0		8.367123288	8/1/2012 0:00	0	0			0	2	0		0	0	0	0	0	0	0	0	0	1	1	S00.1	H54.0	E86.	E87.0	R52.2	Z59.8	Z72.0	F19.2														95550-03	95550-01
0	0		8.367123288	8/1/2012 0:00	0	0			0	12	1		0	0	0	0	1	0	0	0	0	0	1	S72.3	S71.81	S92.0	S92.1	S92.22	S82.6	S93.0	S22.2	S32.89	S12.25	S22.41	S02.5	S39.8	S27.31	S27.2	S06.6	S06.8	S01.21	S01.51	S01.88	S01.1	47528-00	90686-01	38806-00	30052-02	30052-03
0	0		8.367123288	8/1/2012 0:00	0	0			0	8			0	0	1	0	0	0	0	0	0	0	1	S32.03	R04.0																				95550-03	95550-02	95550-01
0	0		8.367123288	8/1/2012 0:00	0	0			0	8	0		0	1	0	0	0	0	0	0	0	0	1	S22.02	S22.41	S02.4	S29.9	Z72.0																	48645-00	48687-00	92514-99	95550-02	95550-01
0	0		8.282191781	9/1/2012 0:00	0	1	skin head and neck	5/1/2018	1	2	0		0	0	0	0	0	0	0	0	0	1	1	S06.31	S01.51	S01.21	F10.0	F10.2	E11.9	Z86.7															95550-03	95550-02
0	0		8.282191781	9/1/2012 0:00	0	0			0	1	0		1	0	0	0	0	0	0	0	0	0	1	S14.3
0	0		8.282191781	9/1/2012 0:00	0	0			0	12	5		0	0	0	0	0	0	0	0	0	1	1	S06.31	S06.23	S06.8	S02.4	S06.01	S32.01	S32.04	S32.05	S32.5	S32.1	S01.51	S01.0	S30.0	S40.0								13882-01	92515-99	39015-02	30052-02	90665-00
0	0		8.282191781	9/1/2012 0:00	0	0			0	25	0		0	0	1	0	0	0	0	0	0	0	1	S32.5	S32.1	S22.06	S32.01	S40.81	S80.81	S60.81	F29.	R39.1	D64.9	N39.0	Z72.0										48681-00	92514-99	95550-01	95550-03
0	0		8.282191781	9/1/2012 0:00	0	0			0	22	0		0	0	0	0	1	0	0	0	0	0	1	S96.1	S91.3	S22.44	S22.5	S27.31	S27.0	S22.01	S22.02	S22.03	S22.04	T79.7	T24.3	T24.2	T22.11	T31.00	S40.81	S30.1	S59.9	I80.8	M75.8	R63.8	49800-00	30010-00	90686-01	90686-01	92514-99
0	0		8.282191781	9/1/2012 0:00	0	0			0	10	0		0	1	0	0	0	0	0	0	0	0	1	S27.2	S27.31	S22.5	S22.44	S27.6	S22.01	S42.03	S30.1	S51.0	S01.88	S41.80	M25.42	R31.	R55.								38806-00	30026-00	95550-03	95550-02	95550-01
0	0		8.282191781	9/1/2012 0:00	0	0			0	39	0		0	1	0	0	0	0	0	0	0	0	1	S22.06	S32.01	S32.02	S32.03	S52.51	S22.31	S01.0	S06.02														95550-03	95550-01	95550-02	95550-10	96092-00
0	0		8.282191781	9/1/2012 0:00	0	0			0	30	0		0	1	0	0	0	0	0	0	0	0	1	S22.06	S32.01	S32.02	S32.03	S33.12	S32.04	S32.05	S42.11	S22.44	S27.0	S27.31	T79.7	S32.1	S32.5	R33.	Z72.0						95550-03	95550-02
0	0		0.038356164	9/1/2012 0:00	0	0			0	2	0		0	0	0	0	1	0	0	0	0	0	1	S72.04	J43.9	F17.1	I48.	D64.9	I46.9	I49.0	I47.2														13400-00
0	0		8.282191781	9/1/2012 0:00	0	0			0	15	0		0	0	1	0	0	0	0	0	0	0	1	S32.4	S73.01	S32.3	S74.0	S22.41	S22.5	S27.0	S22.01	S36.02	S26.81	S00.01	S01.88	F11.2	Z72.0								47501-00	48200-00	92514-29	47048-00	92515-99
0	0		6.810958904	9/1/2012 0:00	0	0			0	6	0		0	0	0	0	0	0	0	0	0	1	1	S06.5	S00.05	S49.8	S79.8	E87.1	E87.6	E83.4	E11.9	R50.9													95550-03	95550-02
0	0		8.282191781	9/1/2012 0:00	0	0			0	11	0		0	0	1	0	0	0	0	0	0	0	1	S32.1	S02.2	S22.41	S06.31	S06.01																	95550-02	95550-03	95550-01	95550-10
0	0		8.282191781	9/1/2012 0:00	0	0			0	10	0		0	1	0	0	0	0	0	0	0	0	1	S27.2	S27.32	S27.6	S22.5	S22.44	S27.31	S62.21	S62.52	S52.8	S61.0	S00.81	S00.85	S05.0	S30.1	S70.81	S80.81	S51.88	R23.8				47339-01	30026-00	30026-00	92515-29	92511-29
0	0		4.665753425	9/1/2012 0:00	0	0			0	1	0		0	0	0	0	1	0	0	0	0	0	1	S83.2	Z86.43																				49558-00	92514-29	95550-03
0	0		8.282191781	9/1/2012 0:00	0	0			0	11	0		0	0	1	0	0	0	0	0	0	0	1	S32.4	S82.11	S32.5	S32.3	S32.1	S82.41	S22.43	S32.05	S01.0	S06.02	S43.5	S43.00	S51.0	S90.81	S00.05	S30.2	S99.8	D64.9	N40.	N32.8	R09.0	47498-00	47555-01	36812-00	92514-39	30026-00
0	0		8.282191781	9/1/2012 0:00	0	0			0	2	0		0	0	0	0	0	0	0	0	0	1	1	S06.4	S06.02	S00.05	S22.04																		95550-03	95550-02
0	0		8.282191781	9/1/2012 0:00	0	0			0	5	0		0	0	1	0	0	0	0	0	0	0	2	S37.02	S36.01	S36.08	S31.83	S22.32	S36.81	Z72.0															36818-00	36821-01	92514-19	30029-00	95550-03
0	0		8.282191781	9/1/2012 0:00	0	0			0	24	8		0	1	0	0	0	0	0	0	0	0	1	S25.0	S27.81	S36.3	R02.	S27.1	S27.88	S27.4	S27.5	S27.83	S36.01	S36.08	S22.40	S36.49	K42.9	S32.3	S42.44	S82.81	S61.0	S20.2	S30.0	S70.1	33116-00	30617-00	30375-24	90178-00	90304-00
0	0		8.282191781	9/1/2012 0:00	0	0			0	1	0		0	0	0	0	1	0	0	0	0	0	1	S91.3	S19.9	T11.9	S69.9	S39.9	S79.9	S99.9	Z59.8	Z72.0													95550-01
0	0		8.282191781	9/1/2012 0:00	0	0			0	19	7		0	0	0	0	0	0	0	0	0	1	1	S06.4	S06.22	S06.1	S02.1	S02.0	S02.4	G93.8	S27.31	S30.0	I10.	R45.1	B82.0	R13.									13882-02	39015-02	95550-03	95550-01	95550-00
0	0		8.282191781	9/1/2012 0:00	0	0			0	31	9		0	0	1	0	0	0	0	0	0	0	1	S32.3	S32.5	S42.22	S41.81	S82.11	S81.81	S92.1	S82.5	S12.1	S12.22	S12.23	S13.4	S32.03	S06.5	S06.6	S06.31	S27.0	S27.31	S22.41	S22.5	S42.14	47429-01	47546-00	90665-00	92514-49	48660-00
0	0		8.282191781	9/1/2012 0:00	0	0			0	47	10		0	0	0	0	0	0	0	0	0	1	1	S06.5	S06.1	S06.21	S02.1	S27.0	S27.31	S22.44	S22.5	S42.02	S42.11	S62.61	S70.81	S50.81	S40.81	S00.1	S19.8	S59.9	J69.0	R45.1	J95.8	J15.6	13882-02	92515-99	41880-00	39015-00	39015-02
0	0		0.131506849	9/1/2012 0:00	0	0			0	39	0		0	1	0	0	0	0	0	0	0	0	1	S22.04	S06.31	S27.31	S22.41	S42.03	S01.0	S80.81	S50.81	S60.2	I44.2	E22.2	J69.0	K56.7	A41.58	N17.9	E87.5	I95.9	I48.	E87.7	R33.	K21.0	38353-00	38350-00	92209-00	30473-01	92514-49
0	0		8.282191781	9/1/2012 0:00	0	0			0	12	0		0	0	1	0	0	0	0	0	0	0	1	S36.02	S22.32	A41.1																			35321-05	95550-03	95550-02	95550-01
0	0		8.282191781	9/1/2012 0:00	0	0			0	4	0		0	1	0	0	0	0	0	0	0	0	1	S22.01	S22.02	F41.2																			95550-02	95550-03	95550-01
0	0		8.2	10/1/2012 0:00	0	0			0	11	0		0	1	0	0	0	0	0	0	0	0	1	S27.2	S27.31	S22.44	S36.01	I72.8	Z72.2	Z72.0															35321-05	38806-00	38806-00	95550-03	95550-02
0	0		8.2	10/1/2012 0:00	0	0			0	1	0		0	0	0	0	1	0	0	0	0	0	1	S91.2	T89.02	L03.11	G62.9
0	0		8.2	10/1/2012 0:00	0	0			0	7	0		1	0	0	0	0	0	0	0	0	0	1	S12.1	S42.10	S27.0	S22.44	S22.5	S72.3	S82.6	S06.02	F04.02	R44.3	E10.9											47921-00	92514-39	92049-00	95550-02	95550-03
0	0		0.084931507	10/1/2012 0:00	0	0			0	19	19		0	0	0	0	0	1	0	0	0	0	1	T24.3	T22.31	T22.32	T21.31	T21.34	T21.33	T20.3	T31.88	T79.3	B96.5	B87.1	B87.2	B87.8	A41.52	R57.2	I95.9	N17.9	E86.	D68.9	D64.9	D69.6	30017-01	92514-50	30017-01	90686-00	92514-49
0	0		8.2	10/1/2012 0:00	0	0			0	5	0		0	0	0	0	0	0	0	0	0	1	1	S06.31	S02.1	S19.9																			95550-03	95550-02
0	0		8.2	10/1/2012 0:00	0	0			0	1	0		0	1	0	0	0	0	0	0	0	0	1	S27.2	S22.5	S22.41	S42.00	S32.01	S06.34																38806-00
0	0		8.2	10/1/2012 0:00	0	0			0	9	0		0	1	0	0	0	0	0	0	0	0	1	S27.0	S22.41	S42.10	S43.1	S12.25	S27.31	T79.7	J69.0	T85.6													38806-00	95550-02	95550-03	95550-01
0	0		8.2	10/1/2012 0:00	0	0			0	1	0		0	0	0	1	0	0	0	0	0	0	1	S46.0																					48960-00	92514-19	92511-19	95550-03	95550-02
0	0		8.2	10/1/2012 0:00	0	0			0	25	0		0	0	1	0	0	0	0	0	0	0	1	S39.0	S36.81	S27.2	S22.44	S36.12	S37.02	S37.01	S36.01	S27.31	S63.12	S63.4	S12.22	S12.23	S12.25	S32.03	S32.04	S81.0	S80.1	S00.85	S10.85	D64.9	90329-00	90665-00	92514-39	47036-00	13706-02
0	0		8.2	10/1/2012 0:00	0	0			0	74	0		0	0	1	0	0	0	0	0	0	0	1	S32.4	S32.5	S32.1	S32.81	S74.0	S73.08	S82.18	S81.81	T89.02	B48.8	B96.88	S83.43	S83.44	S76.1	S83.2	S83.18	S52.30	S53.18	S52.8	S63.01	S62.52	47501-00	47489-00	39330-00	92514-49	47381-02
0	0		8.2	10/1/2012 0:00	0	0			0	1	0		0	0	0	0	1	0	0	0	0	0	1	S72.10	S31.0	T79.7	S27.31	S00.05	I95.9																13706-02
0	0		8.2	10/1/2012 0:00	0	0			0	1	0		0	0	0	0	0	0	0	0	0	1	1	S02.1	S01.81	S06.02	S52.7	F10.0	Y90.5	E11.9															30026-00
0	0		8.2	10/1/2012 0:00	0	0			0	24	0		0	0	1	0	0	0	0	0	0	0	1	S32.1	S32.5	S32.4	S22.41	S27.2	S27.31	S36.20	S36.41	S37.81	S42.14	S32.05	S92.5	S71.1	S91.1	F43.0	R07.3	R63.8	Z97.8	Z72.0			95550-03	95550-01	95550-10	95550-02	95550-00
0	0		8.2	10/1/2012 0:00	0	0			0	14	0		0	1	0	0	0	0	0	0	0	0	1	S24.12	S24.75	S12.0	S22.04	S22.05	S06.5	S27.2	S27.31	S42.02	S83.42	S83.52	S83.51	S01.88	S61.9	Z96.7	Z72.0						95550-03	95550-02	95550-10	95550-01	95550-00
0	0		8.2	10/1/2012 0:00	0	0			0	2	0		0	0	0	0	0	0	0	0	0	1	1	S02.3	S02.8	S02.1	S02.4	S02.2	S06.01	Z86.43															45590-00	45590-00	47786-00	47786-00	90530-03
0	0		8.2	10/1/2012 0:00	0	0			0	3	0		0	0	0	0	0	0	0	0	0	1	1	S06.23	D68.3	Z22.52																			92061-00	92062-00	95550-03
0	0		8.2	10/1/2012 0:00	0	0			0	4	0		0	0	0	0	0	0	0	0	0	1	1	S02.66	S02.61	S02.5	S04.5	K02.9	S91.3	Z72.0															47789-00	47789-00	97311-03	30026-00	92514-19
0	0		8.2	10/1/2012 0:00	0	0			0	2	0		1	0	0	0	0	0	0	0	0	0	1	S12.1	S12.21	S22.03	S32.01	S22.31
0	0		8.2	10/1/2012 0:00	0	0			0	4	0		0	0	1	0	0	0	0	0	0	0	1	S32.5	S32.1	S81.88	I80.2	Z92.1																	35330-00	35331-00	92515-99	95550-03	95550-02
0	0		8.2	10/1/2012 0:00	0	0			0	12	0		0	0	0	0	1	0	0	0	0	0	1	S72.3	S72.41	S71.81	S83.2	S22.2	S32.3	S32.4	S32.5	S73.00	S32.02	S32.03	S32.04	S32.01	S82.18	S37.82	S60.81	M25.46	K56.7	I95.9	R41.0	Z59.8	90580-00	47921-00	90686-01	92514-99	47927-01
0	0		8.2	10/1/2012 0:00	0	0			0	4	0		0	0	0	0	0	0	0	0	0	1	1	S06.5	S06.8	S01.0	S06.02	S02.0	S02.3	S00.05	S42.10	H53.2	Z86.43												30026-00	92514-29	95550-02	95550-03	95550-01
0	0		8.2	10/1/2012 0:00	0	0			0	7	0		0	0	0	0	1	0	0	0	0	0	1	S92.1	S32.5	S22.44	S63.12	Z72.0																	95550-03	95550-02
0	0		8.2	10/1/2012 0:00	0	0			0	9	1		0	0	0	0	0	0	0	0	0	1	1	S06.5	S06.31	S06.01	S02.1	S02.0	S02.2	Z72.0															13882-00	95550-03	95550-02
0	0		8.2	10/1/2012 0:00	0	0			0	16	3		1	0	0	0	0	0	0	0	0	0	1	S13.4	S12.21	S12.22	S12.23	S22.01	S22.03	S22.04	S22.06	S23.3	S32.01	S32.02	S20.48	S22.2	S22.44	S27.81	S27.2	T79.7	S36.12	S27.31	S06.5	S06.33	13882-01	92515-99	90178-00	92514-99	38806-00
0	0		8.2	10/1/2012 0:00	0	0			0	50	18		1	0	0	0	0	0	0	0	0	0	1	S15.03	S15.1	S06.31	S06.6	S02.3	S01.88	T89.01	S01.1	T79.8	I63.8	S32.4	S32.5	S73.00	S27.0	S27.31	S22.44	S36.02	S37.81	S52.51	S66.3	S61.7	13882-02	92515-99	41880-00	46420-00	46420-00
0	0		8.115068493	11/1/2012 0:00	0	0	Lung	12/1/2017	1	21	0		0	0	0	0	1	0	0	0	0	0	1	S82.18	S81.81	S22.44	S71.1	S51.0	S41.80	S20.31	T40.4	Z72.0													47558-00	50130-00	49500-01	30023-00	30023-00
0	0		8.115068493	11/1/2012 0:00	0	0			0	39	3		0	0	0	0	1	0	0	0	0	0	1	S82.6	S42.02	S72.41	S81.0	S81.88	S51.9	S41.0	S83.53	S83.44	S82.18	S42.11	S32.4	S62.61	S62.62	S52.8	S22.44	S27.2	S22.5	S92.4	S86.1	S83.43	30023-00	49500-01	90686-01	90686-01	30026-00
0	0		8.115068493	11/1/2012 0:00	0	0			0	1	0		0	0	0	0	0	0	0	0	0	1	1	S00.85	F10.0
0	0		8.115068493	11/1/2012 0:00	0	0			0	1	0		0	0	0	1	0	0	0	0	0	0	1	S62.32	Z72.0
0	0		8.115068493	11/1/2012 0:00	0	0			0	11	0		0	0	1	0	0	0	0	0	0	0	1	S36.14	S22.42	S76.1	S81.0	T89.01	B95.6	F10.0	F15.02	Z72.0													30064-00	92515-29	92508-29	95550-02	95550-01
0	0		8.115068493	11/1/2012 0:00	0	0			0	1	0		0	0	1	0	0	0	0	0	0	0	1	S32.89	S39.8	S72.3	S22.01	S22.03	S37.02	R09.0															47519-00	92514-29	18270-00	95550-03
0	0		6.008219178	11/1/2012 0:00	0	0			0	1	0		0	0	0	0	0	0	0	0	0	1	1	S01.0	S62.30	F10.1
0	0		8.115068493	11/1/2012 0:00	0	0			0	2	0		0	0	0	1	0	0	0	0	0	0	1	S42.02	S22.44	R39.1	Z72.0																		95550-03	95550-02
0	0		8.115068493	11/1/2012 0:00	0	0			0	6	0		0	0	0	0	0	0	0	0	0	1	1	S06.5	S06.31	S06.1	S01.0	S80.81	S90.81	S60.81	S30.91	S29.9	S39.9	S19.9	F15.59	Z72.0									95550-02	95550-01	95550-03
0	0		8.115068493	11/1/2012 0:00	0	0			0	7	5		0	1	0	0	0	0	0	0	0	0	1	S25.0	S27.2	S42.03	S22.41	S41.1	S61.1	S00.1	S80.81	F32.90	F41.9	I95.9	J96.9	J98.1	I10.	Z72.0							38568-00	30026-00	92514-99	13882-00	92515-99
0	0		0.060273973	11/1/2012 0:00	0	0			0	1	1		0	0	1	0	0	0	0	0	0	0	1	S36.15	S36.81	S36.82	S35.3	S36.49	S36.21	S06.5	S06.33	S06.21	S02.1	S03.0	S13.11	S27.31	S27.0	S22.40	I46.9	D68.9	E86.				90318-00	34106-19	30375-19	90325-00	90375-00
0	0		8.115068493	11/1/2012 0:00	0	0			0	1	0		1	0	0	0	0	0	0	0	0	0	1	S12.25	S22.02	Z72.0
0	0		8.115068493	11/1/2012 0:00	0	0			0	4	0		0	1	0	0	0	0	0	0	0	0	1	S22.06	S32.01	Z86.42	Z22.52	Z72.0																	95550-02	95550-01	95550-03	95550-10
0	0		8.115068493	11/1/2012 0:00	0	0			0	7	0		0	0	1	0	0	0	0	0	0	0	1	S36.49	E83.4	Z72.0																			30375-19	92514-10	95550-03	95550-02	95550-01
0	0		8.115068493	11/1/2012 0:00	0	0			0	1	0		0	0	0	1	0	0	0	0	0	0	1	S66.2	S61.0																				46420-00	30023-00	92514-19
0	0		8.115068493	11/1/2012 0:00	0	0			0	1	0		0	0	0	0	0	0	0	0	0	1	1	S06.5																					95550-03	95550-02
0	0		8.115068493	11/1/2012 0:00	0	0			0	14	0		0	0	0	0	1	0	0	0	0	0	2	S75.0	S71.1	T89.01	T89.03	T79.6	D62.	I95.9	M96.8	M62.26	T82.8	I97.8	D68.9	E83.4	E87.6	Z59.8							33821-04	92514-39	47975-01	47975-01	30068-00
0	0		8.115068493	11/1/2012 0:00	0	0			0	9	0		0	1	0	0	0	0	0	0	0	0	2	S27.2	E11.65	Z86.43																			38421-01	92514-39	38806-00	95550-14	95550-00
0	0		8.115068493	11/1/2012 0:00	0	0			0	1			0	0	0	1	0	0	0	0	0	0	1	S46.0	Z86.43																				48960-00	92514-19	92511-19	95550-03
0	0		8.115068493	11/1/2012 0:00	0	0			0	4	0		0	0	0	0	0	0	0	0	0	1	1	S06.5	S02.65	S02.61	R56.8	Z72.0																	47789-00	97311-05	92514-39	95550-01	95550-03
0	0		8.115068493	11/1/2012 0:00	0	0			0	19	1		1	0	0	0	0	0	0	0	0	0	1	S14.0	S14.12	S14.70	S02.9	S02.2	S00.1	I10.	M16.0	J18.9	N39.0	B95.6	L89.9										40331-00	92514-39	95550-03	95550-02	95550-01
0	0		5.024657534	11/1/2012 0:00	0	0			0	1	0		0	0	0	1	0	0	0	0	0	0	1	S52.51	S54.1																				47366-02	39331-01	92514-99
0	0		8.115068493	11/1/2012 0:00	0	0			0	4	0		0	0	0	0	0	0	0	0	0	1	1	S06.6	S02.0	S02.1	S42.03	S22.42	S30.81	K59.0	F10.1	Z60.2													95550-03	95550-02	95550-01
0	0		6.78630137	12/1/2012 0:00	0	1	skin head and neck	8/1/2016	1	26	0		0	0	1	0	0	0	0	0	0	0	1	S32.81	S32.5	S32.4	F10.2	N18.3	I10.	E11.22	E11.42	E11.31	E11.51	E11.71	Z89.4	Z96.1	Z91.1	Z72.0							95550-03	95550-02	95550-01
0	0		8.032876712	12/1/2012 0:00	0	0			0	1	0		0	0	0	0	1	0	0	0	0	0	1	S79.9	S99.9	S89.9	S39.9
0	0		8.032876712	12/1/2012 0:00	0	0			0	18	0		0	0	0	1	0	0	0	0	0	0	1	S51.88	S61.7	S64.0	T89.01	S66.3	S06.01	S01.0	S27.31	S37.02	S32.01	S32.02	S62.31	S20.2	S30.1	S37.38	I10.	F05.9	Z72.0				30023-00	30023-00	30023-00	30026-00	92514-99
0	0		8.032876712	12/1/2012 0:00	0	0			0	4	0		0	0	0	1	0	0	0	0	0	0	1	S42.11	S22.44	S06.02	S27.2	S60.81	S50.81	S80.81	S30.0	R56.8	Z86.43												95550-03	95550-02	95550-01
0	0		8.032876712	12/1/2012 0:00	0	0			0	4	1		0	0	0	0	0	0	0	0	0	1	1	S02.0	S01.81	S06.5	S06.34	R29.88	Z72.1	Z72.0															39609-02	92514-49	13882-00	92515-99	95550-03
0	0		8.032876712	12/1/2012 0:00	0	0			0	8	2		0	0	0	0	0	0	0	0	0	1	1	S06.28	S06.01	S36.03	I72.8	S27.31	S22.06	S22.43	F10.0	R94.5	Z86.43												13882-00	92515-99	35321-05	95550-03	95550-02
0	0		8.032876712	12/1/2012 0:00	0	0			0	23	11		0	1	0	0	0	0	0	0	0	0	1	S27.0	S22.40	S22.5	T79.7	S27.31	S36.12	S36.02	S31.1	S30.1	S22.04	S32.00	S42.40	S41.81	S52.7	S51.81	S54.0	S54.2	S52.50	S63.08	S63.12	S32.3	13882-01	92515-99	35321-05	60033-00	60072-00
0	0		0.038356164	12/1/2012 0:00	0	0			0	14	14		0	0	0	0	0	0	0	0	0	1	1	S06.28	S06.5	S06.6	S06.8	S02.1	S06.01	S02.0	S52.01	S51.81	S42.22	S01.0	S70.1	S60.0	S00.1	S30.81	S90.81	S80.81	I97.8	I95.9	E87.1	D68.9	13882-02	92515-99	39600-00	39015-02	92514-40
0	0		8.032876712	12/1/2012 0:00	0	0			0	4	0		0	0	0	0	0	0	0	0	0	1	1	S06.4	S06.6	S02.1	S02.8	S02.4	S02.2	S00.1	S00.81	S60.81	Z72.0												95550-03	95550-02	95550-01
0	0		8.032876712	12/1/2012 0:00	0	0			0	1	0		0	0	0	0	0	0	0	0	0	1	1	S02.7	S22.41	S22.2	S22.01	S27.2																	38806-00
0	0		8.032876712	12/1/2012 0:00	0	0			0	35	0		0	0	1	0	0	0	0	0	0	0	1	S32.01	S32.02	S32.03	S33.7	S22.04	K59.0																95550-03	95550-02	95550-01	95550-08
0	0		8.032876712	12/1/2012 0:00	0	0			0	9	2		0	0	0	0	0	0	0	0	0	1	1	S06.31	S02.4	S02.1	S02.8	S22.01	S02.2	S01.21	S05.8	S01.51	S00.81	S05.1	S01.1	S00.21	S40.81	G96.0	Q87.4						13882-00	92515-99	30023-00	30052-02	30026-00
0	0		8.032876712	12/1/2012 0:00	0	0			0	1	0		0	0	0	0	0	0	0	0	0	1	1	S09.9	S20.2	S70.1	S30.1	S00.85																	13882-00	34524-00
0	0		8.032876712	12/1/2012 0:00	0	0			0	4	0		0	0	0	0	0	0	0	0	0	1	1	S06.5	S06.6	S06.02	S01.54	S46.8	S00.1	F04.02	F32.90														30026-00	95550-03	95550-02	95550-10
0	0		0.016438356	12/1/2012 0:00	0	0			0	1	1		0	0	0	0	0	0	0	0	0	1	1	S06.23	S06.5	S06.6	S06.1	S02.1	S01.81	S01.0	S02.4	S27.1	S22.44	S22.03	S40.0	I95.9	D68.9	D69.6	D64.9						13882-00	92515-99	30026-00	30026-00	38806-00
0	0		8.032876712	12/1/2012 0:00	0	0			0	4	0		0	0	0	0	0	0	0	0	0	1	1	S06.5	S02.4	S02.2	S01.21	S01.49	F10.1	F11.1															95550-02	95550-03
0	0		8.032876712	12/1/2012 0:00	0	0			0	56	10		0	0	0	0	0	0	0	0	0	1	1	S06.5	S06.31	S82.21	S81.81	S82.11	S01.88	S00.85	S83.6	I26.9	J69.0	E87.7	E87.0	K76.9	I10.	I82.8	R45.1	R41.0	Z72.0				90580-00	47566-00	30032-00	90686-01	92514-49
0	0		8.032876712	12/1/2012 0:00	0	0			0	45	0		0	0	1	0	0	0	0	0	0	0	1	S32.5	S32.1	S32.04	S32.05	S36.83	S26.81	S51.0	S01.88	R94.5	R50.9												95550-02	95550-03	95550-10
0	0		8.032876712	12/1/2012 0:00	0	0			0	9	0		0	0	0	0	0	0	0	0	0	1	1	S06.5	S06.1	S06.21	S02.0	S40.81	S60.81	S80.81	S90.81	Z72.0													39606-00	47921-00	92515-29	95550-02	95550-03
0	0		0.331506849	12/1/2012 0:00	0	0			0	3	0		0	0	0	0	0	0	0	0	0	1	1	S02.1	S06.01	S62.31	S52.8	S22.5	S27.1	S22.41	S42.03	S27.31	S01.88	S61.88	T89.01	S01.1	S40.81	S80.81	S50.81	S60.81	F04.02	T40.1	B18.2	Z72.0	30061-00	95550-03	95550-02
0	0		8.032876712	12/1/2012 0:00	0	0			0	11	0		0	0	0	0	1	0	0	0	0	0	1	S72.3	S86.2	S86.1	S86.8	S83.2	S42.11	S06.5	S02.1	S22.2	S62.61	S61.81	S63.12	S66.3	S70.81	S80.81	S20.31	D64.9	Z72.0				47531-00	90594-00	90594-00	47330-01	92514-20
1	1	PROSTATE CANCER	4.44109589	1/1/2013 0:00	0	0	skin lower limb	6/1/2016	1	22	0		0	0	0	0	0	0	0	0	0	1	1	S06.34	S06.31	S02.1	S06.02	S06.5	S06.6	R55.	E22.2	I95.1	C61.	Z95.0	Z86.43	Z60.2									95550-03	95550-02	95550-01
0	0		7.947945205	1/1/2013 0:00	0	0			0	10	0		0	1	0	0	0	0	0	0	0	0	2	S27.38	S27.2	S25.5	S21.83	S41.1	T79.7	R04.8	K59.0	F15.09	Z72.0												90173-00	90209-03	92514-20	92508-20	92510-20
0	0		7.947945205	1/1/2013 0:00	0	0			0	21	0		0	0	1	0	0	0	0	0	0	0	1	S32.5	S32.4	S32.1	S32.03	S32.04	M71.95	B37.0	R07.4	F41.9	F43.0	R63.8											95550-03	95550-02	95550-00	95550-10
0	0		7.947945205	1/1/2013 0:00	0	0			0	12	1		1	0	0	0	0	0	0	0	0	0	1	S14.12	S14.73	S12.21	S12.22	S12.23	S02.1	S01.88	S00.81	S00.45	S49.9	T79.8	M79.62	K59.8	R00.1	R06.0	E87.7	R50.9	L89.0				95550-03	95550-02
0	0		7.947945205	1/1/2013 0:00	0	0			0	1	0		0	0	0	0	1	0	0	0	0	0	1	S92.20	S93.0	S42.44	S51.81	S22.2	S32.01	S42.21															47609-02	47609-04	92515-99
0	0		7.947945205	1/1/2013 0:00	0	0			0	4	0		0	1	0	0	0	0	0	0	0	0	1	S22.06	S02.1	S06.31	R11.	K59.0	Z59.8																48681-00	92514-29	95550-01	95550-00	95550-02
0	0		7.947945205	1/1/2013 0:00	0	0			0	6	2		0	0	0	0	0	0	0	0	0	1	1	S02.1	S04.5	S06.31	G93.8	S01.0	S19.8	S09.8	S00.41	G51.0	R13.												13882-00	92515-99	30026-00	30026-00	41764-00
0	0		7.947945205	1/1/2013 0:00	0	0			0	10	1		0	0	0	0	0	0	0	0	0	1	1	S06.5	S06.21	S06.02	S27.31	S00.81	S40.81	S40.0	S19.9	S89.9	F04.02	R36.											13882-00	92515-99	95550-03	95550-02	95550-01
0	0		7.947945205	1/1/2013 0:00	0	0			0	17	7		0	1	0	0	0	0	0	0	0	0	1	S27.0	S22.5	S22.43	T79.7	S27.31	S36.02	S72.11	S72.43	S82.21	S82.38	S92.0	S92.22	S92.23	S92.21	S91.81	S93.33	S92.3	S92.5	S32.3	S32.1	S76.0	35321-05	60027-00	60072-00	60048-00	58718-00
0	0		7.947945205	1/1/2013 0:00	0	0			0	1			0	0	0	0	1	0	0	0	0	0	1	S83.53	S83.2	E11.9	Z72.0																		49539-00	49560-03	92514-99	92512-99	95550-03
0	0		7.947945205	1/1/2013 0:00	0	0			0	1	0		0	0	0	0	0	0	0	0	0	1	1	S06.5	S06.21	S03.2	S02.5	S01.51	F10.0	R45.1															95550-02	95550-03
0	0		7.947945205	1/1/2013 0:00	0	0			0	1	0		0	0	1	0	0	0	0	0	0	0	1	S32.04	S32.2	S52.20	S51.81	S22.2	S36.83	S22.43	S80.7														47384-03	92514-19	95550-03
0	0		7.947945205	1/1/2013 0:00	0	0			0	52	9		0	0	0	0	0	1	0	0	0	0	1	T23.3	T22.32	T20.2	T22.21	T22.22	T21.22	T21.24	T24.2	T25.2	T31.30	T79.3	B96.1	B95.2	B96.88	B96.5	B95.6	S32.89	S33.3	S32.1	S32.4	S39.0	47486-00	90329-00	45486-02	45464-00	92514-99
0	0		7.947945205	1/1/2013 0:00	0	0			0	18	5		0	0	0	0	1	0	0	0	0	0	1	S82.21	S81.81	S82.18	S06.31	S12.24	S12.25	S31.1	S01.30	S50.81	I10.	J98.1	R45.1	L89.0	Z86.43								47570-00	92514-20	90665-00	90686-01	92514-49
0	0		7.947945205	1/1/2013 0:00	0	0			0	7	0		0	0	0	0	0	0	0	0	0	1	1	S06.21	S06.6	S02.3	S02.1	S02.8	S02.4	S32.4	S32.5	S32.1	S22.43	S00.1	S40.81	S50.0	S80.81	H11.3	Z86.43						95550-02	95550-03	95550-00
0	0		7.947945205	1/1/2013 0:00	0	0			0	1	0		0	0	1	0	0	0	0	0	0	0	1	S32.01	S32.02	S32.03	S32.04	S22.06	S22.43	S32.5															95550-03
0	0		7.947945205	1/1/2013 0:00	0	0			0	14	0		0	0	0	1	0	0	0	0	0	0	1	S42.3	S43.02	S22.44	S32.01	S32.02	S32.03	S22.03	S22.04	S22.05	S32.3	S44.1	T01.3	S40.81	T09.01	S00.91	Z59.0	J45.9	J98.1	K59.0	Z72.0		90686-01	92515-29	95550-03	95550-01	95550-02
0	0		7.947945205	1/1/2013 0:00	0	0			0	10	0		1	0	0	0	0	0	0	0	0	0	1	S12.21	S02.4	S02.3	S02.0	S02.8	S02.64	S02.2	S06.02	S42.00	S01.51	S00.1	S05.0	F32.20	F10.2	F12.2	Z91.1	Z72.0					45754-00	47789-00	30052-02	92514-29	95550-01
0	0		7.947945205	1/1/2013 0:00	0	0			0	14	8		0	1	0	0	0	0	0	0	0	0	1	S22.04	S22.05	S22.06	S22.5	S22.44	S27.31	S27.2	T79.7	S01.0	D62.	N17.9	D68.9	H43.3									48690-00	92514-99	48406-11	48406-11	38806-00
0	0		7.947945205	1/1/2013 0:00	0	0			0	19	11		0	0	0	0	0	0	0	0	0	1	1	S06.00	S22.41	S22.5	S22.2	S27.31	S27.88	S27.0	S36.88	S30.1	S32.4	S22.01	S22.05	S22.06	S82.5	S82.6	S92.3	S92.4	S81.0	S81.88	S50.81	S80.81	13882-01	92515-99	48642-00	48687-00	92514-39
0	0		7.947945205	1/1/2013 0:00	0	0			0	11	0		0	0	0	0	1	0	0	0	0	0	1	S72.3	S52.6	S27.31	S39.8	S00.05	S80.81	S70.81	F12.1	Z72.0													95550-03	95550-02
0	0		7.947945205	1/1/2013 0:00	0	0			0	8	2		1	0	0	0	0	0	0	0	0	0	1	S12.24	S12.25	S13.16	S22.02	S14.10	S14.70	S06.02	I08.3	E83.4	Z72.0												47699-01	40332-00	47726-00	47696-00	92514-99
0	0		7.947945205	1/1/2013 0:00	0	0			0	14	2		0	0	0	0	0	0	0	0	0	1	1	S06.21	S02.4	S02.2	S12.8	S37.02	S52.8	S52.59	S42.03	S27.31	S80.81												47771-01	47786-00	47786-00	47786-00	47363-02
0	0		7.947945205	1/1/2013 0:00	0	0			0	12	1		0	0	0	0	0	0	0	0	0	1	1	S06.31	S06.5	S01.1	S01.51	Z72.0																	13882-00	92515-99	90665-00	45448-02	92514-20
0	0		7.947945205	1/1/2013 0:00	0	0			0	5	0		1	0	0	0	0	0	0	0	0	0	1	S14.0	S12.1	S13.4	R20.8	S22.44	S70.1	S80.1	S80.81	S40.81	I10.	Z72.0											95550-03	95550-02	95550-01	95550-12
0	0		7.947945205	1/1/2013 0:00	0	0			0	1	0		0	1	0	0	0	0	0	0	0	0	1	S29.0	S39.0	S86.8																			95550-03
0	0		7.947945205	1/1/2013 0:00	0	0			0	9	4		0	0	0	0	1	0	0	0	0	0	1	S82.5	S81.81	S51.81	S52.30	S26.88	S26.0	S22.44	S27.1	S27.31	S32.01	S32.5	S32.1	S32.4	S20.31	S70.1	S59.9	J90.	I95.9	R00.0	D64.9	K59.0	47600-01	47384-02	92514-10	38806-00	38359-00
0	0		7.947945205	1/1/2013 0:00	0	0			0	2	0		0	0	0	0	0	0	0	0	0	1	1	S06.03	S01.9	S01.51	R07.4	R74.8	Z21.																95550-02
0	0		7.947945205	1/1/2013 0:00	0	0			0	1	0		0	0	0	1	0	0	0	0	0	0	1	S66.3	S62.61	Z72.0																			46420-00	47327-01	92514-99	92511-99
0	0		7.947945205	1/1/2013 0:00	0	0			0	4	0		0	0	0	0	1	0	0	0	0	0	1	S70.1	T79.3	Z72.0
0	0		7.863013699	2/1/2013 0:00	0	1	Head and neck	9/1/2014	1	3	0		0	0	0	0	1	0	0	0	0	0	1	S72.11	Z96.64	I95.9	E03.9																		47519-00	47927-00	92514-20	92512-20
0	0		7.863013699	2/1/2013 0:00	0	0			0	14	0		0	0	0	0	1	0	0	0	0	0	1	S72.10	S32.1	S32.5	S92.0	S93.32	S42.24	S43.00	S42.44	S53.10	S32.04	S32.05	S01.88	S71.1	S80.81	D64.9	E87.6	I95.9	R63.8	R94.5	R50.9		47486-00	47519-00	90665-00	13706-02	92514-19
0	0		7.863013699	2/1/2013 0:00	0	0			0	5	0		0	1	0	0	0	0	0	0	0	0	1	S27.81	S27.0	S22.42	S27.31	S36.12	S06.01	S50.1	Z72.0														90178-00	38415-00	92514-10	95550-02	95550-03
0	0		7.863013699	2/1/2013 0:00	0	0			0	1	0		1	0	0	0	0	0	0	0	0	0	1	S12.23	S12.24	S14.2	S82.31	S81.81	S93.0	S09.9	S00.05	T79.4													13882-00
0	0		0.052054795	2/1/2013 0:00	0	0			0	1			0	0	0	0	0	0	0	0	0	1	1	S06.5	S02.3	S72.03	S52.51
0	0		3.55890411	2/1/2013 0:00	0	0			0	1	0		0	0	0	0	0	0	0	0	0	1	1	S06.5	D68.3	I10.																			92061-00	95550-05
0	0		7.863013699	2/1/2013 0:00	0	0			0	2	0		0	0	0	0	0	0	0	0	0	1	1	S06.5
0	0		7.863013699	2/1/2013 0:00	0	0			0	20	0		1	0	0	0	0	0	0	0	0	0	2	S11.88	S27.0	T79.7	F43.0	Z59.2	F12.2	G47.0	Z72.0														41764-00	38806-00	95550-03	95550-01	95550-05
0	0		7.863013699	2/1/2013 0:00	0	0			0	11	0		0	0	0	0	0	0	0	0	0	1	1	S06.31	S06.5	S06.6	S42.12	S01.0	F05.9	G24.0	E87.1														30026-00	95550-02	95550-03	95550-01
0	0		3.84109589	2/1/2013 0:00	0	0			0	3			0	0	0	0	1	0	0	0	0	0	1	S96.8																					50118-00	50109-00	92514-29	92512-29	95550-03
0	0		7.863013699	2/1/2013 0:00	0	0			0	33	23		1	0	0	0	0	0	0	0	0	0	1	S14.11	S14.77	S12.24	S12.25	S13.16	T79.6	S27.32	S27.31	S66.3	S62.32	S62.33	S62.34	S62.61	S62.62	S61.81	T89.01	S61.88	S00.81	S10.0	S20.2	T68.	13882-01	92515-99	48660-00	47726-00	48681-00
0	0		7.863013699	2/1/2013 0:00	0	0			0	18	9		0	1	0	0	0	0	0	0	0	0	1	S27.2	S22.5	T79.7	S22.44	S23.2	S22.03	S22.04	S22.05	S22.06	S32.01	S42.7	S19.8	S14.3	S36.13	S27.31	S26.81	S36.11	S40.0	S50.0	S80.81	R73.	13882-02	92515-99	41880-00	92515-99	92209-02
0	0		7.863013699	2/1/2013 0:00	0	0			0	4	0		0	0	0	1	0	0	0	0	0	0	1	S42.3	S42.14	S22.44	S27.1	S32.02	S32.03	S32.04															95550-02	95550-03	95550-01
0	0		7.863013699	2/1/2013 0:00	0	0			0	18	6		0	0	0	0	0	0	0	0	0	1	1	S06.6	S06.23	S02.0	S02.1	S02.4	S02.3	S02.8	S02.61	S06.01	G93.8	S04.5	S04.4	S01.36	S01.34	S09.2	S01.88	S00.1	S27.31	S92.3	S81.88	S71.0	47768-01	92514-99	13882-02	90665-00	92515-99
0	0		7.863013699	2/1/2013 0:00	0	0			0	1			0	0	0	1	0	0	0	0	0	0	1	S51.0	L03.10	G81.9	Z72.1
0	0		7.863013699	2/1/2013 0:00	0	0			0	1	0		0	1	0	0	0	0	0	0	0	0	1	S27.2	S27.31	S27.38	T79.7	S22.5	S22.44	S22.02	S22.03	S22.04	S05.0												13882-00
0	0		7.863013699	2/1/2013 0:00	0	0			0	1	0		0	0	0	0	0	0	0	0	0	1	1	S09.9	S05.1	S52.30	S51.81	S01.51	Z72.1																13882-00	92515-99
0	0		7.863013699	2/1/2013 0:00	0	0			0	3	0		0	1	0	0	0	0	0	0	0	0	1	S27.2	S27.31	S22.44	S06.02	S22.06	S32.01	S32.02	S36.02	I72.8	N28.9	I95.9	Z72.0										95550-03	95550-02	95550-01
0	0		0.065753425	2/1/2013 0:00	0	0			0	15	15		0	0	1	0	0	0	0	0	0	0	1	S37.22	S37.30	T79.8	R02.	S36.6	S31.80	T89.01	K65.0	S76.0	M60.05	M72.65	B95.2	B96.2	B95.8	B48.8	A41.9	R57.2	S32.5	S32.1	S33.2	S32.4	37004-03	37008-01	36812-00	30375-28	30375-02
0	0		7.863013699	2/1/2013 0:00	0	0			0	14	0		0	1	0	0	0	0	0	0	0	0	1	S22.5	S22.41	S22.43	S27.0	S27.31	S32.05	S32.3	S32.4	S42.00	J44.0	E11.64	R21.	Z92.22	Z86.43								95550-00	95550-03	95550-10	95550-14
0	0		7.863013699	2/1/2013 0:00	0	0			0	14	0		0	0	1	0	0	0	0	0	0	0	1	S32.1	S32.3	S32.5	S42.14	S12.24	S12.25	S32.05	S06.01	S27.31	S27.0	S36.12	S36.02	S37.22	S02.5	Z91.1	M79.63	Z72.0					95550-03	95550-00	95550-10	95550-02
0	0		7.863013699	2/1/2013 0:00	0	0			0	1	0		0	0	0	0	0	0	0	0	0	1	1	S09.9	S22.04	S01.88	S01.41
0	0		7.863013699	2/1/2013 0:00	0	0			0	7	0		0	0	1	0	0	0	0	0	0	0	1	S32.5	S32.4	S32.3	S32.1	S33.2	D64.9	K56.7	K59.0	R63.8	Z72.0												60030-00	61397-00	92515-99	13706-02	95550-03
0	0		7.863013699	2/1/2013 0:00	0	0			0	13	4		0	0	0	0	0	0	0	0	0	1	1	S02.1	S02.0	S02.8	S02.4	S01.81	S06.9	S06.28	S06.4	G93.8	S01.0	S01.88	S22.44	J90.	J98.1	S72.3	S82.5	S82.88	S02.5	S05.0	S20.2		39612-00	39603-01	47531-00	47531-00	97322-08
0	0		7.863013699	2/1/2013 0:00	0	0			0	1	0		0	0	0	1	0	0	0	0	0	0	2	S51.0	L03.10	T40.4	R40.0	R56.8	F10.0																30026-00
0	0		7.863013699	2/1/2013 0:00	0	0			0	7	0		0	0	0	1	0	0	0	0	0	0	1	S52.51	S51.81	T89.01	S63.00	S22.44	S32.02	S32.03	S42.01	S43.2	S06.02	S27.0	T79.7	S36.11	S27.31	S27.38	S05.0	S00.1	S00.85	S20.2	S00.81	S40.81	90580-00	50130-00	47003-00	92514-29	90665-00
0	0		7.863013699	2/1/2013 0:00	0	0			0	17	0		1	0	0	0	0	0	0	0	0	0	1	S14.12	S14.75	S12.22	S13.4	J69.0	N31.9	K59.2	N39.0	B96.4	G47.0	B37.0	Z72.0										95550-03	95550-02
0	0		7.863013699	2/1/2013 0:00	0	0			0	39	27		1	0	0	0	0	0	0	0	0	0	1	S14.11	S14.73	S12.24	S12.1	S15.1	S13.4	S19.8	S06.01	S00.01	J39.2	I95.9	J95.8	J22.	B95.2	B96.88	A09.9	E87.3	J98.1	H61.2	L89.2	B96.2	13882-02	92515-99	41881-00	92514-49	40333-00
0	0		7.863013699	2/1/2013 0:00	0	0			0	6	0		0	0	0	0	0	0	0	0	0	1	1	S06.5	S06.1	S00.05	R41.8	N39.0	B96.2	B96.88															95550-03	95550-01	95550-02
1	1	GLIOBLASTOMA MULTIFORME	6.97260274	3/1/2013 0:00	1	1	Brain	10/1/2018	1	145		414	0	0	0	0	0	0	0	0	0	1	1	S06.5	S06.31	S06.02	S06.1	S06.23	S02.1	S01.51	S60.81	J95.8	R50.9	N39.0	E23.2	R56.8	G41.9	D64.9	F41.9	Z72.0					39600-00	39015-02	92514-40	41880-00	39015-00
0	0		7.78630137	3/1/2013 0:00	0	0			0	2	0		0	0	0	0	0	0	0	0	0	1	1	S06.4	S02.0	S02.4	S02.3	S02.1	S02.2	S06.02	S01.88	S01.1	S42.10	S40.81	S70.81	S80.81									30032-00	95550-01	95550-03	95550-02
0	0		7.78630137	3/1/2013 0:00	0	0			0	1	0		0	0	0	0	0	0	0	0	0	1	1	S02.0	S02.1	S02.4	S02.3	S02.2	S09.8	S01.81	S06.01	S27.31	S22.32												13882-00
0	0		7.78630137	3/1/2013 0:00	0	0			0	1			0	0	0	1	0	0	0	0	0	0	1	S46.0	M75.8	Z86.43																			48960-00	47963-00	30111-00	92514-99	92511-99
0	0		7.78630137	3/1/2013 0:00	0	0			0	28	6		0	0	0	0	0	1	0	0	0	0	1	T21.32	T22.32	T22.31	T21.34	T20.3	T23.3	B95.6	B96.1	Z06.31	T31.30	N17.9	E86.	E87.5	I95.9	R09.0	R00.0	E83.5	E87.7	F43.0	I10.		45406-00	45485-04	45486-00	92514-39	45406-00
0	0		7.78630137	3/1/2013 0:00	0	0			0	7	1		0	1	0	0	0	0	0	0	0	0	2	S26.0	S26.83	S21.83	F29.	I10.	R94.5	Z72.0															38450-00	38456-14	55118-00	92514-50	95550-03
0	0		7.78630137	3/1/2013 0:00	0	0			0	15	0		0	0	0	0	0	0	0	0	0	1	1	S06.31	S06.6	S06.4	S06.23	S02.1	S22.05	S27.2	S22.41	S27.31	S26.81	S42.02	S62.51	S63.12	S80.81	S00.45	S60.2	S80.1	I63.8	I48.	E11.9	R33.	47036-00	95550-03	95550-05	95550-02	95550-01
0	0		7.78630137	3/1/2013 0:00	0	0			0	1	0		0	0	0	0	0	0	0	0	0	1	1	S06.02	S56.5	S56.2	S51.0	S00.81	S70.88	S92.4	S92.5	R41.0													30029-00	92514-19
0	0		7.78630137	3/1/2013 0:00	0	0			0	15	8		0	0	1	0	0	0	0	0	0	0	1	S36.49	S36.59	S06.04	S02.68	S02.65	S02.61	S42.02	S02.2	S02.4	S22.32	S27.0	S01.54	S01.88	S60.81	N17.9	E87.7						30375-24	30375-25	92514-49	13882-02	92515-99
0	0		7.78630137	3/1/2013 0:00	0	0			0	1	0		0	0	0	0	0	0	0	0	0	1	1	S02.3	S02.4	S02.2	T79.2	S06.00	S00.1	S01.1	S76.4	S80.9	S70.81	S50.81	S70.1	S02.5	S49.9								30032-00	95550-02	95550-03
0	0		7.78630137	3/1/2013 0:00	0	0			0	4	0		0	0	0	0	0	0	0	0	0	1	1	S06.5	S06.4	S02.0	S02.1	S01.0	T89.01	S43.1	Z72.0														30023-00	30023-00	92514-99	95550-02	95550-03
0	0		7.78630137	3/1/2013 0:00	0	0			0	7	0		0	1	0	0	0	0	0	0	0	0	1	S24.12	S24.70	S24.0	S22.02	S23.3	Z98.1	R50.9	L23.3	Z72.0													95550-03	95550-10
0	0		7.78630137	3/1/2013 0:00	0	0			0	10	0		0	1	0	0	0	0	0	0	0	0	1	S22.04	S32.01	S32.02	S90.0	S06.02	S79.9	S29.9	S89.9	N39.0	B95.2	R33.	I84.1										95550-02	95550-03	95550-01	95550-10
0	0		7.78630137	3/1/2013 0:00	0	0			0	1			0	0	1	0	0	0	0	0	0	0	1	S30.7																					90686-01	92515-29
0	0		7.78630137	3/1/2013 0:00	0	0			0	9	0		0	0	0	0	0	0	1	0	0	0	2	T18.1	K20.	D72.1	K22.3																		30478-00	30473-01	92515-99	95550-00
0	0		7.78630137	3/1/2013 0:00	0	0			0	24	12		0	0	0	0	0	0	0	0	0	1	1	S06.6	S06.5	S06.33	S02.68	S02.8	S03.0	S27.0	S27.31	S26.81	S22.41	S22.2	S42.3	S82.21	S01.88	S01.51	T11.01	S80.81	S60.2	R45.6	I10.	D64.9	13882-02	92515-99	41881-00	92514-10	39015-00
0	0		7.78630137	3/1/2013 0:00	0	0			0	39	9		1	0	0	0	0	0	0	0	0	0	1	S14.12	S14.73	S71.1	S00.81	S70.81	S29.9	J96.9	E11.13	E11.72	I26.9	I51.8	I80.1	I80.2	N39.0	B95.6	F05.9	J95.8	J15.2	I31.3	I31.9	I48.	90230-00	38600-00	92514-49	13882-01	92515-99
0	0		7.78630137	3/1/2013 0:00	0	0			0	3	0		0	0	1	0	0	0	0	0	0	0	1	S36.12	S27.31	S36.41	S22.42	S06.02	S01.1	S40.0															30052-01	95550-02	95550-03	95550-01
0	0		7.78630137	3/1/2013 0:00	0	0			0	1	0		0	0	0	0	1	0	0	0	0	0	1	S92.0	S72.3	S92.9	S32.01	S32.02	S32.03	S32.04	S32.05	S22.42	S36.13	S27.0	Z72.0
0	0		7.78630137	3/1/2013 0:00	0	0			0	10	1		0	0	0	0	0	0	0	0	0	1	1	S06.21	S06.23	S06.6	S06.1	S06.01	S02.1	S00.05	S40.81	S50.81	S60.81	S90.81	R56.8	F04.02	R11.	H53.2	H91.9	F98.5					22007-01	92515-99	95550-03	95550-02	95550-01
0	0		7.78630137	3/1/2013 0:00	0	0			0	11	0		0	0	1	0	0	0	0	0	0	0	1	S32.3	S32.4	S32.1	S32.2	S32.5	S22.05	S22.06	S32.01	S32.02	S32.03	S32.04	S72.41	S82.18	S83.52	S83.42	S83.2	S71.1	T89.03	R02.	S80.81	S40.0	47489-01	30023-00	13706-02	92062-00	92514-29
0	0		7.78630137	3/1/2013 0:00	0	0			0	4	0		0	0	0	0	0	0	0	0	0	1	1	S06.31	S06.01	S42.10	S22.42	S22.2	S32.3	S37.1	S30.81														95550-02	95550-03	95550-01
0	0		7.78630137	3/1/2013 0:00	0	0			0	1	0		1	0	0	0	0	0	0	0	0	0	1	S14.10	S14.70	S12.23	S15.1	S00.95	R07.4																95550-03
0	0		7.78630137	3/1/2013 0:00	0	0			0	27	9		0	0	0	0	0	0	0	0	0	1	1	S06.5	S06.23	S06.6	S06.1	S06.8	S02.2	S01.0	T89.03	S30.81	E87.6	E83.4	E83.3	I10.	J38.4	J95.8	J15.2	F10.1	R00.0	G81.9	L89.9	Z72.0	13882-02	92515-99	41881-00	92514-49	39015-02
0	0		7.78630137	3/1/2013 0:00	0	0			0	7	0		0	0	1	0	0	0	0	0	0	0	1	S36.49	S36.81	S36.12	S22.06	S22.44	S30.81	S30.1	S40.0	S20.31	S20.2	S80.81	S90.81	E83.4	R74.8	R00.0							30375-24	90329-02	30390-00	92514-10	92510-10
0	0		7.701369863	4/1/2013 0:00	0	1	skin head and neck	8/1/2014	1	14	1		0	1	0	0	0	0	0	0	0	0	1	S27.31	S27.0	S22.5	S22.44	S26.81	S36.02	S22.01	S22.02	S22.03	S22.04	S22.05	S42.02	S42.11	S42.14	T79.7	K56.0	N17.9	R50.9	Z86.43			38806-00	95550-03	95550-00	95550-01	95550-02
0	0		7.701369863	4/1/2013 0:00	0	0			0	1	0		0	0	0	0	1	0	0	0	0	0	1	S83.2	M17.1	Z86.43																			49560-03	92514-19
0	0		7.701369863	4/1/2013 0:00	0	0			0	6	1		0	0	0	0	0	0	0	0	0	1	1	S06.21	S06.1	S02.0	S01.81	S02.4	S02.1	F04.02	I95.9	F19.2	R06.2	Z72.0											90665-00	92514-29	13882-00	92515-99	95550-03
0	0		7.701369863	4/1/2013 0:00	0	0			0	4	0		0	0	0	0	0	0	0	0	0	1	1	S06.5	S02.1	S06.02	G93.8	R55.	Z72.0																95550-02	95550-03
0	0		0.438356164	4/1/2013 0:00	0	0			0	10	0		0	0	0	0	0	0	0	0	0	1	1	S06.4	S06.23	S06.31	S06.5	S02.1	G93.8	S00.05	E87.6	F04.02	G51.8	H73.8	H90.1	R45.1	R63.0	F10.1	Z72.0						56001-00	57350-00	92515-99	56001-00	92515-99
0	0		7.701369863	4/1/2013 0:00	0	0			0	7	0		0	0	0	0	1	0	0	0	0	0	1	S72.08	S32.4	T79.7	S62.0	S22.03	S22.04	S32.03	S32.04	S27.0	S27.31	S22.44	S01.0	H11.3	S00.81	S30.81	S40.81	S50.81	S80.81	S90.9	Z72.0		47519-00	92514-29	92512-29	30026-00	95550-03
0	0		7.701369863	4/1/2013 0:00	0	0			0	17	0		0	0	0	0	0	0	0	0	0	1	1	S06.5	S06.23	S06.21	S06.1	S01.88	S06.01	S32.4	S36.81	S52.6	S63.01	S51.81	S42.14	S42.11	S43.1	S20.31	S70.81	S30.1	S30.2	E87.6	R31.	D50.0	47366-02	47366-03	90686-01	92514-39	92511-39
0	0		7.701369863	4/1/2013 0:00	0	0			0	1			0	0	0	0	0	0	0	0	0	1	1	S01.0	S01.1
0	0		7.701369863	4/1/2013 0:00	0	0			0	7	0		0	0	0	0	1	0	0	0	0	0	1	S73.01	S32.4	S22.41	S27.0	S42.13	S01.0	S06.01	S00.05	F10.0	Z72.0												47048-00	92515-99	30026-00	92514-19	95550-03
0	0		7.701369863	4/1/2013 0:00	0	0			0	9	0		0	0	0	0	0	0	0	0	0	1	1	S02.66	S52.6	S02.1	S02.2	S06.02	S42.24	S51.0	S01.88	S01.21	F04.01												47789-00	30032-00	30032-00	92514-19	47366-02
0	0		7.701369863	4/1/2013 0:00	0	0			0	4	0		0	0	0	0	0	0	0	0	0	1	1	S06.4	S06.5	S06.31	S02.0	S02.1	S09.8	Z72.0															95550-02	95550-03
0	0		7.701369863	4/1/2013 0:00	0	0			0	14	6		0	0	0	0	0	0	0	0	0	1	1	S06.33	S06.6	S06.23	S02.1	S02.60	S12.25	S32.02	S32.03	S22.31	S42.42	S42.22	S41.81	T89.01	S27.2	S27.6	T13.01	S13.4	T88.4	R45.1	F91.9	Z86.43	47429-01	92514-49	92511-49	47459-01	92514-99
0	0		7.701369863	4/1/2013 0:00	0	0			0	12	0		0	0	0	0	1	0	0	0	0	0	1	S82.82	S81.81	S93.0	S91.82	S22.2	S22.42	S36.11	S66.3	S61.9	S71.1	S91.3											47063-00	92515-99	90558-00	46420-00	90665-00
0	0		7.701369863	4/1/2013 0:00	0	0			0	11	0		0	1	0	0	0	0	0	0	0	0	1	S22.06	S24.10	S24.77	M24.08	S32.01	S33.11	S32.02	S32.1	S01.1	S41.0	S30.81	D64.9	K59.0	E87.7	E87.6	E83.4	B00.1	R50.9				47699-02	13706-02	92062-00	13706-03	92514-99
0	0		7.701369863	4/1/2013 0:00	0	0			0	1	0		0	1	0	0	0	0	0	0	0	0	1	S29.9	F10.0
0	0		7.701369863	4/1/2013 0:00	0	0			0	3	0		0	1	0	0	0	0	0	0	0	0	1	S27.2	S22.32	S06.01	S00.81																		95550-02	95550-03	95550-01	95550-12
0	0		7.701369863	4/1/2013 0:00	0	0			0	22	4		0	0	0	0	0	1	0	0	0	0	1	T23.2	T22.21	T22.22	T21.22	T21.24	T24.2	T25.2	T20.2	T31.30	R34.	I10.	E87.5	E83.3	R73.	F45.34	D75.9	Z72.0					45485-04	45485-04	45486-03	45460-00	90686-00
0	0		7.701369863	4/1/2013 0:00	0	0			0	14	9		0	0	0	0	0	0	0	0	0	1	1	S06.5	S06.6	S06.23	S02.0	S06.01	S22.31	S27.0	S20.31	S80.81	D68.9	H53.2	J22.	B95.6	R00.0	I10.	A49.8						39603-01	39015-02	92514-40	13882-02	92062-00
0	0		7.701369863	4/1/2013 0:00	0	0			0	7	0		0	1	0	0	0	0	0	0	0	0	2	S27.0	S21.83	Z72.1	Z72.0																		38806-00	95550-03	95550-01
0	0		7.701369863	4/1/2013 0:00	0	0			0	1			0	0	0	0	0	0	0	0	0	1	1	S06.6	S06.21	S01.83	S06.02	F10.0	Z92.1
0	0		7.701369863	4/1/2013 0:00	0	0			0	9	0		0	1	0	0	0	0	0	0	0	0	1	S27.2	S22.5	S22.44	S32.01	S32.02	S22.05	S22.06	S36.12	S37.81	S32.4	S52.6	S50.81	S30.91	S20.41	L29.9	Z72.0						92049-00	95550-02	95550-03	95550-01	95550-00
0	0		7.701369863	4/1/2013 0:00	0	0			0	11	0		0	0	1	0	0	0	0	0	0	0	1	S37.02	S37.01	R50.9																			95550-03	95550-01	95550-02
0	0		7.701369863	4/1/2013 0:00	0	0			0	7	0		0	1	0	0	0	0	0	0	0	0	1	S24.11	S24.74	S22.03	S23.13	S23.3	J45.9																48645-00	48687-00	92514-39	95550-03	95550-01
0	0		7.701369863	4/1/2013 0:00	0	0			0	11	1		0	0	1	0	0	0	0	0	0	0	1	S32.1	S32.5	S32.89	S32.4	S32.04	S32.05	S22.40	S27.2	S36.12	S37.02	S26.81	S30.0	S30.2	S37.21	S71.1	S81.88	S31.1	R00.0	I95.9	I72.2	R74.8	47489-00	36842-00	90329-00	38806-00	92514-29
0	0		7.701369863	4/1/2013 0:00	0	0			0	3	0		0	1	0	0	0	0	0	0	0	0	1	S27.2	S42.01	S43.2	S22.31																		38806-00	95550-02	95550-01	95550-03
0	0		7.701369863	4/1/2013 0:00	0	0			0	2	0		0	0	0	0	0	0	0	0	0	1	1	S06.5	S06.4	S06.02	S02.1	Z72.0																	95550-03	95550-01	95550-02
0	0		7.701369863	4/1/2013 0:00	0	0			0	45	16		0	0	0	0	0	0	0	0	0	1	1	S06.5	S06.6	S06.31	S02.0	S02.1	S02.8	S06.02	S05.9	S01.31	S40.0	S50.9	S00.01	R41.0	A41.1	J69.0	A49.01	Z06.32	E10.51	F06.30	E10.34	E10.65	39015-00	13882-02	92515-99	39015-00	90001-00
0	0		7.701369863	4/1/2013 0:00	0	0			0	4	0		0	0	1	0	0	0	0	0	0	0	1	S36.49	S31.83	T89.01	Z72.0																		30375-24	92514-99
0	0		7.701369863	4/1/2013 0:00	0	0			0	9	0		0	0	1	0	0	0	0	0	0	0	1	S32.02	S32.03	S32.04	S32.05	S22.44	S39.0	S27.0	S06.03	S50.81	E11.9	H53.2	N30.9	K59.0	Z72.0								95550-02	95550-03	95550-01
0	0		7.701369863	4/1/2013 0:00	0	0			0	47	42		1	0	0	0	0	0	0	0	0	0	1	S14.12	S14.72	S12.1	S22.02	S22.03	S06.01	S51.88	S40.81	S50.81	S60.81	S70.81	L89.9	G47.0	R13.	M43.22	M79.26	I47.2	T81.41	B96.5	E87.6	J98.1	13882-02	92515-99	41881-00	92514-29	90901-03
0	0		7.701369863	4/1/2013 0:00	0	0			0	13	2		0	0	0	0	0	0	0	0	0	1	1	S06.5	S06.6	S06.31	S02.1																		13882-00	30026-00	95550-03	95550-01	95550-02
0	0		7.701369863	4/1/2013 0:00	0	0			0	6	0		0	0	0	0	1	0	0	0	0	0	1	S72.41	S82.38	S62.14	S62.31	S33.4	S36.15	Z72.0															95550-02	95550-12	95550-10	95550-00
0	0		7.701369863	4/1/2013 0:00	0	0			0	8	0		0	0	1	0	0	0	0	0	0	0	1	S37.02	S37.01	R33.																			95550-03
0	0		7.701369863	4/1/2013 0:00	0	0			0	3	0		0	0	0	1	0	0	0	0	0	0	1	S49.9	S29.9																				95550-03
0	0		7.619178082	5/1/2013 0:00	0	0			0	6	0		0	0	1	0	0	0	0	0	0	0	1	S32.3	S72.3	S52.51	S42.02	S42.12	S22.06	S00.01	S50.1	D64.9	Z72.0												47531-00	47366-02	13706-02	92512-39	95550-02
0	0		7.619178082	5/1/2013 0:00	0	0			0	1	0		0	1	0	0	0	0	0	0	0	0	1	S22.05	S32.02	S06.31	S06.6	S06.5	S06.02	S27.1	S22.44	S42.02	S42.11	S42.13	S00.01	S00.05	J90.								47684-00	95550-02	95550-01	95550-03
0	0		7.619178082	5/1/2013 0:00	0	0			0	1			0	0	0	0	1	0	0	0	0	0	1	S83.53	S83.2																				49539-00	49560-03	92514-19	92512-19	95550-03
0	0		7.619178082	5/1/2013 0:00	0	0			0	6	0		0	0	1	0	0	0	0	0	0	0	1	S37.02	S36.02	D64.9	D68.9	F12.1	I73.9	I95.9	R00.0	K21.9	R11.	R63.8	Z72.0										36516-00	92514-29	35321-05	13706-02	95550-02
0	0		0.073972603	5/1/2013 0:00	0	0			0	7	3		0	0	0	0	0	0	0	0	0	1	1	S06.34	S06.1	S01.88	E87.6	J84.1	Z86.43	Z92.1															39015-00	92514-49	30032-00	92062-00	95550-02
0	0		3.150684932	5/1/2013 0:00	0	0			0	13	5		0	0	0	0	0	0	0	0	0	1	1	S06.6	S06.33	S06.01	S22.44	S22.2	S22.5	S26.81	S32.2	S82.6	S92.1	S91.81	S93.0	S50.81	S60.81	S40.0	S30.1	F04.01	G40.90	G47.32	T81.2	S85.1	13882-01	92515-99	47603-01	47615-03	33818-06
0	0		3.484931507	5/1/2013 0:00	0	0			0	5	0		0	0	0	1	0	0	0	0	0	0	1	S52.8	R50.9	Z22.52	Z72.0
0	0		7.619178082	5/1/2013 0:00	0	0			0	1	0		1	0	0	0	0	0	0	0	0	0	1	S12.25	S06.5	S27.31	S82.5	S01.0	S91.3	S30.1	R33.														30026-00
0	0		0.079452055	5/1/2013 0:00	0	0			0	1			1	0	0	0	0	0	0	0	0	0	1	S12.0	S36.11	S32.01	S32.02	S32.03	S72.3	S32.1	S22.32	S42.23	S42.3	S01.88	S06.02	S51.0	D62.	I95.9	E11.51	E11.42	Z89.5	Z86.43			13706-02	92062-00
0	0		7.619178082	5/1/2013 0:00	0	0			0	1	0		0	0	0	1	0	0	0	0	0	0	1	S62.20	S63.04	S60.81	S61.7	S81.0																	47342-01	47033-01	30026-00	30026-00	30026-00
0	0		7.619178082	5/1/2013 0:00	0	0			0	14	0		0	1	0	0	0	0	0	0	0	0	1	S27.2	S27.32	S22.5	S22.44	E10.65	F10.1	Z72.0															38806-00	95550-02	95550-03	95550-01	95550-12
0	0		5.539726027	5/1/2013 0:00	0	0			0	18	0		0	0	0	1	0	0	0	0	0	0	1	S66.1	S61.88	T89.02	B95.48	B96.88	S63.61	S63.7	M65.14	R02.	E11.72	I10.	Z72.0										46480-00	45003-01	92514-29	92511-29	92517-02
0	0		7.619178082	5/1/2013 0:00	0	0			0	1	0		0	0	0	1	0	0	0	0	0	0	1	S65.5	S61.0																				90209-03	30029-00
0	0		3.569863014	5/1/2013 0:00	0	0			0	1	0		0	0	0	0	0	0	0	0	0	1	1	S02.65	Z72.0																				47789-00	97322-00	92514-10
0	0		7.619178082	5/1/2013 0:00	0	0			0	3	0		0	1	0	0	0	0	0	0	0	0	1	S27.2	S22.40	S27.31	I80.9	Z63.5																	92049-00	95550-01	95550-03	95550-02	95550-10
0	0		7.619178082	5/1/2013 0:00	0	0			0	9	0		0	0	1	0	0	0	0	0	0	0	1	S32.1	S32.4	S32.5	S33.3	R21.																	95550-03	95550-02	95550-00
0	0		7.619178082	5/1/2013 0:00	0	0			0	30	5		0	0	0	0	0	0	0	0	0	1	1	S06.23	S06.5	S06.38	S02.0	S02.1	S02.3	S02.8	S02.4	S02.65	S02.5	S02.2	S05.2	S05.1	S72.3	S71.1	S82.21	S81.81	S82.18	S27.31	S26.81	S01.88	13882-01	47528-01	47566-01	90665-00	41881-00
0	0		7.619178082	5/1/2013 0:00	0	0			0	2	0		1	0	0	0	0	0	0	0	0	0	1	S11.88	F10.0	R50.9	R05.																		30035-00
0	0		7.619178082	5/1/2013 0:00	0	0			0	10	0		0	0	0	1	0	0	0	0	0	0	1	S42.3	S52.20	S36.15	S22.01	S92.0	S01.88	T89.01	S06.01	R50.9	F11.1	F19.1	Z72.0										47450-01	47384-03	92514-39	92511-39	30061-00
0	0		0.353424658	5/1/2013 0:00	0	0			0	39		893	0	0	0	0	0	0	0	0	0	1	1	S06.23	S06.5	S06.02	R56.8	G12.2	E87.1	E83.3	J15.2	A41.1	R13.	L89.2	A09.9	I95.9	T17.2	I48.9	J96.91	E11.69	Z71.9				13882-02	41880-00	92515-99	39015-02	55118-00
0	0		7.619178082	5/1/2013 0:00	0	0			0	7	0		0	0	1	0	0	0	0	0	0	0	1	S33.3	S37.9	S30.1	S01.88	Z72.0																	30032-00	95550-03	95550-02	95550-01
0	0		7.619178082	5/1/2013 0:00	0	0			0	33	6		0	0	0	0	1	0	0	0	0	0	1	S72.3	S82.0	S82.21	S81.81	S85.9	S84.0	S84.1	S52.51	S51.81	S62.31	S61.81	S02.2	S50.81	S70.81	D62.	T81.0	T81.3	T87.6	R50.9	E88.0	R21.	13882-01	92515-99	44367-02	47948-00	47585-00
0	0		2.654794521	5/1/2013 0:00	0	0			0	1	0		0	0	0	1	0	0	0	0	0	0	1	S52.51																					47363-00	92515-99
0	0		0.515068493	5/1/2013 0:00	0	0			0	9	0		0	0	0	0	1	0	0	0	0	0	1	S72.11	S51.0	S11.88	L85.3	D64.9	I95.9	N39.0	B96.2	B95.2	F05.9	E87.7	R34.	E87.5	E87.6	E88.0	J69.0	R13.	L89.1				47519-00	92514-39	92512-39	95550-03	95550-05
0	0		7.619178082	5/1/2013 0:00	0	0			0	23	8		0	0	0	0	0	0	0	0	0	1	1	S06.23	S06.5	S06.6	S06.4	S06.1	S02.0	S02.1	S12.23	S12.24	S12.25	S22.01	S22.02	S27.31	S27.38	S62.32	S61.81	T89.01	S81.88	S40.81	S20.81	S40.0	13882-02	92515-99	41881-00	92514-39	39603-01
0	0		7.619178082	5/1/2013 0:00	0	0			0	8	0		0	0	1	0	0	0	0	0	0	0	1	S37.02	S30.1	S60.2	S80.81	S00.81	S00.31	J22.															95550-03	95550-02	95550-01
0	0		7.619178082	5/1/2013 0:00	0	0			0	6	0		0	0	0	0	0	0	0	0	0	1	1	S06.5	S06.6	S06.23	S02.1	S01.0	S06.02	Z72.0															95550-03	95550-02
0	0		7.619178082	5/1/2013 0:00	0	0			0	7	0		0	0	1	0	0	0	0	0	0	0	1	S36.03	S36.81	D64.9	E87.5	I95.9	R50.9	K59.0	N50.8	K08.88	Z65.1												35321-05	13706-02	95550-10	95550-03	95550-01
0	0		7.619178082	5/1/2013 0:00	0	0			0	1	0		0	0	0	1	0	0	0	0	0	0	1	S62.62	S66.1	S61.81	Z72.0																		47318-01	92514-10	92511-10
0	0		7.619178082	5/1/2013 0:00	0	0			0	16	0		0	1	0	0	0	0	0	0	0	0	1	S22.44	S27.0	T79.7	S42.02	S72.10	S73.02	S32.4	S32.5	S33.3	S32.3	S32.1	S33.2	S39.8	S82.41	D64.9	T84.6	B95.6	Z72.0				47516-01	47048-00	92514-19	47486-00	92514-29
0	0		7.619178082	5/1/2013 0:00	0	0			0	21	16		0	1	0	0	0	0	0	0	0	0	1	S22.5	S27.31	S27.0	S22.41	S12.25	S22.01	S22.03	S72.00	Z96.64	S01.0	S01.31	S60.81	S70.81	S70.0	S30.1	J96.0	J90.	N17.9	N12.	A41.0	J22.	49312-00	92514-99	13882-02	92515-99	41880-00
0	0		7.534246575	6/1/2013 0:00	0	0			0	6	0		0	0	1	0	0	0	0	0	0	0	1	S32.01	S32.02	S22.05	S22.06	S22.42	S06.02	S00.05															95550-02	95550-03	95550-01
0	0		7.534246575	6/1/2013 0:00	0	0			0	8	0		0	0	1	0	0	0	0	0	0	0	1	S36.15	S37.02	S36.88	S36.18	S35.1	S32.01	S22.06	S50.81	S70.81	S80.81	D68.9	E83.5	E83.4	Z72.0								95550-03	95550-02	95550-01
0	0		0.871232877	6/1/2013 0:00	0	0			0	2	0		0	0	0	1	0	0	0	0	0	0	1	S42.00	S51.0	S29.9	S09.9	S90.3	S60.81	S80.81	Z72.0
0	0		7.534246575	6/1/2013 0:00	0	0			0	3	0		0	0	0	0	0	0	0	0	0	1	1	S06.5	S06.02	S02.4	S02.1	S02.0	S01.42	T89.01	S31.1	S01.0	H44.0	Z72.0											30061-00	95550-02	95550-03	95550-01
0	0		7.534246575	6/1/2013 0:00	0	0			0	21		0	0	0	1	0	0	0	0	0	0	0	1	S32.3	S32.4	S32.5	S73.00	S74.0	S39.8	S44.0	S46.3	S42.43	S42.42	S42.49	S41.81	S53.40	S52.01	S22.01	S22.02	S22.03	S22.04	S32.05	S02.1	S22.42	95550-03	95550-00	95550-02	95550-01
0	0		7.534246575	6/1/2013 0:00	0	0			0	11	2		0	1	0	0	0	0	0	0	0	0	2	S26.82	S21.83	S20.2	I24.0	J90.	I95.9	D64.9	J98.1	F41.9	E87.2	I10.	Z72.0										90722-00	55118-00	92515-99	95550-03	95550-01
0	0		7.534246575	6/1/2013 0:00	0	0			0	1	0		0	1	0	0	0	0	0	0	0	0	1	S22.03	S23.13	S24.70	S27.1	F15.11
0	0		2.994520548	6/1/2013 0:00	0	0			0	7		0	1	0	0	0	0	0	0	0	0	0	1	S14.12	S14.70	S12.23	S12.24	S12.25	S13.4	S19.8	F05.9	J98.8	J43.9	R13.	Z86.43										95550-03	95550-02	95550-05
0	0		7.534246575	6/1/2013 0:00	0	0			0	1	0		0	0	0	0	0	0	0	0	0	1	1	S09.9	S01.1	F10.0	E11.9
0	0		0.087671233	6/1/2013 0:00	0	0			0	3		55	0	0	0	0	0	0	0	0	0	1	1	S06.20	S06.5	S02.1	S30.81	S80.81	G91.9	G93.2	R68.0	R73.	I47.1	I95.9	E87.0	R50.9	Z00.5	Z63.0	Z72.0						13882-01	39015-02	95550-03	95550-00	95550-01
0	0		7.534246575	6/1/2013 0:00	0	0			0	5	0		0	0	0	0	0	0	0	0	0	1	1	S06.6	S06.5	S06.1	S02.1	Z72.0																	95550-02	95550-03	95550-01
0	0		7.534246575	6/1/2013 0:00	0	0			0	8	0		0	0	0	0	0	0	0	0	0	1	1	S02.1	S02.3	S02.4	S01.81	S22.2	S01.42	S01.51	S01.22	S01.54	S40.0	S70.0	S03.2	S80.81	R41.3	H53.2	H11.3	K92.0	D56.9	R41.0	K59.0		47786-00	47765-01	45590-00	30035-00	92514-29
0	0		7.534246575	6/1/2013 0:00	0	0			0	4	0		0	0	0	0	0	0	0	0	0	1	1	S02.0	S06.01	S02.1	S02.8	S22.41	S02.2	S83.7	S00.81														96092-00	95550-02	95550-03	95550-01
0	0		7.534246575	6/1/2013 0:00	0	0			0	3	0		1	0	0	0	0	0	0	0	0	0	1	S12.24	S13.4	S22.01	S22.02	S06.6	S06.5	S06.8	S06.31	S00.05	S05.9	S61.88	E11.9	Z72.0									95550-03	95550-12	95550-02
0	0		7.534246575	6/1/2013 0:00	0	0			0	13	0		0	1	0	0	0	0	0	0	0	0	1	S22.5	S27.2	S27.31	S22.41	S42.02	S32.5	S32.4	S22.03	S22.04	R94.5	L74.2											18216-00	95550-03	95550-02	95550-01
0	0		7.534246575	6/1/2013 0:00	0	0			0	1	0		0	0	0	1	0	0	0	0	0	0	1	S62.63	S61.81	S61.1																			46486-00	30026-00	92511-99
0	0		7.534246575	6/1/2013 0:00	0	0			0	20		67	0	1	0	0	0	0	0	0	0	0	1	S27.2	S27.31	S22.5	S22.44	T79.7	S01.0	S42.00	S42.10	J22.	N89.8	H53.8	H60.1	K59.0	D64.9	E83.4	E83.3	R94.5	Z86.43				30029-00	13882-01	92515-99	13706-02	92062-00
0	0		7.534246575	6/1/2013 0:00	0	0			0	2	0		0	0	0	0	1	0	0	0	0	0	1	S92.20	S81.88																				95550-03	95550-02	95550-11
0	0		7.534246575	6/1/2013 0:00	0	0			0	1	0		0	0	1	0	0	0	0	0	0	0	1	S36.04	S37.03	S36.83	S27.0	T79.7	S22.2	S22.44	S00.81	Z72.0													30597-00	92514-29	36516-01	30385-00	92514-99
0	0		7.534246575	6/1/2013 0:00	0	0			0	26		0	0	0	1	0	0	0	0	0	0	0	1	S32.1	S32.5	S32.4	S22.32	S27.0	S32.05	S42.03															95550-03	95550-02
0	0		7.534246575	6/1/2013 0:00	0	0			0	3	0		0	0	0	1	0	0	0	0	0	0	1	S61.88	T89.02	L03.10	B95.0																		30026-00	92514-19
0	0		7.534246575	6/1/2013 0:00	0	0			0	5	0		0	0	0	0	0	0	0	0	0	1	1	S06.5	S52.59	S63.00	S62.14	S12.24	S13.15	S76.2	S71.1	T89.01	S51.9	S80.81	S90.81	F41.9	R45.89	Z72.0	Z72.2						30023-00	92514-19	47366-02	92514-19	47363-00
0	0		7.534246575	6/1/2013 0:00	0	0			0	40		0	0	0	0	1	0	0	0	0	0	0	1	S52.6	S51.81	S52.4	S36.01	S32.04	S32.05	S32.1	S33.6	S33.2	S32.5	S32.4	F41.9	R50.9	R07.3	R63.8	B85.0	Z72.0					95550-03	95550-10	95550-02	95550-00	95550-01
0	0		0.01369863	6/1/2013 0:00	0	0			0	4	4		0	0	0	0	0	0	0	0	0	1	1	S06.23	S06.6	S06.1	S02.1	S12.1	S32.01	S32.02	S22.2	S02.2	S61.88	S01.0	J98.1	I95.9	E11.9	Z96.1							39015-02	13882-02	92515-99	95550-00	95550-03
0	0		7.534246575	6/1/2013 0:00	0	0			0	10	0		0	0	0	0	0	0	0	0	0	1	1	S06.5	S02.1	S22.43	S27.0	S42.02	S43.1	S42.14	S80.81	S02.5	R56.8	Z72.0											47462-01	92514-29	95550-02	95550-03	95550-01
0	0		7.534246575	6/1/2013 0:00	0	0			0	6	0		0	0	0	0	0	0	0	0	0	1	1	S06.4	S06.8	S02.0	S02.1	S06.02	F13.29	F41.9	N39.0														95550-02	95550-03
0	0		0.161643836	6/1/2013 0:00	0	0			0	1	0		0	0	0	0	0	0	0	0	0	1	1	S06.31	S06.5	S06.6	S02.1	S02.8	S06.01	S02.4	S02.2	S27.0	T79.7	S27.38	S22.44	S00.1	S40.81	S60.81	S70.81	R06.8	F10.0	F10.1	E11.9		13882-00	92515-99	37011-00
0	0		7.534246575	6/1/2013 0:00	0	0			0	12	0		0	0	0	0	0	0	0	0	0	1	1	S06.4	S06.5	S06.01	S22.44	S80.0	J98.1	J90.	R47.0	F04.02	E11.22	N18.3	I10.	E11.43	I95.1	E11.71	M79.15	R50.9					95550-02	95550-03	95550-14
0	0		0.161643836	6/1/2013 0:00	0	0			0	26		236	0	0	0	0	0	0	0	0	0	1	1	S06.5	S06.1	S01.0	R40.2	D68.4	K70.4	K70.3	F10.1	I95.9	R79.8	T81.0	E87.0	T85.88	K92.2	Z71.9							39600-00	92514-39	13882-02	41880-00	41898-00
0	0		7.534246575	6/1/2013 0:00	0	0			0	11	0		0	0	1	0	0	0	0	0	0	0	1	S32.89	S39.8	S37.22	S32.03	S32.04	Z72.0																95550-02	95550-03
0	0		7.534246575	6/1/2013 0:00	0	0			0	11	0		0	0	1	0	0	0	0	0	0	0	1	S36.02	S27.81	I72.8																			35321-05	35321-05	95550-03	95550-01	95550-02
0	0		7.534246575	6/1/2013 0:00	0	0			0	9	0		0	1	0	0	0	0	0	0	0	0	1	S22.04	S22.03	S22.05	S22.2	S27.2	T79.7	S27.31	S26.81	S22.41	S42.13	S50.81	S40.81	J96.0	J98.1	E87.2	J98.4	Z72.0					48645-00	48690-00	92514-39	92209-01	38806-00
0	0		7.534246575	6/1/2013 0:00	0	0			0	1	0		0	0	0	0	0	0	0	0	0	1	1	S00.01	S06.02	F10.0
0	0		6.347945205	7/1/2013 0:00	0	0	skin chest	3/1/2015	1	24		92	1	0	0	0	0	0	0	0	0	0	1	S14.12	S14.76	S12.24	S13.4	S49.9	S89.9	I10.	J96.90	J69.0	I95.9	F05.9	N39.0	B95.2	I48.9	E83.4	I80.2	R00.1	R13.	E11.9	Z92.1	Z75.13	48660-00	48681-00	40334-00	48687-00	92514-39
0	0		7.452054795	7/1/2013 0:00	0	0			0	1		32	0	0	0	0	0	1	0	0	0	0	1	T27.0	T28.0	T28.1	T28.2	T54.3	K25.9	K29.71	K29.60	K29.80	F43.2	Z63.0	Z72.0										30473-00	92515-99	41764-00	95550-12	95550-01
0	0		7.452054795	7/1/2013 0:00	0	0			0	5	0		0	0	1	0	0	0	0	0	0	0	1	S36.02	S40.9	S50.9	S30.81																		95550-02	95550-03	95550-01
0	0		7.452054795	7/1/2013 0:00	0	0			0	1	0		0	0	0	0	0	0	0	0	0	1	1	S09.9	S00.85	S60.2	S50.1	S20.0	S20.2	S70.1	S80.0
0	0		7.452054795	7/1/2013 0:00	0	0			0	11		0	0	0	1	0	0	0	0	0	0	0	1	S37.22	S36.02	S32.5	S32.4	S32.3	S32.1	R74.8	Z72.0	Z72.2													37004-03	92514-10	95550-03	95550-01	95550-02
0	0		7.452054795	7/1/2013 0:00	0	0			0	31		478	0	0	0	0	0	0	0	0	0	1	1	S06.6	S06.5	S06.21	S06.38	S06.1	G93.8	S02.0	S01.81	S02.3	S05.9	S05.1	H11.4	S02.2	S02.1	S02.4	S02.65	S02.68	S02.5	S22.32	S52.21	S51.81	39603-01	39615-00	39015-02	41881-00	47789-00
0	0		7.452054795	7/1/2013 0:00	0	0			0	27		138	0	0	0	0	0	0	0	0	0	1	1	S06.5	S06.8	S22.44	S01.0	F11.1	B18.2	R45.1	N39.0	B95.2	Z72.0												13882-01	92515-99	39015-02	30026-00	90001-02
0	0		7.452054795	7/1/2013 0:00	0	0			0	59		0	1	0	0	0	0	0	0	0	0	0	1	S12.25	S22.01	S13.17	S13.0	S22.41	S32.5	S32.1	S42.10	S27.0	S27.31	S01.41	S01.88	S05.0	S60.81	S00.81	S80.81	S70.81	S00.05	T21.34	T21.33	T31.00	48660-00	40333-00	47726-00	92514-20	45406-00
0	0		7.452054795	7/1/2013 0:00	0	0			0	8	0		0	0	0	0	0	0	0	0	0	1	1	S06.6	S06.34	S06.31	S06.01	S02.1	S52.51	S80.81	R55.	G96.0	R39.1	F04.00											95550-03	95550-02
0	0		7.452054795	7/1/2013 0:00	0	0			0	11		110	0	0	0	0	0	0	0	0	0	1	1	S06.23	S06.6	S02.1	S02.0	S02.8	S02.3	S02.68	S02.4	S02.2	S27.31	S22.43	S42.14	S01.0	S60.81	S01.88	F04.02	J38.4	R26.8	E87.7	B37.0	R00.1	47789-00	30223-00	92514-39	13882-02	39015-02
0	0		7.452054795	7/1/2013 0:00	0	0			0	11		0	0	1	0	0	0	0	0	0	0	0	1	S27.81	S36.3	S36.82	S52.59	S52.8	S82.18	K42.9	T81.2	S36.12	J90.	J98.1											90178-00	30617-00	92514-99	47549-01	47366-02
0	0		7.452054795	7/1/2013 0:00	0	0			0	4		0	1	0	0	0	0	0	0	0	0	0	1	S12.23	S12.24	S12.25	G81.9	K59.0	Z72.0																95550-03	95550-08	95550-02	95550-01
0	0		7.452054795	7/1/2013 0:00	0	0			0	4		0	0	0	0	1	0	0	0	0	0	0	1	S52.51	S02.1	S04.5	S01.52	S01.51	S00.05	S00.1	S06.01	S00.81	S20.31	S30.81	S80.81	Z72.0									47366-02	47366-03	39300-00	30023-01	30035-00
0	0		7.452054795	7/1/2013 0:00	0	0			0	1			0	0	1	0	0	0	0	0	0	0	1	S32.1
0	0		7.452054795	7/1/2013 0:00	0	0			0	36		373	0	0	0	0	0	1	0	0	0	0	1	T21.32	T22.31	T22.32	T23.3	T20.3	T21.34	T28.0	R60.0	T31.33	T79.8	S19.8	R49.0	J14.	J15.6	R45.1	I95.9	D64.9	R00.0	E86.	E87.0	Z72.0	45406-00	45485-04	45486-02	45486-00	45406-00
0	0		7.452054795	7/1/2013 0:00	0	0			0	3	0		0	0	0	0	0	0	0	0	0	1	1	S02.0	S02.1	S01.81	S06.4	S06.31																	39609-01	47921-00	92514-99	95550-03	95550-02
0	0		7.452054795	7/1/2013 0:00	0	0			0	4	0		0	0	0	1	0	0	0	0	0	0	1	S42.14	S27.0	S22.5	S22.44	S32.03	S01.0	S40.81	S20.41	S80.1	Z72.0												95550-03	95550-02	95550-01
0	0		7.452054795	7/1/2013 0:00	0	0			0	2			0	0	0	0	0	0	0	0	0	1	1	S02.65	S02.66	Z72.0																			47789-00	97322-00	92514-20	95550-00	95550-01
0	0		7.452054795	7/1/2013 0:00	0	0			0	7		0	0	1	0	0	0	0	0	0	0	0	1	S26.81	S36.11	S83.6	S81.0	T89.02	S01.1	S01.0	T89.03	D64.9	E87.6	Z72.0											50106-00	30023-00	90665-00	30026-00	92514-20
0	0		7.452054795	7/1/2013 0:00	0	0			0	27		95	1	0	0	0	0	0	0	0	0	0	1	S14.13	S14.70	S14.0	S12.22	S19.8	M43.22	M53.22	S42.3	S53.10	F04.02	S06.23	S22.06	S22.05	S02.4	S02.1	T09.2	S41.0	S01.1	S60.81	I72.6	I65.0	40333-00	48660-00	47726-00	48681-00	92514-10
0	0		7.452054795	7/1/2013 0:00	0	0			0	7	0		0	0	1	0	0	0	0	0	0	0	1	S36.15	S27.0	S22.44	S27.81	S37.81	S50.1	S66.9	S80.0	E87.2	Z72.0												95550-03	95550-02	95550-01	95550-10
0	0		7.452054795	7/1/2013 0:00	0	0			0	23		225	0	0	0	0	0	1	0	0	0	0	1	T22.32	T21.24	T20.2	T28.0	T21.00	T31.00	T79.7	S22.44	S27.2	S36.03	S36.40	S37.01	S36.82	S31.80	T79.6	S32.4	S74.0	S73.02	S66.3	S61.9	S01.1	13882-02	92515-99	30375-24	90329-03	30023-00
0	0		7.452054795	7/1/2013 0:00	0	0			0	13		69	1	0	0	0	0	0	0	0	0	0	1	S14.12	S14.76	S12.23	S12.24	S12.25	S13.16	S13.4	S00.81	R57.8	E87.7	I95.9	J22.	B96.39	B95.3	E83.4	Z72.0						48660-00	40333-00	48681-00	47726-00	92514-29
0	0		7.452054795	7/1/2013 0:00	0	0			0	16		188	1	0	0	0	0	0	0	0	0	0	1	S14.11	S14.74	S12.24	S13.16	S12.25	S22.01	S40.0	M79.20	R00.0	R50.9	R57.8	R41.8	E87.7	E87.3	R25.2	F32.20	F43.1	F05.9	N39.0	Z72.0		40335-00	48639-00	48684-00	47726-00	92514-39
1	1	MULITPLE MYELOMA	3.747945205	8/1/2013 0:00	0	0			0	6			0	0	0	0	0	0	0	0	0	1	1	S02.1	S01.81	S02.8	R56.8	I69.2	Z86.43																95550-01	95550-03	95550-02	95550-09
0	0		7.367123288	8/1/2013 0:00	0	0	skin lower limbs	11/1/2019	1	5		0	1	0	0	0	0	0	0	0	0	0	1	S14.12	S14.70	S12.24	S13.15	S13.4	H53.2	R33.	R55.	I10.													48660-00	47699-01	40300-00	47726-00	92514-20
0	0		4.780821918	8/1/2013 0:00	0	1	skin head and neck	7/1/2014	1	1			0	0	0	0	0	0	0	0	0	1	1	S06.5	S00.1
0	0		7.367123288	8/1/2013 0:00	0	1	skin head and neck	9/1/2020	1	10		88	0	0	0	0	0	0	0	0	0	1	1	S06.5	S06.4	S00.05	S02.0	S02.3	S02.4	S02.68	S02.64	S42.11	S42.13	S12.23	S12.24	S22.01	S22.31	S22.2	S27.31	S70.81	S80.81	S90.81	I95.9	R00.0	39015-02	13882-00	92515-99	90001-02	47789-00
0	0		7.367123288	8/1/2013 0:00	0	0	Bladder	3/1/2017	1	2		0	0	0	1	0	0	0	0	0	0	0	1	S32.01	S06.5	S01.88	S60.0	R33.	Z72.1																95550-02	95550-03	95550-12
0	0		7.367123288	8/1/2013 0:00	0	0			0	10		0	0	0	1	0	0	0	0	0	0	0	1	S32.01	S33.11	S36.49	S36.15	S37.02	S37.01	S22.42	S27.0	S00.81	S80.81	S40.81	L89.1	Z72.0									30375-24	90329-03	92514-29	92510-29	48648-00
0	0		7.367123288	8/1/2013 0:00	0	0			0	7		73	0	0	0	0	0	0	0	0	0	1	1	S02.65	S12.8	S02.5	S13.16	S13.4	S01.88	S00.81	S39.9	K04.7	Z72.0												47789-00	97322-00	92514-99	13882-01	92515-99
0	0		7.367123288	8/1/2013 0:00	0	0			0	3		0	0	1	0	0	0	0	0	0	0	0	1	S27.0	F43.1	Z63.0	Z72.0																		38806-00	95550-01	95550-03
0	0		7.367123288	8/1/2013 0:00	0	0			0	3		0	0	0	0	0	0	0	0	0	0	1	1	S06.31	S06.34	S42.14	S22.32	S01.1	S01.88	S80.81	S19.9	F10.0													30032-00	95550-02	95550-03
0	0		7.367123288	8/1/2013 0:00	0	0			0	5		0	0	0	0	0	0	0	0	0	0	1	1	S06.5	S02.8	R26.8	Z86.43																		95550-02	95550-03	95550-01
0	0		7.367123288	8/1/2013 0:00	0	0			0	3		0	0	0	0	0	0	0	1	0	0	0	2	T17.2																					41825-00	92514-20	95550-00
0	0		7.367123288	8/1/2013 0:00	0	0			0	41		311	0	0	0	0	0	0	0	0	0	1	1	S06.33	S12.1	S12.0	S22.02	S27.31	S27.0	S42.11	S42.02	S01.0	T89.03	I47.1	I48.9	R79.8	J95.8	J15.1	E87.0	R45.1	I74.2	F04.03	E11.9	Z75.13	13882-02	92515-99	41881-00	92514-49	30026-00
0	0		7.367123288	8/1/2013 0:00	0	0			0	7		0	0	1	0	0	0	0	0	0	0	0	1	S27.0	S50.81	S80.81	S70.81	F10.0	F12.0	Z63.8	Z72.0														38806-00	95550-02	95550-03	95550-01	95550-10
0	0		7.367123288	8/1/2013 0:00	0	0			0	1			0	0	0	0	0	1	0	0	0	0	1	T29.2	T31.00
0	0		7.367123288	8/1/2013 0:00	0	0			0	9		0	0	0	0	0	0	0	0	0	0	1	1	S06.5	S06.6	S06.33	S02.0	S02.1	S02.2	S01.81	S62.63	S62.62	S40.81	S80.81	S50.81	S30.0	E87.1	E87.6	T84.1	B18.2	Z72.0				95550-02	95550-03
0	0		0.049315068	8/1/2013 0:00	0	0			0	2		51	0	0	0	0	0	0	0	0	0	1	1	S06.6	S06.33	S27.31	S35.0	T79.6	S36.54	S36.6	S36.49	T79.8	K55.0	S36.9	S82.82	S93.0	S42.02	K66.0	I95.9	N17.9	J96.99	E87.2	E87.5	E83.5	32003-00	30566-00	30375-24	30375-24	34106-14
0	0		7.367123288	8/1/2013 0:00	0	0			0	11		0	0	0	1	0	0	0	0	0	0	0	1	S32.5	S32.4	S32.1	S82.11	S83.0	S83.41	S76.3	S83.6	S80.82	S00.05	D50.9	D69.6	E87.6	H81.9								30223-02	13706-02	13706-03	95550-02	95550-03
0	0		7.367123288	8/1/2013 0:00	0	0			0	1		0	0	0	0	0	0	0	0	0	0	1	1	S06.5	S02.0	S06.02	S52.11	S01.88	S90.3																95550-03	95550-02
0	0		7.367123288	8/1/2013 0:00	0	0			0	3		0	0	0	1	0	0	0	0	0	0	0	1	S36.14	S37.02	T13.01	D64.9																		95550-03	95550-02
0	0		7.367123288	8/1/2013 0:00	0	0			0	20		176	0	0	0	0	0	0	0	0	0	1	1	S02.0	S01.81	S02.3	S05.8	S02.8	S02.4	S02.5	S02.2	S06.9	S02.64	S22.43	S27.0	J98.1	T79.7	S37.81	S42.13	S32.3	S32.1	S32.5	S32.01	S32.05	39609-02	90530-03	45590-01	47786-00	45638-00
0	0		7.367123288	8/1/2013 0:00	0	0			0	4		0	0	1	0	0	0	0	0	0	0	0	1	S27.1	S22.41	J90.	J98.1	R50.9																	38806-00	95550-03
0	0		0.093150685	8/1/2013 0:00	0	0			0	7		168	0	0	0	0	0	0	0	0	0	1	1	S06.5	S06.6	S06.23	S02.0	S01.0	T11.01	N17.9	I12.0	Z71.9													39603-01	39015-02	92514-40	13882-02	92515-99
0	0		0.271232877	8/1/2013 0:00	0	0			0	3		72	0	0	0	0	0	0	0	0	0	1	1	S06.6	S06.23	S06.5	S06.1	S02.1	S03.3	S02.68	S02.64	S01.81	S22.41	S22.01	S42.02	S42.10	S32.1	T79.7	S27.2	S27.31	S36.02	S06.01	S05.1	S30.1	13882-01	92515-99	39015-00	39015-02	92514-99
0	0		7.367123288	8/1/2013 0:00	0	0			0	6		0	0	0	0	1	0	0	0	0	0	0	1	S42.02	S43.3	S32.5	S32.4	S32.1	S27.0	S27.31	S37.01	S01.51	S60.81	K59.0											95550-03	95550-01	95550-02	95550-00
0	0		7.367123288	8/1/2013 0:00	0	0			0	67		40	0	0	0	0	0	0	0	0	0	1	1	S06.5	S06.1	S02.0	Z96.7	S01.81	S27.31	S52.11	S60.81	S80.81	S50.81	T84.7	L98.4	B95.6	B96.88	R13.	R47.0	R48.2	F04.03	E87.6	Z22.3	Z86.43	13882-01	92515-99	39603-01	39015-02	90665-00
0	0		7.367123288	8/1/2013 0:00	0	0			0	20		397	0	1	0	0	0	0	0	0	0	0	1	S27.2	S27.0	T79.7	S36.15	S27.32	S36.02	S22.44	S22.5	S42.11	S32.5	S26.81	S27.31	J95.8	J18.9	J86.0	R45.1	R49.0	R00.0	R50.9	G47.0	D64.9	13882-02	92515-99	38806-00	38806-00	38806-00
0	0		7.367123288	8/1/2013 0:00	0	0			0	1	0		0	1	0	0	0	0	0	0	0	0	1	S27.0	S27.31	S22.43	T79.7	S06.02	S05.0	S42.7	S02.3	S02.4	S62.8	S52.4	Z72.1										38806-00
0	0		7.367123288	8/1/2013 0:00	0	0			0	2		0	0	0	0	0	0	0	0	0	0	1	1	S06.4	S06.31	S06.8	S02.9	S06.02	S01.88	Z72.0															30026-00	95550-03	95550-02	95550-12
0	0		7.367123288	8/1/2013 0:00	0	0			0	19		9	0	0	1	0	0	0	0	0	0	0	1	S32.5	S32.1	S32.4	S32.81	S33.3	S35.5	S22.06	S32.01	S32.02	S22.44	S27.2	S36.14	S37.02	S35.4	S60.81	D64.9	F32.90	R45.6	R45.5	R45.4	Z91.1	48687-00	92514-99	35321-06	13706-02	38806-00
0	0		0.465753425	8/1/2013 0:00	0	0			0	33		174	0	1	0	0	0	0	0	0	0	0	1	S22.5	S22.41	S22.2	J98.1	S36.01	S26.81	S82.81	S93.0	S22.04	S22.06	S32.03	S61.88	S51.0	S60.81	E86.	J96.91	N17.9	K56.0	J15.6	E87.0	E83.5	47603-01	92514-39	92512-39	47597-00	92514-49
0	0		7.367123288	8/1/2013 0:00	0	0			0	6		0	0	0	1	0	0	0	0	0	0	0	1	S36.03	S36.01	S27.31	Z72.0																		95550-03	95550-02	95550-01
0	0		7.367123288	8/1/2013 0:00	0	0			0	6		0	0	0	1	0	0	0	0	0	0	0	1	S36.04	S36.81	S35.2	S22.32	D50.0	B18.2																35321-05	92514-39	95550-03	95550-10	95550-01
0	0		7.367123288	8/1/2013 0:00	0	0			0	11		0	0	0	1	0	0	0	0	0	0	0	1	S35.2	S36.02	S29.9	D62.	D69.6																	35321-05	95550-03	95550-02	95550-01
0	0		7.282191781	9/1/2013 0:00	0	0	skin lower limb	4/1/2015	1	2		0	0	0	0	0	0	0	0	0	0	1	1	S06.33	S06.5	S02.4	S42.3	S01.1	H53.2																30032-00	95550-02	95550-03
0	0		7.282191781	9/1/2013 0:00	0	1	skin head and neck	6/1/2019	1	27		0	0	0	0	0	0	0	0	0	1	0	1	T05.4	S01.0	R58.	T81.8	R02.	T85.6	L40.9	B35.6	M10.97	Z86.43												44367-02	30023-01	47921-00	90665-00	60048-00
0	0		7.282191781	9/1/2013 0:00	0	1	Tongue	7/1/2018	1	17		35	1	0	0	0	0	0	0	0	0	0	1	S14.12	S14.76	S12.24	S13.4	M50.2	S69.9	R57.8	F41.9	T83.8	N36.8	H10.9	R09.88	K21.9	Z86.43								40335-00	48639-00	48684-00	47726-00	92514-99
0	0		7.282191781	9/1/2013 0:00	0	0			0	5		0	0	0	1	0	0	0	0	0	0	0	1	S36.15	S22.32	T15.0	S05.3	S01.51	S40.81	S00.81	I95.9	Z72.0													30061-02	95550-01	95550-02
0	0		7.282191781	9/1/2013 0:00	0	0			0	45		294	0	0	0	0	0	0	0	0	0	1	1	S06.23	S32.3	S36.82	S42.3	S62.34	S01.0	S01.88	S01.31	S61.0	S20.31	S80.81	H57.0	J95.8	J15.6	J15.2	R00.0	E87.0	T81.3	L89.0	J69.0	E87.6	13882-02	92515-99	41880-00	90329-03	30390-00
0	0		7.282191781	9/1/2013 0:00	0	0			0	13		0	0	0	0	0	1	0	0	0	0	0	1	S72.3	S82.0	S22.44	S27.1	S27.0	S36.13	S27.31	S36.49	S02.2	S01.81	S01.1	T89.01	S01.88	S81.88	S91.0	S00.21	S80.81	S50.81	S00.31	S80.1	S50.1	47531-00	47585-00	30026-00	30026-00	90665-00
0	0		7.282191781	9/1/2013 0:00	0	0			0	17		0	0	0	1	0	0	0	0	0	0	0	1	S32.5	S32.1	S33.2	S42.14	S42.11	S32.03	S32.05	S22.02	S22.06	S37.81	S37.38	S30.2	S70.1	S60.81	S30.81	E66.9	I95.9	R00.0	E86.	N39.0	B96.2	47513-00	92514-99	92209-02	13706-02	92062-00
0	0		7.282191781	9/1/2013 0:00	0	0			0	8		0	0	0	0	0	1	0	0	0	0	0	1	S75.0	S76.1	S32.3	S72.41	S82.0	S51.0	S40.81	S50.81	S20.31	S30.81	S60.81	S80.81	Z72.0									33821-04	90582-02	90665-00	92514-29	47528-01
0	0		7.282191781	9/1/2013 0:00	0	0			0	14		80	0	0	0	0	0	0	0	0	0	1	1	S06.5	S02.8	S02.1	S02.2	S02.61	S02.65	S02.66	S03.0	S52.4	T22.31	T31.00	S27.31	S27.1	S12.25	S22.01	S05.0	T16.	S01.51	S01.88	S01.0	S30.81	39015-02	41881-00	97311-03	47789-00	47789-00
0	0		7.282191781	9/1/2013 0:00	0	0			0	28		0	0	1	0	0	0	0	0	0	0	0	1	S22.5	S22.44	S82.21	S81.81	S32.01	S33.11	S34.3	S33.7	S23.3	S27.1	S27.2	T79.7	T79.4	S26.81	S27.31	S30.91	S50.81	I95.9	E86.	J69.0	D64.9	48681-00	92514-39	47566-00	30026-00	90686-01
0	0		7.282191781	9/1/2013 0:00	0	0			0	5		0	0	0	1	0	0	0	0	0	0	0	1	S36.03	S42.02	S22.40	S40.81	S50.81	S80.81	S30.81	S60.81	I72.8													35321-05	95550-03	95550-02	95550-12
0	0		7.282191781	9/1/2013 0:00	0	0			0	4		0	0	0	1	0	0	0	0	0	0	0	1	S37.02	Z72.0
0	0		7.282191781	9/1/2013 0:00	0	0			0	8		0	0	0	0	0	0	0	0	0	0	1	1	S06.5	S06.01	S52.51	S51.81	S40.0	I95.1	R26.8	I10.	F41.0	F04.02												47366-02	39331-01	92514-99	95550-02	95550-03
0	0		7.282191781	9/1/2013 0:00	0	0			0	6		0	0	0	1	0	0	0	0	0	0	0	1	S32.01	M48.06	R56.8	F25.9	K59.0	R33.	Z86.43															95550-03	95550-01
0	0		7.282191781	9/1/2013 0:00	0	0			0	4		0	0	0	0	0	1	0	0	0	0	0	1	S82.21	S32.1	S32.03	S32.04	S32.05	T09.01	S80.81	S00.81	F15.99	Z72.0												47566-01	92514-29	95550-01	95550-03	95550-02
0	0		7.282191781	9/1/2013 0:00	0	0			0	34		50	0	1	0	0	0	0	0	0	0	0	1	S27.2	S22.44	S22.2	T79.7	S37.02	S22.02	S22.03	S32.01	S32.02	S32.03	S32.04	S32.05	S32.1	S32.4	S72.03	S32.5	S60.81	S80.81	S70.0	S60.2	S60.0	47519-00	92514-39	35330-00	35331-00	38806-00
0	0		7.282191781	9/1/2013 0:00	0	0			0	3		0	0	0	0	0	1	0	0	0	0	0	1	S72.3	S71.81	S81.0	S02.1	S06.01	S00.1	S80.81	S19.9	S39.9													47528-01	92514-29	92512-29	95550-02	95550-03
0	0		7.282191781	9/1/2013 0:00	0	0			0	3		0	0	0	0	0	0	0	0	0	0	1	1	S06.23	S12.24	S12.25	S22.02	S22.03	S22.04	S22.05	S22.06	S62.12	S62.13	T14.01											95550-03	95550-02
0	0		7.282191781	9/1/2013 0:00	0	0			0	3	0		0	1	0	0	0	0	0	0	0	0	1	S27.0	S22.40	S62.8	S00.05	N17.9	F10.0	E11.29															95550-03
0	0		7.282191781	9/1/2013 0:00	0	0			0	22		391	0	0	0	0	0	0	0	0	0	1	1	S06.5	S06.4	S06.31	S06.8	S01.81	S02.0	S02.4	S02.3	S02.8	S02.2	S12.0	S13.15	S12.25	S12.21	S13.4	S12.22	S22.01	S22.02	S22.03	S36.02	S01.29	13882-02	92515-99	39612-00	39600-00	39015-02
0	0		7.282191781	9/1/2013 0:00	0	0			0	12		0	0	0	1	0	0	0	0	0	0	0	1	S32.5	S33.3	S32.4	S32.3	S33.2	S32.05	S36.82	S39.8	S00.1	S89.9	S99.9	Z72.0										47501-00	47489-00	90329-00	92514-19	95550-03
0	0		7.282191781	9/1/2013 0:00	0	0			0	19		210	0	0	0	0	0	0	0	0	0	1	1	S06.23	S06.6	S06.1	G93.1	S00.05	S14.12	S14.73	S12.21	S13.13	S15.1	S13.4	S27.31	S22.02	S22.03	S23.3	S73.00	S01.51	S51.9	J95.8	J15.2	J14.	13882-02	92515-99	39015-02	47684-00	90001-02
0	0		7.282191781	9/1/2013 0:00	0	0			0	1		0	0	0	0	0	0	0	0	0	0	1	1	S06.23	S06.5	S02.1	K21.9	F10.1	Z72.0																95550-03	95550-02
0	0		7.282191781	9/1/2013 0:00	0	0			0	26		0	0	0	0	0	0	1	0	0	0	0	1	T20.2	T22.22	T21.22	T21.23	T22.21	T23.2	T31.30	T79.3	B96.5	B96.88	B95.6	Z06.52	E86.	A41.9	D50.9	Z91.5	Z56.0	F32.90	Z63.1	R73.	E87.5	45464-00	45488-00	45485-04	45464-00	45485-04
0	0		7.282191781	9/1/2013 0:00	0	0			0	3		0	0	0	0	0	0	0	0	0	0	1	1	S06.4	S02.0	S02.1	S02.4	S02.8	S06.02	S01.0	S40.81	S50.81	S70.81	S80.81	S90.81	S00.1	H05.2	F10.0	Z72.0						90091-00	30026-00	95550-03	95550-02
0	0		7.2	10/1/2013 0:00	0	1	skin head and neck	9/1/2015	1	5		0	0	1	0	0	0	0	0	0	0	0	1	S27.0	S62.0	S63.08	S27.31	S22.42	S80.81	S90.81	S50.88	S90.88	S40.81	Z72.0											47357-01	92514-29	47030-00	92514-29	95550-03
0	0		7.2	10/1/2013 0:00	0	0			0	2		0	0	0	0	0	0	0	0	0	0	1	1	S02.1	Z86.43																				47684-00	95550-02	95550-03
0	0		7.2	10/1/2013 0:00	0	0			0	1			0	0	0	0	1	0	0	0	0	0	1	S82.31
0	0		7.2	10/1/2013 0:00	0	0			0	5		0	0	0	0	0	0	0	0	0	0	1	1	S02.3	S02.4	S06.00	T79.7	S27.31	S32.4	S72.08	S73.02	S80.81	S60.81	H11.3	Z72.0										47048-00	92515-99	95550-02	95550-03	95550-10
0	0		7.2	10/1/2013 0:00	0	0			0	40		0	0	0	0	0	0	1	0	0	0	0	1	T22.31	T24.2	T22.22	T23.2	T25.2	T31.30	T79.3	B96.5	B96.88	D64.9	F43.2	E86.	K59.0	R11.	R73.	L89.9	G47.0	Z72.0				45406-00	45406-00	45406-00	45406-00	45486-03
0	0		7.2	10/1/2013 0:00	0	0			0	1	0		0	0	0	0	0	0	0	0	0	1	1	S06.01	S01.51	S01.1	S91.2																		30052-02	30052-01
0	0		7.2	10/1/2013 0:00	0	0			0	6		0	0	0	0	0	0	0	0	0	0	1	1	S06.5	S02.0	S02.4	R47.0																		39600-00	45003-01	92514-20	13706-03	95550-05
0	0		7.2	10/1/2013 0:00	0	0			0	1			0	0	0	1	0	0	0	0	0	0	1	S65.1	S61.9	Z72.0																			45500-00	30023-00	92514-29
0	0		7.2	10/1/2013 0:00	0	0			0	2		0	0	0	0	0	0	0	0	0	0	1	1	S02.0	S01.81	S06.02	S00.81	Z72.0																	95550-01	95550-02
0	0		7.2	10/1/2013 0:00	0	0			0	8		106	0	0	0	0	0	0	0	0	0	1	1	S06.4	S06.23	S06.6	S27.31	S01.88	S00.01	S40.9	S60.81	S30.81	E83.4	J95.8	J15.2	F04.02									13882-01	92515-99	30032-00	95550-03	95550-12
0	0		0.010958904	10/1/2013 0:00	0	0			0	3		64	0	0	0	0	0	0	0	0	0	1	1	S06.1	S06.23	S06.28	S12.1	S13.12	S13.4	S14.10	S14.70	S01.0	S11.88	S80.81	S20.31	S60.81	S00.01	S00.05	S06.05	I46.0	J98.1	G93.1	E87.0	Z00.5	39015-02	13882-01	92515-99	30032-00	30026-00
0	0		7.2	10/1/2013 0:00	0	0			0	5		0	0	1	0	0	0	0	0	0	0	0	1	S22.03	S82.81	S01.88	S00.05	S81.88	S91.3	S00.1	S00.85	S10.95	S60.2	M18.1	L89.1										95550-02	95550-03	95550-01
0	0		7.2	10/1/2013 0:00	0	0			0	7		0	0	0	0	1	0	0	0	0	0	0	1	S52.6	S42.11	S32.5	S22.32	S83.42	S61.9	S51.0	S21.2	S27.0	T11.01	T13.05	Z72.0										47366-02	45448-05	30023-00	30026-00	92514-29
0	0		7.2	10/1/2013 0:00	0	0			0	58		62	0	0	1	0	0	0	0	0	0	0	1	S32.5	S32.4	S76.2	S31.1	S31.80	S31.0	S31.3	S74.8	S76.3	S71.1	T89.02	L03.11	T89.03	R02.	S33.3	S33.2	S72.2	S82.41	S83.53	S83.54	S82.6	30023-00	30023-00	90375-00	90686-01	30375-28
0	0		7.2	10/1/2013 0:00	0	0			0	13		0	0	0	0	1	0	0	0	0	0	0	1	S52.6	S63.02	S51.81	T79.7	S27.0	S22.31	S42.00	S00.85														47366-02	47366-03	92511-99	47948-00	47366-02
0	0		7.2	10/1/2013 0:00	0	0			0	2		0	0	1	0	0	0	0	0	0	0	0	1	S27.0	S21.83	S22.44	T79.7	Z86.43																	30029-00	92514-99	95550-03
0	0		4.931506849	10/1/2013 0:00	0	0			0	2		0	0	0	0	0	0	0	0	0	0	1	1	S06.5	S02.1	S02.0	S00.01	I67.2	I10.	Z92.1	Z86.43														92062-00	95550-02	95550-03
0	0		0.073972603	10/1/2013 0:00	0	0			0	1		16	0	1	0	0	0	0	0	0	0	0	1	S27.2	S22.5	S22.44	S26.81	D68.9	I95.9	R57.0	I46.9	N17.9	E87.2	I50.0	Z45.0	Z72.0									13100-04	90203-05	13706-02	92062-00	13706-03
0	0		7.2	10/1/2013 0:00	0	0			0	1	0		1	0	0	0	0	0	0	0	0	0	1	S14.13	S14.77	S12.24	S22.04	S22.06	E10.9
0	0		7.2	10/1/2013 0:00	0	0			0	7		0	0	0	1	0	0	0	0	0	0	0	1	S36.02	S27.32	S27.31	S83.0	S92.1	S01.0	S27.0	S91.3	S90.81	S50.81	I72.8	R45.1	Z56.0	Z73.3	Z72.0							35321-05	47057-00	95550-02	95550-01	95550-03
0	0		7.2	10/1/2013 0:00	0	0			0	16		21	0	0	1	0	0	0	0	0	0	0	1	S36.54	S36.49	K55.0	S36.81	S36.82	S22.2	S27.31	S01.1	S60.81	T09.01	E86.	R65.0	K91.3	T81.3	Z72.0							30566-00	32003-00	32030-00	92514-99	95550-01
0	0		7.2	10/1/2013 0:00	0	0			0	15		0	0	0	1	0	0	0	0	0	0	0	1	S37.02	S39.6	S36.83	S06.02	S00.31	S80.81	S00.91	S22.32	S50.81													36821-01	36818-00	92514-19	36624-00	92515-99
0	0		7.115068493	11/1/2013 0:00	0	0			0	1			0	1	0	0	0	0	0	0	0	0	1	S27.81
0	0		7.115068493	11/1/2013 0:00	0	0			0	1		0	0	0	1	0	0	0	0	0	0	0	1	S36.12	S27.31	S42.8	S43.01	S52.50	S02.2	S00.81	Z72.0														47426-00	92515-99
0	0		7.115068493	11/1/2013 0:00	0	0			0	1			0	0	0	0	0	0	0	0	0	1	1	S02.4	S02.63	Z72.0																			47762-00	92514-29
0	0		7.115068493	11/1/2013 0:00	0	0			0	1	0		1	0	0	0	0	0	0	0	0	0	1	S19.9	F10.0
0	0		7.115068493	11/1/2013 0:00	0	0			0	10		0	0	0	0	0	0	0	0	0	0	1	1	S06.6	S06.5	S06.21	S02.2	S02.0	S02.1	S02.4	S02.8	S63.12	S61.82	S01.1	S00.1	F10.0	Z72.0								95550-02	95550-01
0	0		3.873972603	11/1/2013 0:00	0	0			0	4	0		0	0	0	0	1	0	0	0	0	0	1	S82.0	E11.22	N18.4	I10.																		95550-03	95550-09	95550-02
0	0		7.115068493	11/1/2013 0:00	0	0			0	18		0	1	0	0	0	0	0	0	0	0	0	1	S14.12	S14.75	S12.22	S12.23	S12.24	S01.0	S06.02	S50.81	R00.1	E83.4	I95.9	R04.0	Z75.13	Z72.0								40335-00	48684-00	47726-00	92514-39	92209-02
0	0		7.115068493	11/1/2013 0:00	0	0			0	11		0	1	0	0	0	0	0	0	0	0	0	1	S14.12	S14.70	S12.23	S01.88	S70.81	S80.81	E87.1	D64.9	E83.4	E61.1	I95.9	R50.9	Z72.0									40332-00	48684-00	47726-00	90665-00	90665-00
0	0		7.115068493	11/1/2013 0:00	0	0			0	4		0	0	0	0	0	0	0	0	0	0	1	1	S06.4	S02.1	S02.0	S02.8	S06.01	S22.32	S00.05	G93.8	S01.1	S00.1	G96.0	Z72.0										95550-03	95550-01	95550-02
0	0		7.115068493	11/1/2013 0:00	0	0			0	9		0	0	0	0	0	1	0	0	0	0	0	1	S72.3	T79.1	S27.31	S22.42	S27.2	T79.7	S32.1	S32.5	S80.81	S10.81	S70.1	S80.0	S30.0	K59.0	R33.	E83.4	R50.9	E87.7	E83.3	D64.9		47531-00	92514-29	92512-29	18270-00	47516-00
0	0		7.115068493	11/1/2013 0:00	0	0			0	10		0	0	0	0	0	0	0	0	0	0	1	1	S06.23	S06.6	S06.5	S06.02	S12.24	S12.25	S92.3	S42.11	S22.41	S27.31	S90.3	Z75.13	F04.02	Z72.0								56001-00	92515-99	95550-03	95550-02	95550-01
0	0		7.115068493	11/1/2013 0:00	0	0			0	1			0	0	0	1	0	0	0	0	0	0	1	S62.62	Z72.0																				47312-01	92515-99	92511-99	95550-03
0	0		2.038356164	11/1/2013 0:00	0	0			0	2		0	0	0	0	0	0	0	0	0	0	1	1	S02.2	T79.2	R04.0	S22.44	S00.1	E10.22	N18.3	I10.	E10.31	E10.71	E87.5	Z86.43	Z92.1									92031-00	95550-03
0	0		7.115068493	11/1/2013 0:00	0	0			0	9		0	1	0	0	0	0	0	0	0	0	0	1	S11.21	K52.1																				95550-02	95550-00	95550-03	95550-01	95550-05
0	0		7.115068493	11/1/2013 0:00	0	0			0	4		0	0	0	0	0	0	0	0	0	0	1	1	S06.6	S06.4	S02.1	S01.0	S82.21	S82.42	S52.20	S49.9	S99.9	D64.9	I95.9	N89.8										47384-03	47566-00	47564-01	47564-01	92514-39
0	0		7.115068493	11/1/2013 0:00	0	0			0	6		0	0	0	1	0	0	0	0	0	0	0	1	S36.03	D64.9	Z72.0																			95550-03	95550-02	95550-01
0	0		7.115068493	11/1/2013 0:00	0	0			0	1	0		0	0	0	0	0	0	0	0	0	1	1	S02.9	Z75.3	S06.02	S01.51	F10.0
0	0		7.115068493	11/1/2013 0:00	0	0			0	1			0	0	0	0	1	0	0	0	0	0	1	S86.0																					49718-01	92514-19
0	0		7.115068493	11/1/2013 0:00	0	0			0	2	0		0	0	0	0	0	0	0	0	0	1	1	S06.5	S06.6	S42.00	S22.44	S50.81																	95550-03
0	0		6.901369863	11/1/2013 0:00	0	0			0	9		0	0	0	0	0	0	0	0	0	0	1	1	S06.5	G81.9	Z72.0	B85.0																		39600-00	92514-49	95550-02	95550-03
0	0		4.594520548	11/1/2013 0:00	0	0			0	2		0	0	0	0	1	0	0	0	0	0	0	1	S51.0	S01.88	S01.1	S80.81	I48.9	I10.	R03.1	Z72.0														90665-00	90665-00	30032-00	95550-02	95550-03
0	0		2.82739726	11/1/2013 0:00	0	0			0	38		22	0	1	0	0	0	0	0	0	0	0	1	S24.10	S24.74	S24.76	S24.75	S24.77	S34.71	E24.0	E87.6	K56.6	M51.1	G55.1	M48.07	A04.7	T83.5	N34.2	B96.2	B96.88	M79.88	R94.5	I10.	E11.9	40345-00	90031-00	92514-49	32090-00	90310-00
0	0		7.115068493	11/1/2013 0:00	0	0			0	4		0	0	0	0	0	0	0	0	0	0	1	1	S06.31	S02.2	S62.30	S01.0	S01.1	S20.41	S40.81	S50.81	Z73.3	Z72.0												30026-00	30026-00	30032-00	95550-01	95550-02
0	0		7.115068493	11/1/2013 0:00	0	0			0	1			0	0	0	0	0	0	0	0	0	1	1	S00.45																					30223-00
0	0		5.142465753	11/1/2013 0:00	0	0			0	1			0	0	0	0	1	0	0	0	0	0	1	S92.22	S91.81	Z72.0																			30023-00	30029-00	95550-03	95550-02
0	0		7.115068493	11/1/2013 0:00	0	0			0	5		0	0	0	1	0	0	0	0	0	0	0	1	S32.05	S22.44	S52.59	S92.0	S82.6	S92.1	S70.81	S40.0	S30.1													95550-02	95550-03	95550-01	95550-12
0	0		7.115068493	11/1/2013 0:00	0	0			0	22		216	0	0	0	0	0	0	0	0	0	1	1	S06.6	S06.23	G93.8	S06.1	S06.01	S68.0	S61.1	T89.01	T89.03	R02.	S00.1	S00.51	S50.81	S60.81	S70.81	T79.6	S00.05	I10.	J95.8	J14.	J15.2	13882-02	92515-99	39015-02	30023-00	90001-02
0	0		7.115068493	11/1/2013 0:00	0	0			0	1			0	0	0	1	0	0	0	0	0	0	1	S62.51																					47330-01	92514-10	92519-10
0	0		7.115068493	11/1/2013 0:00	0	0			0	1			0	0	0	0	1	0	0	0	0	0	1	S83.2																					49560-03	92514-19
0	0		3.690410959	11/1/2013 0:00	0	0			0	7		0	1	0	0	0	0	0	0	0	0	0	2	S11.88	T89.01	S27.0	F15.51	F13.21	L98.1	F20.0	F60.31	B18.1	Z91.5	Z61.1	Z61.4	Z61.2	Z72.0								30064-00	90665-00	38806-00	92514-39
0	0		7.115068493	11/1/2013 0:00	0	0			0	15		0	0	0	0	0	1	0	0	0	0	0	1	S72.3	S71.81	S82.31	S62.32	S61.81	T89.01	S62.33	S62.34	S62.31	S62.15	S62.16	S62.12	S52.8	S62.62	S66.1	S61.0	S14.3	S29.0	S40.81	S80.81	E87.6	47528-01	47566-00	92514-29	47528-01	47921-00
0	0		7.115068493	11/1/2013 0:00	0	0			0	8		0	1	0	0	0	0	0	0	0	0	0	1	S14.12	S14.75	S13.14	S13.15	S13.4	S01.51	S01.1	S00.85	S49.9	S79.9	R20.8											95550-02	95550-03
0	0		0.046575342	11/1/2013 0:00	0	0			0	1		0	0	0	0	0	0	0	0	0	0	1	1	S01.0	S22.43	S22.5	S02.4	S12.25	S42.14	S46.2	S41.1	S00.1	S39.8	S20.41	M48.56	F03.	I46.0	J96.99	N17.9	I21.9	D62.	D68.9	Z86.43	Z71.9	13706-02	95550-01	95550-12
0	0		7.115068493	11/1/2013 0:00	0	0			0	17		196	0	0	0	0	0	0	0	0	0	1	1	S06.5	S06.1	S06.6	S06.8	S02.0	S02.1	S06.01	S00.1	S30.81	J95.8	J18.9	B95.6	I80.9	Z72.0								13882-02	92515-99	39015-00	39015-02	95550-00
0	0		7.115068493	11/1/2013 0:00	0	0			0	47		331	0	0	0	0	0	0	0	0	0	1	1	S06.5	S06.6	S06.21	S02.1	S02.0	S02.2	S01.51	J15.1	J98.1	G93.2	I10.	H18.8	G51.0	T82.7	E87.6	R45.1	R00.0	K59.0	R13.	E46.	R41.8	39721-00	39015-02	92514-40	39015-00	90001-00
0	0		7.032876712	12/1/2013 0:00	0	1	skin head and neck	1/1/2019	1	9		62	0	0	0	0	0	0	0	0	0	1	1	S02.4	S02.8	S02.2	S02.63	S02.1	S02.0	S22.44	S22.2	S27.0	S62.62	S63.12	S62.63	S61.81	S61.0	S01.88	S01.1	S01.0	S80.81	S30.81	S79.9	H53.2	47771-01	47786-00	47741-00	47789-00	47789-00
0	0		7.032876712	12/1/2013 0:00	0	1	skin head and neck	2/1/2015	1	8		0	0	0	0	0	0	0	0	0	0	1	1	S06.01	S12.0	S22.44	S23.2	S27.2	S01.0	S01.88	I48.9														95550-01	95550-03	95550-02	95550-00
0	0		7.032876712	12/1/2013 0:00	0	0			0	7		0	0	0	1	0	0	0	0	0	0	0	1	S36.03	S35.2	S22.44	S27.31	S27.0	T79.7	S42.02	S27.88	S37.81	S06.02	S00.85	S30.1	S50.0	S60.2	S40.0	S40.81	S80.81	S20.31	S90.81	S79.9	S29.9	35321-05	95550-01	95550-02	95550-03
0	0		7.032876712	12/1/2013 0:00	0	0			0	3		0	0	0	0	0	0	0	0	0	0	1	1	S06.23	S06.5	S02.1	S02.3	S02.4	S02.8	S01.1															95550-03	95550-02
0	0		4.917808219	12/1/2013 0:00	0	0			0	9		0	0	0	0	0	1	0	0	0	0	0	1	S72.3	S52.51	S22.41	S22.2	S22.5	S27.0	S27.31	S12.25	S00.1	S40.0	S50.1	S39.9	S89.9	J96.91	E04.9	I10.	R45.1	R41.0	E61.1	N39.0	B95.2	47531-00	47366-02	92514-39	92512-39	92511-39
0	0		7.032876712	12/1/2013 0:00	0	0			0	13		73	0	0	0	0	0	0	0	0	0	1	1	S02.8	S02.0	S02.1	S02.4	S02.2	S22.31	S72.3	S52.52	S51.81	S56.5	S52.8	S62.32	S27.31	S05.1	S01.1	S81.7	S00.81	S70.81	S40.81	S30.81	S05.3	39612-01	45593-02	90530-03	41746-00	92514-29
0	0		2.328767123	12/1/2013 0:00	0	0			0	1			0	0	0	0	0	0	0	0	0	1	1	S01.88	E87.6	E83.4	I48.9	E11.9	Z96.1																95550-03	95550-02
0	0		7.032876712	12/1/2013 0:00	0	0			0	10		43	0	0	0	0	1	0	0	0	0	0	1	S78.1	S42.21	S43.01	S52.4	S51.81	S72.2	S36.12	S36.49	S36.81	S02.2	S40.81	S50.81	S30.1	S01.88	S00.85	G54.6	R79.8	R03.0	R00.0	Z72.0		44376-00	47429-01	47393-01	47519-00	92514-20
0	0		0.019178082	12/1/2013 0:00	0	0			0	2		43	1	0	0	0	0	0	0	0	0	0	1	S12.1	S14.10	S14.72	R09.2	S12.0	S12.22	S12.23	S13.4	S06.01	S37.02	S63.12	S61.82	S40.81	S60.81	S50.81	S70.81	J98.1	T17.8	C44.5	I95.9	R00.1	13882-01	92515-99	30071-00	47036-00	30026-00
0	0		7.032876712	12/1/2013 0:00	0	0			0	8		0	0	0	0	0	1	0	0	0	0	0	1	S72.03	S06.01	S06.5	S06.6	S02.8	S02.4	S05.0	S01.1	S60.81	F04.02	I10.	M06.99	K59.0	Z72.0								47519-00	92514-29	92512-29	95550-02	95550-03
0	0		7.032876712	12/1/2013 0:00	0	0			0	10		0	0	1	0	0	0	0	0	0	0	0	1	S27.2	S22.43	S32.03	S42.02																		38806-00	95550-03	95550-02	95550-01
0	0		3.742465753	12/1/2013 0:00	0	0			0	42		0	0	0	1	0	0	0	0	0	0	0	1	S32.05	S33.3	S06.31	S92.0	S91.81	T89.03	S93.0	S92.21	S92.1	S60.81	S00.81	S00.85	R02.	D64.9	F43.1	F43.2	F32.90	F10.2	F10.5	T84.7	B95.2	48642-00	48681-00	92514-99	47609-01	47609-00
0	0		7.032876712	12/1/2013 0:00	0	0			0	24		376	0	0	0	0	0	0	0	0	0	1	1	S06.5	S06.23	S06.20	S06.1	S06.01	S01.88	T89.01	S01.1	S61.88	S81.88	S00.05	S00.1	S80.0	S83.51	S00.81	S60.81	S50.81	J98.1	J69.0	J15.2	E87.7	13882-02	41880-00	92515-99	39015-02	90665-00
0	0		7.032876712	12/1/2013 0:00	0	0			0	15		0	1	0	0	0	0	0	0	0	0	0	1	S14.12	S14.70	R30.0	R39.1	L89.0	Z59.8																40332-00	92514-39	95550-03	95550-02	95550-01
0	0		7.032876712	12/1/2013 0:00	0	0			0	35		0	0	0	0	0	0	0	0	0	0	1	1	S06.23	S06.6	S82.18	S83.53	S83.2	S01.31	T89.03	R02.	S51.0	S00.81	S10.91	S60.81	S20.31	S70.81	S80.81	S90.81	S00.1	S70.0	J95.8	R13.	F04.03	13882-02	92515-99	39015-02	30052-00	30026-00
0	0		7.032876712	12/1/2013 0:00	0	0			0	23		65	0	0	0	0	0	0	0	0	0	1	1	S06.5	S06.6	S06.02	S02.0	S02.1	S06.21	S06.28	G96.0	F04.00	E87.6	R47.0											90007-01	40015-00	39615-00	39015-02	92514-99
0	0		7.032876712	12/1/2013 0:00	0	0			0	14		123	0	0	1	0	0	0	0	0	0	0	1	S32.1	S32.5	S32.4	S06.6	S06.31	S72.11	S72.3	S42.3	S42.44	S41.81	S27.2	S27.31	S27.32	S00.81	S90.81	S90.0	S79.9	J69.0	T81.2	S25.1	D64.9	13882-01	92515-99	39015-02	47519-00	90580-00
0	0		7.032876712	12/1/2013 0:00	0	0			0	2		0	0	0	0	1	0	0	0	0	0	0	1	S42.03	S22.41	S32.01	S32.02	S32.03	S06.02	S00.05	S70.1	S50.81	S60.81	S80.81											95550-02	95550-03	95550-01
0	0		7.032876712	12/1/2013 0:00	0	0			0	3		0	0	1	0	0	0	0	0	0	0	0	2	S27.0	S21.83	S37.02	S31.83	T01.1	S30.91	Z72.1	Z72.0														95550-02	95550-03	95550-01
0	0		0.169863014	12/1/2013 0:00	0	0			0	13		95	0	0	0	0	0	0	0	0	0	1	1	S06.5	S06.6	S06.31	S06.02	S02.1	S22.06	S32.02	S01.0	J69.0	A41.9	N17.9	E87.5	E87.1	E87.0	I10.	D64.9	E87.7	Z71.9	Z86.43			39600-00	39015-02	92514-49	13882-01	92515-99
0	0		7.032876712	12/1/2013 0:00	0	0			0	2			0	0	0	1	0	0	0	0	0	0	1	S52.59	Z72.0																				47366-02	49218-00	92514-99
0	0		7.032876712	12/1/2013 0:00	0	0			0	7		43	0	0	1	0	0	0	0	0	0	0	1	S31.1	S42.00	S27.31	R09.0	Z72.0																	90665-00	92514-39	95550-02	95550-03	95550-01
0	0		0.084931507	12/1/2013 0:00	0	0			0	11		252	0	0	0	0	0	0	0	0	0	1	1	S06.5	S06.01	G93.5	I63.9	I10.	I67.8	N17.9	E11.29	N18.9	E11.22	E11.31	E11.71	E87.8	E11.13	E11.64	Z92.22	D64.9	E83.4	R68.0	R94.5	I95.9	39600-00	39015-02	92514-39	13882-02	13100-04
0	0		7.032876712	12/1/2013 0:00	0	0			0	6		67	0	0	0	0	0	0	0	0	0	1	1	S06.31	S27.0	S02.4	S36.12	S05.8	S02.8	S22.44	E16.2	F12.1	Z91.1	Z72.0											13882-01	92515-99	47765-01	92514-29	95550-00
0	0		7.032876712	12/1/2013 0:00	0	0			0	22		159	0	0	0	0	0	0	0	0	0	1	1	S06.33	S06.6	S12.1	S12.21	S02.65	S02.66	S02.68	S02.64	S02.5	S27.0	S22.32	S27.31	S41.1	S40.81	S00.21	S50.1	S40.0	S70.0	F04.03	G93.2	G81.9	13882-02	47789-00	47789-00	92514-39	39015-02
0	0		7.032876712	12/1/2013 0:00	0	0			0	8		0	0	0	0	0	0	0	0	0	0	1	1	S06.5	S06.21	S02.4	S06.02	S02.2	S02.3	S02.1	S22.44	S27.2	S27.6	S12.25	S46.8	S00.85	S00.1	S05.0	S01.88	S60.81	S80.81	F04.02	E11.9		95550-02	95550-01	95550-03
0	0		7.032876712	12/1/2013 0:00	0	0			0	5		64	0	0	0	0	0	0	0	0	0	1	1	S06.5	S06.31	S01.0	R41.0	R45.1	Z95.5	Z72.0															39600-00	39015-02	92514-30	90001-02	92514-99
0	0		0.076712329	12/1/2013 0:00	0	0			0	8		49	0	0	0	0	0	1	0	0	0	0	1	T22.32	T22.31	T21.33	T24.3	T20.3	T31.55	G35.	Z71.9	Z72.0													13882-00	92515-99	45054-00	45054-00	92514-49
0	0		7.032876712	12/1/2013 0:00	0	0			0	12		0	0	0	0	0	0	0	0	0	0	1	1	S06.6	S42.03	S27.0	S22.5	S22.41	S26.81	S27.31	S32.1	S32.3	S32.5	S32.4	S02.5	S02.8	S80.0	S60.2	T00.9	I31.9	N17.9	I48.9	J96.99	E87.2	38806-00	38806-00	92209-01	95550-03	95550-01
0	0		7.032876712	12/1/2013 0:00	0	0			0	1			0	0	0	1	0	0	0	0	0	0	1	S62.31	S52.59	Z72.0																			47336-01	92514-19
0	0		6.947945205	1/1/2014 0:00	0	0	kidney	10/1/2016	1	1	0		0	1	0	0	0	0	0	0	0	0	1	S22.43	R93.8	E11.9																			95550-03
0	0		6.947945205	1/1/2014 0:00	0	0	Melanoma chest	11/1/2016	1	2		0	0	0	0	0	0	0	0	0	0	1	1	S06.4	S02.1	S02.4	S02.3	S01.0	S01.51	S00.81	S00.1	S80.81	S90.81	S30.81	S20.2	B18.2	Z72.0								95550-02	95550-01
0	0		6.947945205	1/1/2014 0:00	0	0			0	3			0	0	0	1	0	0	0	0	0	0	1	S46.0																					48960-00	48948-00	92514-39	95550-03	95550-02
0	0		6.947945205	1/1/2014 0:00	0	0			0	9		66	0	1	0	0	0	0	0	0	0	0	1	S25.0	S42.03	S22.2	S22.41	S27.88	S27.31	I10.	J90.	E66.9	I95.2	Z72.0											95550-03	95550-00
0	0		6.947945205	1/1/2014 0:00	0	0			0	43		222	0	0	0	0	0	1	0	0	0	0	1	T21.32	T21.33	T22.32	T22.31	T20.2	T21.24	T24.2	T23.0	T31.32	T27.2	T79.8	E86.	T79.3	B95.2	B96.5	Z06.58	B96.88	A41.9	R65.0	D75.1	F10.0	13882-02	92515-99	45468-00	45486-02	45486-00
0	0		6.947945205	1/1/2014 0:00	0	0			0	3		0	0	0	1	0	0	0	0	0	0	0	1	S36.02	B18.2	Z72.0																			30597-00	92514-20	13706-02	13706-03	92061-00
0	0		6.947945205	1/1/2014 0:00	0	0			0	3		0	0	0	1	0	0	0	0	0	0	0	2	S35.8	S31.80	S01.88	D62.	Z72.0																	90209-03	30032-00	92514-19	92510-19	95550-03
0	0		6.947945205	1/1/2014 0:00	0	0			0	18		161	0	1	0	0	0	0	0	0	0	0	1	S27.81	S36.13	S36.04	S36.59	S22.44	S27.0	S72.3	S71.81	S82.21	S81.81	S92.1	S42.03	S52.6	S63.01	S62.0	S62.31	S52.4	S51.81	S52.02	S52.01	S66.1	30597-00	90178-00	90375-00	30026-00	90686-01
0	0		6.947945205	1/1/2014 0:00	0	0			0	1	0		0	0	0	0	1	0	0	0	0	0	1	S92.0
0	0		6.947945205	1/1/2014 0:00	0	0			0	20		0	0	0	0	0	0	0	0	0	0	1	1	S06.5	F04.02	R26.8	Z72.0																		39600-00	92514-39	95550-02	95550-03
0	0		6.947945205	1/1/2014 0:00	0	0			0	67		1004	0	1	0	0	0	0	0	0	0	0	1	S25.5	T79.4	S12.1	S22.04	S82.82	S91.81	S93.0	S93.40	S27.2	T79.7	S22.5	S22.41	S22.2	S81.0	S51.88	S61.88	S80.81	S27.31	S26.81	S30.1	S00.05	41881-00	92514-40	13882-02	47600-01	49709-00
0	0		6.947945205	1/1/2014 0:00	0	0			0	5		0	0	0	0	0	1	0	0	0	0	0	1	S92.1	S93.0	S73.01	S02.0	S09.2	S09.8	S01.54	S01.59	S52.20	S22.03	S22.04	S02.61	S02.63	S06.01	S93.10	S01.88	S31.80					47612-04	39606-01	30023-00	47048-00	30032-00
0	0		6.947945205	1/1/2014 0:00	0	0			0	7		0	0	0	0	0	1	0	0	0	0	0	1	S82.81	S92.1	S91.81	S93.0	S82.28	S22.06	S32.01	S32.04	S92.0	S93.41	F12.3	F10.1										47600-01	48418-01	92514-19	95550-02	95550-03
0	0		6.947945205	1/1/2014 0:00	0	0			0	7		0	1	0	0	0	0	0	0	0	0	0	1	S15.03	S12.0	S06.5	S06.21	S02.0	S02.1	S02.3	S02.8	S02.4	S04.4	S01.1	S52.01	S51.81	T79.7	S27.0	S82.6	S83.6	S81.0	S81.88	S61.88	S51.88	90665-00	90665-00	90665-00	49500-01	90536-00
0	0		6.947945205	1/1/2014 0:00	0	0			0	19		112	1	0	0	0	0	0	0	0	0	0	1	S14.11	S14.75	S12.22	S13.14	S12.23	S49.9	D66.	N48.3	I95.9	R00.1	R73.	N39.0	B95.8	Z75.13								40334-00	48639-00	48681-00	47726-00	92514-49
0	0		6.947945205	1/1/2014 0:00	0	0			0	1			0	0	0	1	0	0	0	0	0	0	1	S66.3	S61.0	T89.01	Z72.0																		46408-00	46420-00	45563-01	90665-00	92514-10
0	0		6.947945205	1/1/2014 0:00	0	0			0	1			0	0	0	0	0	0	0	0	0	1	1	S06.00	S12.23	S12.24	S22.01	S22.03	S52.8	S62.0	S62.4	S40.81	S70.81	S80.81
0	0		6.947945205	1/1/2014 0:00	0	0			0	7		0	0	0	1	0	0	0	0	0	0	0	1	S32.5	S32.1	S32.4	S42.22	S42.24	S52.6	S63.01	S22.41	S37.02	S36.12	S00.85	E53.8	E54.	D64.9	Z72.0							47432-01	47366-02	47366-03	92514-19	95550-01
0	0		6.947945205	1/1/2014 0:00	0	0			0	8		0	0	0	1	0	0	0	0	0	0	0	1	S32.5	S32.3	S32.4	Z96.64	S22.43	T79.7	S32.01	S32.02	S32.03	S32.04	S32.05	S51.0	S81.88	S00.81	S60.81	S70.81	S00.1	S80.1	D68.3	F32.90	F05.9	90665-00	95550-03	95550-02	95550-00
0	0		6.947945205	1/1/2014 0:00	0	0			0	39		0	0	0	0	0	1	0	0	0	0	0	1	S72.05	S72.3	S36.54	T79.8	K65.9	K56.6	S39.0	S31.1	S06.01	S76.1	S81.0	S92.3	S93.11	T81.41	D64.9	R63.4						47519-00	30235-00	30111-00	30023-00	90329-00
0	0		6.947945205	1/1/2014 0:00	0	0			0	10		0	0	0	0	0	0	0	0	0	0	1	1	S06.5	S01.0	S06.01	S29.9	D69.6	F10.2	F10.3	F04.02	Z72.0													95550-02	95550-05	95550-03
0	0		6.863013699	2/1/2014 0:00	0	1	skin head and neck	7/1/2016	1	10		0	0	0	1	0	0	0	0	0	0	0	1	S32.05	S12.25	S73.02	S01.0	S81.88	T89.01	T89.03	R02.	S01.51	S80.81	S22.41	S36.02	S91.3	S02.2	S01.81	S02.1	S01.88	S01.21	S06.02	S51.9	S40.81	47048-00	90665-00	90686-01	30052-03	30032-00
0	0		6.863013699	2/1/2014 0:00	0	0			0	223		1992	0	0	1	0	0	0	0	0	0	0	1	S32.89	S32.5	S33.3	S32.4	S72.3	S71.81	S33.2	S74.1	S74.0	S82.5	S93.2	S32.02	S32.03	S32.04	S09.9	T79.4	T79.6	S36.49	S36.82	S31.0	S61.88	13882-02	92515-99	92209-02	47489-00	90580-00
0	0		6.863013699	2/1/2014 0:00	0	0			0	5		0	0	0	0	0	0	0	0	0	0	1	1	S02.1	S06.01	S06.4	S42.02	S41.81	S22.31	S92.3	S91.81	S02.4	S01.81	T89.01	S02.3	S12.25	S01.31	S91.3	S00.1	S90.81	S80.81	S60.81	S50.81	S20.41	47765-01	30052-00	90580-00	90580-00	92514-19
0	0		6.863013699	2/1/2014 0:00	0	0			0	1		0	0	0	0	0	0	0	0	0	0	1	1	S06.4	S06.33	S09.9	S99.9	Z72.0
0	0		6.863013699	2/1/2014 0:00	0	0			0	7		20	0	0	1	0	0	0	0	0	0	0	2	S36.59	S36.49	S31.83	S27.2	S21.83	S00.81	S06.01	Z72.0														30566-00	32003-01	38450-00	92514-10	92510-10
0	0		6.863013699	2/1/2014 0:00	0	0			0	22		0	0	0	1	0	0	0	0	0	0	0	1	S36.15	S36.03	S27.0	S22.44	S27.31	S32.02	S32.03	S32.04	J90.	I72.8	E87.7	J96.90	R65.0	F10.0	Z72.0							35321-05	92515-99	92209-02	13706-02	92062-00
0	0		6.863013699	2/1/2014 0:00	0	0			0	1			0	0	0	0	0	0	0	1	0	0	1	T09.5																					47954-00	92514-19	95550-03
0	0		6.863013699	2/1/2014 0:00	0	0			0	7		0	0	0	1	0	0	0	0	0	0	0	1	S36.03	S22.32	S50.81	S70.81	S80.81	K56.7																95550-02	95550-03	95550-01
0	0		6.863013699	2/1/2014 0:00	0	0			0	1		0	0	0	0	0	0	0	0	0	0	1	1	S06.4	G93.8	S02.8	S01.0	S01.88																	95550-01	95550-02	95550-03
0	0		6.863013699	2/1/2014 0:00	0	0			0	1			0	0	1	0	0	0	0	0	0	0	1	S32.1	S32.01	S33.3	S39.0	S37.21
0	0		6.863013699	2/1/2014 0:00	0	0			0	1		0	0	1	0	0	0	0	0	0	0	0	1	S20.0	Z96.8
0	0		6.863013699	2/1/2014 0:00	0	0			0	3		0	0	0	0	0	0	0	0	0	0	1	1	S09.8	S06.00	S42.00	S10.85	S22.43	S36.12	S51.88	S30.1	S20.2	S00.1	S01.1	S99.9	Z72.1									30026-00	95550-02	95550-03
0	0		6.863013699	2/1/2014 0:00	0	0			0	4		0	1	0	0	0	0	0	0	0	0	0	1	S12.25	S22.02	S02.1	S02.4	S06.02	S01.34	S01.88	S00.81	S40.81	S20.41	S50.81	S80.81	S39.9	D68.2	H93.1	H91.9						30032-00	30032-00	95550-02	95550-03	95550-01
0	0		6.863013699	2/1/2014 0:00	0	0			0	31		115	1	0	0	0	0	0	0	0	0	0	1	S12.8	S13.2	S19.8	T79.7	S22.41	S27.31	S01.43	R06.1	I95.9	J98.1	J90.	I48.9	E66.9	E11.72	E11.01	R79.8	R60.0	R23.8	A49.8	T17.9	K59.0	13882-02	41881-00	92514-99	90160-00	41849-00
0	0		6.863013699	2/1/2014 0:00	0	0			0	3		0	0	1	0	0	0	0	0	0	0	0	1	S27.0	T79.7	S40.81	S40.0	Z72.0																	95550-02	95550-03
0	0		6.863013699	2/1/2014 0:00	0	0			0	2		0	1	0	0	0	0	0	0	0	0	0	1	S14.12	S14.74	S00.21	R20.8	E11.65	Z91.1																95550-02	95550-03
0	0		6.863013699	2/1/2014 0:00	0	0			0	3		0	1	0	0	0	0	0	0	0	0	0	1	S12.25	S42.02	S06.02	R20.2																		95550-03
0	0		0.049315068	2/1/2014 0:00	0	0			0	5		114	0	0	0	0	0	0	0	0	1	0	1	T06.0	G93.1	S14.0	S12.22	S13.4	S27.31	S01.0	S80.81	I46.0	I44.2	E87.2	R00.0	I10.	R00.1	J22.	Z00.5	Z86.43					13882-02	92515-99	30026-00	90901-00	90901-03
0	0		6.863013699	2/1/2014 0:00	0	0			0	1		0	0	0	0	1	0	0	0	0	0	0	1	S68.1	Z72.0																				30023-01	46486-00	46516-01
0	0		6.863013699	2/1/2014 0:00	0	0			0	4		0	0	0	1	0	0	0	0	0	0	0	1	S36.15	S37.01	S27.0	S30.81	S70.81	S90.81	S50.81	R36.														95550-02	95550-01
0	0		6.863013699	2/1/2014 0:00	0	0			0	4		0	0	0	0	0	1	0	0	0	0	0	1	S93.33	S92.23	S92.3	S92.0	S82.6	S02.3	S02.1	S02.5	S62.32	S81.88	S81.0	S01.41	S51.88	S01.1	S40.81	S50.81	S00.81	S60.81	S00.1	S19.9	Z72.1	30052-01	30032-00	95550-03	95550-02	95550-01
0	0		6.863013699	2/1/2014 0:00	0	0			0	7		0	0	0	0	0	0	0	0	0	0	1	1	S06.6	S06.21	S06.5	S06.4	S02.1	S06.01	S82.41	S02.4	S02.5	S51.0	S00.81	S00.21	S80.81	S49.9	R56.8							95550-03	95550-02
0	0		6.863013699	2/1/2014 0:00	0	0			0	2		0	0	0	1	0	0	0	0	0	0	0	2	S35.2	S35.8	S31.1	D50.0	R45.1	Z72.1	Z72.0															34106-14	34106-14	92514-19	13882-00	92515-99
0	0		3.290410959	3/1/2014 0:00	0	0	GI tract	6/1/2016	1	1			0	0	0	0	0	0	1	0	0	0	1	T18.5																					92090-00	92514-39
0	0		6.78630137	3/1/2014 0:00	0	0			0	43		0	0	0	0	0	0	1	0	0	0	0	1	T22.30	T22.32	T21.32	T21.33	T24.3	T31.11	S32.89	S32.5	S32.1	S92.0	S92.1	S92.21	S27.0	R94.5	N39.0	B96.2	R21.	A41.52	A40.2	B96.88		30017-01	90686-00	45548-00	45548-00	47486-00
0	0		6.78630137	3/1/2014 0:00	0	0			0	5		0	0	1	0	0	0	0	0	0	0	0	1	S27.0	S22.40	S79.9	S50.81																		95550-02	95550-03
0	0		6.78630137	3/1/2014 0:00	0	0			0	21		312	1	0	0	0	0	0	0	0	0	0	1	S13.4	S14.0	S22.01	S22.03	S22.05	S22.06	S15.1	S27.88	S10.0	S02.3	S02.2	S00.1	S00.81	E11.72	I10.	J15.2	J13.	Y95.	A09.9	L89.9	F05.9	13882-02	92515-99	41880-00	92515-39	41849-00
0	0		1.312328767	3/1/2014 0:00	0	0			0	7		0	0	0	0	0	0	0	0	0	0	1	1	S06.23	S06.6	S06.5	S06.31	S02.4	S06.03	S63.10	S61.0	T89.02	S00.85	S00.81	S50.81	S40.81	S60.81	D68.3	R47.0	R13.	K59.0	E11.9	R45.1	R50.9	95550-02	95550-03	95550-05
0	0		6.78630137	3/1/2014 0:00	0	0			0	8		0	0	1	0	0	0	0	0	0	0	0	1	S22.43	S22.06	S32.03	S32.04	S36.02	S37.00	N28.0	S35.4	S36.11	S80.81	S30.91	S60.81										95550-02	95550-03
0	0		6.78630137	3/1/2014 0:00	0	0			0	4		0	0	0	0	1	0	0	0	0	0	0	1	S52.50	S52.6	S01.0	S06.02	S27.1	S03.2	F04.02															47366-02	47366-02	92514-39	90665-00	92514-19
0	0		6.78630137	3/1/2014 0:00	0	0			0	9		0	0	1	0	0	0	0	0	0	0	0	1	S22.06	S32.01	S42.02	S80.81	T11.01	R79.8	J98.1	Z86.43														47699-01	47699-01	92514-29	95550-02	95550-03
0	0		0.679452055	3/1/2014 0:00	0	0			0	1	0		0	0	0	0	0	0	0	0	0	1	1	S02.1	Z75.3	S06.05	S01.0	S01.20	S71.0	S42.3	S52.7	S00.1													13882-00	13706-02
0	0		6.78630137	3/1/2014 0:00	0	0			0	13		0	0	0	0	0	0	0	0	0	0	1	1	S06.5	S06.6	S06.8	S02.8	S02.1	S02.0	I63.8	I10.	E87.1	E87.6	N39.0	B95.7	F10.2	Z72.0								95550-00	95550-02	95550-03	95550-05
0	0		6.78630137	3/1/2014 0:00	0	0			0	6		0	1	0	0	0	0	0	0	0	0	0	1	S12.25	S13.0	S13.4	S22.01	S22.02	S42.10																47684-00	95550-02	95550-03	95550-01
0	0		6.78630137	3/1/2014 0:00	0	0			0	11		233	0	1	0	0	0	0	0	0	0	0	1	S27.0	S22.41	S25.0	S52.30	S69.8	S27.4	S27.31	S12.25	S43.5	S06.02	T79.7	S30.81	S20.41	S99.8	R45.1	J95.8	J13.	B37.1	I95.9	J86.0	Z72.2	47384-02	92514-39	13882-02	92515-39	22007-01
0	0		6.78630137	3/1/2014 0:00	0	0			0	25		48	0	0	0	0	0	1	0	0	0	0	1	T24.2	T22.21	T20.2	T21.24	T31.30	T28.0	T26.1	T79.3	B96.5	Z06.51	B96.88	A41.9	E87.1	R94.5	D47.3	I95.2	R00.0	H53.1	H57.1			45418-00	45418-00	45418-00	45409-00	45406-00
0	0		6.78630137	3/1/2014 0:00	0	0			0	5		0	0	0	0	0	0	0	0	0	0	1	1	S01.88	S01.21	S81.0	S06.6	S06.1	S02.1	S02.4	S06.01	S42.02	S42.14	S02.5	S70.81	S00.81	S00.51	R41.2							30032-00	30052-03	90686-01	90686-01	90686-01
0	0		6.78630137	3/1/2014 0:00	0	0			0	2		0	0	0	0	0	0	0	0	0	0	1	1	S06.6	S02.1	S06.01	S52.59	S00.81	S00.01	S30.81	S70.81	S80.81	F10.0	F04.02	Z72.0										95550-02	95550-03
0	0		6.78630137	3/1/2014 0:00	0	0			0	5		0	0	0	0	0	0	0	0	0	0	1	1	S06.5	S06.02	S01.88	S00.1	S00.05	Z72.1																95550-02	95550-03
0	0		6.78630137	3/1/2014 0:00	0	0			0	53		0	0	0	0	0	1	0	0	0	0	0	1	S82.11	S72.41	S81.81	T89.01	T79.4	S85.9	S86.3	S86.2	S76.1	S90.81	D62.	R11.	E83.4	D69.6	R50.9	T81.41	T86.88	R02.	M86.96	B96.1	B95.7	45562-00	45439-00	47549-01	92514-39	92508-39
0	0		6.78630137	3/1/2014 0:00	0	0			0	5		0	1	0	0	0	0	0	0	0	0	0	1	S14.12	S14.71	S12.1	S13.11	S13.12	S13.4	S00.81	S49.9														95550-03
0	0		6.78630137	3/1/2014 0:00	0	0			0	10		0	0	0	0	0	0	0	0	0	0	1	1	S06.6	S06.8	G08.	S06.02	S02.9	S27.31	S22.40	S42.00	S42.11	S62.21	S01.0	E11.9	R47.8	R40.0	Z86.43							95550-03	95550-02	95550-01	95550-10	95550-12
0	0		6.78630137	3/1/2014 0:00	0	0			0	8		0	0	0	0	0	0	0	0	0	0	1	1	S06.5	S06.33	S06.02	S02.0	S01.0	S00.85																95550-02	95550-03
0	0		6.78630137	3/1/2014 0:00	0	0			0	16		258	0	0	0	0	0	0	0	0	0	1	1	S06.4	S06.5	S06.23	S06.1	G93.8	S02.4	S02.0	S02.8	S05.1	S52.51	S00.81	S90.81	F10.0	J69.0	T85.6	I10.	J95.8	J15.5	R47.1	F04.03		39600-00	90091-00	92514-40	13882-02	92515-99
0	0		6.78630137	3/1/2014 0:00	0	0			0	7		0	0	0	1	0	0	0	0	0	0	0	1	S37.02	S37.01	S36.12	S42.03	S22.40	S19.9	S32.03	K76.9	K59.0	Z72.0												95550-02	95550-01
0	0		6.78630137	3/1/2014 0:00	0	0			0	15		208	1	0	0	0	0	0	0	0	0	0	1	S14.12	S14.71	S12.21	S12.22	S13.4	S19.8	S15.1	I72.6	I63.0	S06.01	S01.21	S00.81	R06.0	J18.9	B95.6	R00.1	I10.	R73.	R68.0	L89.0	R94.5	13882-01	92515-99	90901-00	90901-03	92514-99
0	0		6.78630137	3/1/2014 0:00	0	0			0	2		0	0	0	1	0	0	0	0	0	0	0	1	S37.00																					95550-02
0	0		6.78630137	3/1/2014 0:00	0	0			0	82		578	0	0	1	0	0	0	0	0	0	0	1	S35.5	S22.5	S22.44	S27.2	S27.32	T71.	T79.7	S32.5	S32.81	S32.1	S32.3	S32.4	S12.0	S32.01	S32.02	S32.03	S32.04	S32.05	S22.06	S72.03	S42.14	35321-06	35330-00	92514-40	30378-00	92514-40
0	0		6.78630137	3/1/2014 0:00	0	0			0	1		0	0	0	0	0	0	1	0	0	0	0	1	T22.31	T23.3	T31.00	Z72.0																		45406-00	45488-00	92514-29
0	0		6.78630137	3/1/2014 0:00	0	0			0	12		90	0	0	0	0	0	0	0	0	0	1	1	S06.21	S06.5	S06.6	S02.1	S06.1	S06.02	S01.0	E87.1	F04.02													39015-02	13882-01	92515-99	90001-02	95550-03
0	0		6.78630137	3/1/2014 0:00	0	0			0	15		0	1	0	0	0	0	0	0	0	0	0	1	S12.23	S32.5	S32.1	S32.3	S09.1	S02.8	S42.03	S52.59	S27.31	S27.0	S06.01	S01.1	S00.05	Z98.1								95550-03	95550-02	95550-00
0	0		6.583561644	3/1/2014 0:00	0	0			0	1			0	0	0	1	0	0	0	0	0	0	1	S62.62	S61.81	S61.0																			30029-00	30026-00	92511-99
0	0		6.78630137	3/1/2014 0:00	0	0			0	1	0		0	1	0	0	0	0	0	0	0	0	2	S27.2	S25.5	E11.65	Z72.0	Z72.1																	90209-03	92514-50	92062-00	13706-02
0	0		6.78630137	3/1/2014 0:00	0	0			0	1	0		0	1	0	0	0	0	0	0	0	0	1	S29.9	S39.9	S01.0	S50.81	S60.81	R31.																90686-01
0	0		6.78630137	3/1/2014 0:00	0	0			0	8		0	0	0	0	0	1	0	0	0	0	0	1	S72.10	S32.4	S73.01	S36.03	S62.21	S52.6	S20.41	S80.81	S30.0	Z72.0												49360-00	92514-29	47336-01	92514-29	95550-03
0	0		6.78630137	3/1/2014 0:00	0	0			0	9		0	0	0	0	0	1	0	0	0	0	0	1	S72.10	S12.25	S22.01	S22.40	S27.1	I95.9	H91.9	F10.3	Z72.0													47519-00	92514-99	92512-99	95550-03	95550-02
0	0		2.517808219	3/1/2014 0:00	0	0			0	2		0	0	0	0	1	0	0	0	0	0	0	1	S62.61	S53.40	S00.85	R55.	E11.9																	95550-02	95550-03
0	0		6.78630137	3/1/2014 0:00	0	0			0	1			0	1	0	0	0	0	0	0	0	0	1	S22.44
0	0		6.78630137	3/1/2014 0:00	0	0			0	13		0	0	0	1	0	0	0	0	0	0	0	1	S32.5	S31.81	S31.4	S32.1	S32.4	S32.81	S22.43	S22.2	S23.2	S27.0	S26.81	S32.01	S32.02	S32.03	S32.04	S32.05	S01.0	S00.1	S00.45	S40.0	D62.	47486-00	92514-99	38806-00	13706-02	95550-03
0	0		6.78630137	3/1/2014 0:00	0	0			0	1	0		0	0	0	0	1	0	0	0	0	0	1	S72.3	S71.81	S22.42	S22.03	S22.04	S22.05
0	0		6.78630137	3/1/2014 0:00	0	0			0	7		0	1	0	0	0	0	0	0	0	0	0	1	S14.0	S12.23	S12.24	S13.4	S15.1	S22.31	S02.2	S01.0	S00.05	S00.1	S00.45	S60.0	S00.01	S61.88	S60.81	Z86.43						47687-00	30026-00	95550-01	95550-02	95550-03
0	0		6.78630137	3/1/2014 0:00	0	0			0	4		0	0	0	0	0	0	0	0	0	0	1	1	S06.6	S27.0	S00.31	S20.2	S30.1	S39.9	S29.9	F04.02	G40.90	Z91.1	Z72.0											38806-00	95550-02	95550-03	95550-01
0	0		6.78630137	3/1/2014 0:00	0	0			0	2		0	0	0	0	0	0	0	0	0	0	1	1	S02.2	Z72.0																				47738-00	92514-29
0	0		0.235616438	3/1/2014 0:00	0	0			0	63		0	0	0	0	0	0	0	0	0	0	1	1	S06.5	S06.33	S06.31	S06.1	S06.02	R55.	G41.8	A41.9	R21.	R50.9	N17.9	E86.	I95.2	N39.0	B96.2	B95.2	J22.	F05.0	I25.9	I10.	T81.41	39600-00	92514-49	39721-00	92514-49	95550-03
0	0		6.78630137	3/1/2014 0:00	0	0			0	1		0	0	0	0	0	0	0	0	0	0	1	1	S01.88	T79.7	T89.01	S02.8	S02.3	S02.1	S02.4	S06.02	S01.1	S01.31	G93.8	S00.01	S00.81	S80.81	S60.81	S50.1	S20.2	Z86.43				30029-00	30052-00	30032-00	95550-03	95550-02
1	1	MALIGNANT CONNECTIVE AND SOFT TISSUE NEOPLASM	4.671232877	4/1/2014 0:00	0	0			0	15		0	0	0	0	0	1	0	0	0	0	0	1	S72.00	S72.3	S71.81	S06.6	S06.21	S32.1	S32.5	S32.3	S32.05	S22.04	S22.31	T79.7	R00.0									95550-02	95550-03	95550-00
0	0		6.701369863	4/1/2014 0:00	0	0			0	10		0	0	0	0	0	1	0	0	0	0	0	1	S81.88	S92.21	Z63.6	Z72.0																		45439-00	90665-00	92514-29	90665-00	90686-01
0	0		6.701369863	4/1/2014 0:00	0	0			0	19		0	0	0	0	1	0	0	0	0	0	0	1	S52.20	S51.81	S52.50	S52.01	S82.82	S91.81	S93.0	S93.2	S82.11	S82.18	S81.81	S83.10	S83.0	S83.6	S92.3	S92.1	S92.21	S92.22	S92.23	S93.31	S93.11	47381-03	30111-00	47366-02	47396-01	47546-01
0	0		6.701369863	4/1/2014 0:00	0	0			0	3		0	1	0	0	0	0	0	0	0	0	0	1	S14.10	S14.70																				95550-03
0	0		6.701369863	4/1/2014 0:00	0	0			0	16		0	0	0	0	1	0	0	0	0	0	0	1	S52.59	S82.18	S02.4	S02.0	S02.1	S06.31	S06.5	S01.1	T13.1	S80.81	S80.84	R94.5	Z72.0									47366-02	47549-01	92514-29	47786-00	47768-01
0	0		6.701369863	4/1/2014 0:00	0	0			0	2			0	1	0	0	0	0	0	0	0	0	1	S22.32	S42.02	S02.0	S42.10																		95550-03	95550-02
0	0		6.701369863	4/1/2014 0:00	0	0			0	5		0	0	0	1	0	0	0	0	0	0	0	1	S32.3	S32.5	S22.06	S32.01	S32.02	S32.03	S32.04	S22.44	S01.0	S81.88	S61.0	S60.0	S49.9									47699-01	90665-00	90665-00	90665-00	92514-99
0	0		6.701369863	4/1/2014 0:00	0	0			0	1	0		0	1	0	0	0	0	0	0	0	0	1	S27.0	T79.7	S22.43	S00.85																		38806-00	38806-00	92209-00
0	0		6.701369863	4/1/2014 0:00	0	0			0	2		0	0	0	0	0	0	0	0	0	0	1	1	S02.1	S01.81	S01.88	T89.01	S06.01	S92.4	S80.81	S00.1														39609-00	92514-29	95550-02	95550-03
0	0		2.419178082	4/1/2014 0:00	0	0			0	33		0	1	0	0	0	0	0	0	0	0	0	1	S12.1	S15.1	S12.24	S12.25	S22.31	S36.01	S32.5	S82.21	S81.81	S82.82	S51.0	T89.01	S01.0	S01.41	S01.34	S20.31	S60.81	S70.81	S80.81	S49.9	B18.2	47566-00	47600-01	49100-00	30023-01	90665-00
0	0		6.701369863	4/1/2014 0:00	0	0			0	14		43	0	0	0	0	1	0	0	0	0	0	1	S72.3	S46.3	S41.1	T89.01	S51.88	S43.1	S27.31	S22.41	S22.5	S27.0	T79.7	S42.11	S60.81	S99.9	K59.0	R33.	F04.02	Z72.0				47531-00	30023-00	90665-00	92201-00	92514-39
0	0		6.701369863	4/1/2014 0:00	0	0			0	22		0	1	0	0	0	0	0	0	0	0	0	1	S12.0	S12.1	S22.01	S49.9	R29.88	R07.3	R33.	N17.9	E86.	R13.	K59.0	Z86.43										95550-03	95550-02	95550-01
0	0		6.701369863	4/1/2014 0:00	0	0			0	12		202	0	0	0	0	0	0	0	0	0	1	1	S06.23	S06.21	S06.6	S06.5	S06.1	S02.0	S06.01	T79.7	S01.51	S00.05	J69.0	J15.2	J15.6	E66.9	K59.0	F04.02	E87.7	I10.	R50.9	R73.	R45.1	13882-02	92515-99	39015-02	92515-99	90001-02
0	0		6.701369863	4/1/2014 0:00	0	0			0	4		0	0	1	0	0	0	0	0	0	0	0	1	S27.2	S22.41	S42.14	S42.21	S12.23	S12.25	S52.53	S62.12	S42.03	S00.81	E11.43	E11.72										95550-03	95550-02
0	0		6.701369863	4/1/2014 0:00	0	0			0	1		0	0	0	0	0	0	0	0	0	0	1	1	S06.02	S00.85	S00.51	S29.9	F10.0
0	0		6.701369863	4/1/2014 0:00	0	0			0	11		0	0	0	0	0	0	0	0	0	0	1	1	S06.5	S06.6	S06.31	S06.01	S02.1	S01.0	S00.81	S40.81	S80.81	S70.81	S50.81	S30.81	S60.81	F04.02	R94.3	R74.8						95550-02	95550-03
0	0		6.701369863	4/1/2014 0:00	0	0			0	5		0	0	0	1	0	0	0	0	0	0	0	1	S32.4	S32.5	S32.1	S49.9	R31.	R20.2	K29.70															95550-02	95550-03
0	0		6.701369863	4/1/2014 0:00	0	0			0	5		0	0	1	0	0	0	0	0	0	0	0	2	S27.2	S21.83	S25.5	J98.1	I95.9	R00.1	R55.															95550-02	95550-03	95550-10
0	0		6.701369863	4/1/2014 0:00	0	0			0	4		0	0	0	1	0	0	0	0	0	0	0	2	S35.8	S31.80	Z72.0																			90209-03	30396-00	92514-29	95550-03	95550-02
0	0		0.063013699	4/1/2014 0:00	0	0			0	2		0	0	0	0	0	0	0	0	0	0	1	1	S06.5	S01.83	T88.7	Z71.9
0	0		6.701369863	4/1/2014 0:00	0	0			0	13		0	0	0	0	0	0	1	0	0	0	0	1	T21.22	T21.23	T21.24	T22.22	T22.21	T23.2	T24.2	T20.2	T31.40	F10.0	F10.2	R94.5	E83.4	Z65.3	Z63.0	Z59.8	Z63.79	Z72.0				45471-00	92514-39	13706-02	95550-03	95550-02
0	0		6.701369863	4/1/2014 0:00	0	0			0	7		57	0	1	0	0	0	0	0	0	0	0	1	S22.06	S32.01	S32.02	S32.03	S32.1	S27.31	T79.7	S26.88	S00.81	S30.81	S70.81	S80.81	S50.88	T11.05	S60.2	S90.0	M48.06	J96.90	R00.0	K56.7		13882-01	92515-99	95550-02	95550-03	95550-10
0	0		6.701369863	4/1/2014 0:00	0	0			0	7		0	0	1	0	0	0	0	0	0	0	0	1	S22.06	S32.01	S22.2	S22.41	S06.02																	48687-00	92514-29	95550-03
0	0		6.619178082	5/1/2014 0:00	0	0	skin Chest	10/1/2015	1	2	0		1	0	0	0	0	0	0	0	0	0	1	S14.10	S14.76	S01.88	S06.02	R20.2	G31.8																30032-00
0	0		6.619178082	5/1/2014 0:00	0	1	skin head and neck	4/1/2017	1	2	0		1	0	0	0	0	0	0	0	0	0	1	S13.6	S19.9
0	0		6.619178082	5/1/2014 0:00	0	0			0	6		0	0	1	0	0	0	0	0	0	0	0	1	S27.2	S27.31	S32.4	S02.8	S02.3	S02.4	S22.32	S70.81	S60.81	S30.81	S40.81	S50.81	S00.81	F10.0	I95.9							92049-00	95550-03	95550-02	95550-01	95550-10
0	0		6.619178082	5/1/2014 0:00	0	0			0	7		0	1	0	0	0	0	0	0	0	0	0	1	S12.25	S06.02	S22.41	S27.0	S27.31	S36.02	S42.11	S52.6	S62.31	S63.04	S62.34	S62.33	S00.81	S80.81	S90.81	J90.	M25.46	K59.0				47366-02	47339-01	39331-01	92514-29	47684-00
0	0		6.619178082	5/1/2014 0:00	0	0			0	1		0	0	0	0	1	0	0	0	0	0	0	1	S42.02	Z86.43																				47465-01	92514-29	95550-03
0	0		6.619178082	5/1/2014 0:00	0	0			0	13		88	0	1	0	0	0	0	0	0	0	0	1	S25.0	S06.01	S52.01	S53.11	S32.5	S33.2	S52.59	S22.42	S27.31	S36.02	S37.02	S30.1	S27.88	T79.7	S37.28	S30.0	S00.81	S71.1	S70.1	T82.8	I74.1	33116-00	38572-00	34103-10	59903-03	92514-99
0	0		6.619178082	5/1/2014 0:00	0	0			0	16		225	0	0	0	0	0	0	0	0	0	1	1	S06.4	S06.5	S06.6	S06.38	S06.1	S02.0	S02.4	S00.1	S80.81	F04.03	F05.9	R13.	R47.1	J22.	B96.39	Z72.0						39600-00	39615-00	90007-02	39606-00	39015-02
0	0		6.619178082	5/1/2014 0:00	0	0			0	21		0	0	0	0	0	1	0	0	0	0	0	1	S82.11	S81.81	S32.89	S31.81	S82.18	S72.3	S32.5	S33.2	R68.2	L89.9	T81.8	M79.26	M79.25	T83.0	N39.0	B96.2	E55.9	T86.88	B95.7	Z43.3		95550-00	95550-02	95550-03	95550-10
0	0		6.619178082	5/1/2014 0:00	0	0			0	2			0	0	0	1	0	0	0	0	0	0	1	S52.20	D50.9	E87.7																			13706-02
0	0		6.619178082	5/1/2014 0:00	0	0			0	6		0	0	0	1	0	0	0	0	0	0	0	1	S32.01	S32.4	S32.1	S32.5	S06.02	S42.10	S22.43	S27.31														95550-03	95550-02
0	0		6.619178082	5/1/2014 0:00	0	0			0	16		81	0	0	0	0	0	0	0	0	0	1	1	S06.23	S06.5	S02.4	S27.0	S22.44	S36.03	S32.5	S42.02	S27.31	S33.2	T79.7	T11.3	T13.3	S01.1	S60.81	S80.81	G81.9	R50.9	D64.9	K59.0		13882-01	39015-02	39015-02	90001-02	13706-02
0	0		6.619178082	5/1/2014 0:00	0	0			0	10		0	0	0	1	0	0	0	0	0	0	0	1	S36.02	S37.02	S22.06	S32.01	S23.3	S33.7	S22.43	S36.49	S80.81	S70.1	S90.0	K85.9	K56.7	Z72.0								48681-00	92514-99	95550-01	95550-03	95550-10
0	0		6.619178082	5/1/2014 0:00	0	0			0	27		313	0	0	0	0	0	0	0	0	0	1	1	S06.23	S02.4	S01.88	S22.06	S62.31	S63.01	S50.81	S80.81	S00.1	J38.4	E87.1	J98.1	J22.	N17.9	R06.0	E87.0	R13.	R36.	Z86.43			13882-02	41881-00	92514-49	92209-00	92046-00
0	0		6.619178082	5/1/2014 0:00	0	0			0	5		0	0	0	0	0	1	0	0	0	0	0	1	S72.3	S71.81	S82.18	S22.2	S22.44	S01.22	S61.88	S60.81	S30.1	S20.2	J98.1	R73.										47528-01	92514-29	92512-29	95550-03	95550-02
0	0		6.619178082	5/1/2014 0:00	0	0			0	3		0	0	0	1	0	0	0	0	0	0	0	1	S37.02	S40.81																				95550-01	95550-02
0	0		6.619178082	5/1/2014 0:00	0	0			0	9		74	0	0	0	0	0	0	0	0	0	1	1	S06.6	S06.5	S66.3	S62.61	S01.51	S81.88	S01.88	S61.88	S00.45	S02.5	S19.9	S80.81	S60.81	S70.81	F04.02	E87.6	Z72.0					47330-01	46420-00	30052-02	30223-00	30052-00
0	0		6.619178082	5/1/2014 0:00	0	0			0	1		0	0	0	0	0	0	0	0	0	0	1	1	S06.00	Z72.0
0	0		6.619178082	5/1/2014 0:00	0	0			0	11		0	0	1	0	0	0	0	0	0	0	0	1	S22.44	S22.03	S27.2	J96.90	J98.1	T79.7	S01.0	K59.0														95550-03	95550-02
0	0		6.619178082	5/1/2014 0:00	0	0			0	3		0	0	0	0	0	0	1	0	0	0	0	1	T21.24	T31.00	F10.2	Z72.0
0	0		6.619178082	5/1/2014 0:00	0	0			0	11		0	0	1	0	0	0	0	0	0	0	0	1	S27.2	S22.44	S52.59	S36.12	S37.02	F10.0																38806-00	95550-03	95550-02	95550-01
0	0		6.619178082	5/1/2014 0:00	0	0			0	8		0	0	1	0	0	0	0	0	0	0	0	1	S27.2	S22.5	S22.44	S22.2	S80.81	S40.81	Z72.0															95550-02	95550-03
0	0		6.619178082	5/1/2014 0:00	0	0			0	2		0	0	0	0	0	0	0	0	0	0	1	1	S06.6	S02.0	S02.1	S02.4	S92.3	S02.5	S70.81	S60.81	S10.91	S00.81	S00.85	S20.2	E11.9	Z86.43								95550-02	95550-01
0	0		6.619178082	5/1/2014 0:00	0	0			0	7		0	0	0	0	0	0	0	0	0	0	1	1	S06.6	S06.02	S22.44	S27.31	S82.18	S49.8	S00.81	S00.51	S00.31													95550-02	95550-01	95550-03
0	0		6.04109589	5/1/2014 0:00	0	0			0	37		232	0	0	0	0	0	0	0	0	0	1	1	S06.5	S06.33	S06.4	S02.1	S02.0	S02.2	S06.1	S70.81	S80.81	S00.1	S70.1	F10.0	J98.1	J69.0	J95.8	J15.2	J15.0	Z06.51	J14.	Z06.68	I10.	39603-01	39015-02	92514-59	13882-02	95550-00
0	0		6.619178082	5/1/2014 0:00	0	0			0	7		0	0	0	1	0	0	0	0	0	0	0	1	S36.04	S36.12	S60.81	I72.8																		35321-05	95550-02	95550-01
0	0		6.619178082	5/1/2014 0:00	0	0			0	6		0	0	0	1	0	0	0	0	0	0	0	1	S32.1	S32.5	S36.14	S22.42	S27.31	S27.0	S01.88	S40.81	S50.81	S60.81												92209-01	95550-03	95550-02
0	0		0.079452055	5/1/2014 0:00	0	0			0	7		0	0	0	0	0	1	0	0	0	0	0	1	S72.3	Z96.7	E87.2	K55.9	E87.5	D64.9	N17.9	E11.29	E11.22	N18.5	I10.	Z85.0	Z86.43									47531-00	47927-01	92514-39	92512-39	95550-03
0	0		2.6	5/1/2014 0:00	0	0			0	14		0	0	0	0	0	0	0	0	0	0	1	1	S06.5	R47.0	E11.9	R41.8	I10.	E87.6	R32.	N39.0	B96.2	Z06.68												39600-00	92514-49	95550-02	95550-03	95550-05
0	0		6.619178082	5/1/2014 0:00	0	0			0	3		0	0	1	0	0	0	0	0	0	0	0	2	S27.1	S21.83	S61.9	F31.9	Z72.0																	30026-00	95550-02	95550-03
0	0		6.619178082	5/1/2014 0:00	0	0			0	28		230	0	0	0	0	0	0	0	0	0	1	1	S06.23	S22.02	S22.2	S22.32	S01.0	S61.88	S50.81	S80.81	S40.0	R68.0	E87.6	E83.4	E83.3	I10.	R45.1	A09.9	J40.					13882-02	41880-00	41898-00	92515-99	39015-02
0	0		6.619178082	5/1/2014 0:00	0	0			0	4		0	0	0	0	0	0	0	0	0	0	1	1	S06.6	S06.21	S06.23	S02.1	S02.0	S02.4	S00.05	S00.01	S06.02	S42.02	S62.33	S50.81	S70.81	J69.0								95550-03	95550-02	95550-01	95550-10
0	0		6.619178082	5/1/2014 0:00	0	0			0	22		131	0	0	0	0	0	0	0	0	0	1	1	S06.21	S06.5	S06.1	S02.1	G93.8	S02.3	S02.4	S02.68	S01.81	S02.61	S27.0	S22.44	S82.81	S92.0	S03.2	S30.91	S20.41	T11.01	T11.05	R63.1	Z72.0	41881-00	47789-00	97322-04	30023-00	92514-99
0	0		6.619178082	5/1/2014 0:00	0	0			0	37		379	0	1	0	0	0	0	0	0	0	0	1	S27.2	S22.5	S27.0	S27.31	J98.4	S14.3	S22.41	S23.2	T79.7	S22.02	S22.05	S23.3	S32.89	S32.2	S33.3	S33.2	S39.0	S06.1	T79.6	T79.4	S01.41	13882-02	41880-00	92515-99	47486-00	90329-00
0	0		6.619178082	5/1/2014 0:00	0	0			0	3		0	0	1	0	0	0	0	0	0	0	0	1	S22.44	S27.31	S32.01	S32.02	S42.10	S91.3	S00.05	S30.1	S60.2	S80.81	S40.81	E11.9	Z63.4	Z86.43								95550-01	95550-10	95550-02
1	1	PANCREAS CANCER	6.479452055	6/1/2014 0:00	0	0	pancreas	5/1/2019	1	5		0	0	1	0	0	0	0	0	0	0	0	1	S22.06	S20.2	S30.81	I10.																		95550-03	95550-02	95550-01
0	0		6.534246575	6/1/2014 0:00	0	0	Lung	5/1/2018	1	7		0	0	0	0	0	0	0	0	0	0	1	1	S06.5	Z92.1	G93.8	R41.0	R00.1	E83.4	R47.0	N40.	Z72.0													39600-00	39600-00	92514-39	95550-02	95550-03
0	0		6.534246575	6/1/2014 0:00	0	0			0	3		0	0	0	1	0	0	0	0	0	0	0	1	S39.8	M25.46	A09.9																			95550-01	95550-02	95550-03	95550-10
0	0		6.534246575	6/1/2014 0:00	0	0			0	16		212	0	1	0	0	0	0	0	0	0	0	1	S27.0	S22.41	S22.5	S36.04	S06.31	S27.31	S36.81	S12.0	S12.1	S12.25	T79.7	S42.11	S24.10	S24.77	S22.06	S01.0	S81.88	S30.81	D64.9	I95.9	R00.0	13882-02	30597-00	90375-00	90686-01	30026-00
0	0		6.534246575	6/1/2014 0:00	0	0			0	1	0		0	0	0	1	0	0	0	0	0	0	1	S51.88	T89.01	Z72.0																			30023-00	30064-00	30026-00	92514-19	92511-19
0	0		6.534246575	6/1/2014 0:00	0	0			0	9		0	0	0	0	0	0	0	0	0	0	1	1	S06.23	S06.6	S06.5	S02.0	S06.01	D68.3	I48.9	I42.6	R00.0	F10.1	R41.8	E11.9										95550-02	95550-03
0	0		1.723287671	6/1/2014 0:00	0	0			0	2		0	0	1	0	0	0	0	0	0	0	0	2	S27.1	S21.83																				95550-01	95550-02	95550-03	95550-10
0	0		6.534246575	6/1/2014 0:00	0	0			0	6		0	0	1	0	0	0	0	0	0	0	0	1	S27.1	S22.42	B18.2	Z72.0	Z72.1																	38806-00	92515-99	95550-03	95550-01	95550-02
0	0		6.534246575	6/1/2014 0:00	0	0			0	9		47	1	0	0	0	0	0	0	0	0	0	1	S14.12	S14.76	S12.24	S13.16	S13.4	S15.9	S06.02	S00.81	S40.81	L89.0	J34.8	Z75.10										40332-00	48639-00	48684-00	47726-00	92514-39
0	0		6.534246575	6/1/2014 0:00	0	0			0	6		0	0	0	0	0	0	0	0	0	0	1	1	S02.66	S01.81	S04.5																			47789-00	95550-00	95550-02	95550-03	95550-01
0	0		6.534246575	6/1/2014 0:00	0	0			0	7		0	0	0	0	0	0	0	0	0	0	1	1	S02.4	S02.1	S06.5	S06.4	S02.8	S01.88	S01.1	S01.0	S01.30	R25.2	Z72.0											47762-00	90665-00	90665-00	92514-19	30032-00
0	0		6.534246575	6/1/2014 0:00	0	0			0	5		0	0	0	0	1	0	0	0	0	0	0	1	S52.51	S32.4	S32.3	S32.5	S33.3	S62.16	S62.13	S01.88	S50.81	S60.81	S80.81	S29.9	S39.9	F10.0	F10.2	F04.02	Z72.0					47366-02	92514-49	95550-02	95550-03	95550-10
0	0		6.534246575	6/1/2014 0:00	0	0			0	17		302	0	0	0	0	0	0	0	0	0	1	1	S06.23	S06.6	G93.8	S02.0	S02.1	S02.2	S01.0	S01.88	T89.01	S01.41	S80.81	S20.2	S70.0	R50.9	K59.0	R60.9	R45.1					13882-02	39015-00	90001-02	90001-00	95550-03
0	0		6.534246575	6/1/2014 0:00	0	0			0	1			0	0	0	0	1	0	0	0	0	0	1	S92.4
0	0		6.534246575	6/1/2014 0:00	0	0			0	1			0	0	0	0	1	0	0	0	0	0	1	S91.3	Z72.1	Z72.0	Z59.0																		95550-01
0	0		6.534246575	6/1/2014 0:00	0	0			0	19		12	0	1	0	0	0	0	0	0	0	0	1	S27.81	S22.01	S42.21	S42.02	S42.11	S32.1	S32.5	S27.2	S22.41	S06.21	S32.4	R79.8	I10.	F90.0	R50.9	Z72.2	Z65.3	Z72.0				90178-00	38806-00	90570-00	92514-99	47465-01
0	0		6.534246575	6/1/2014 0:00	0	0			0	10		0	0	0	1	0	0	0	0	0	0	0	1	S32.89	S32.3	S33.2	S33.3	S33.6	S39.0	S52.53	S52.8	S22.31	S62.33	S01.88	S01.1	S01.41	S02.2	S01.81	S30.2	K59.0	Z72.0				95550-03	95550-01	95550-02	95550-00	95550-10
0	0		6.534246575	6/1/2014 0:00	0	0			0	1	0		0	1	0	0	0	0	0	0	0	0	1	S27.2	F10.0	Z72.0																			38806-00	13706-02
0	0		3.380821918	6/1/2014 0:00	0	0			0	1			0	1	0	0	0	0	0	0	0	0	1	S21.1	F10.0	E11.9																			30026-00
0	0		6.534246575	6/1/2014 0:00	0	0			0	13		178	0	0	0	0	0	0	0	0	0	1	1	S06.21	S06.01	S02.4	S02.3	S12.23	S22.03	S23.13	S22.04	S23.3	S27.0	S27.31	S36.12	S60.81	S00.1	S89.9	I63.8	R13.	J95.8	J14.	S09.9	M75.5	13882-02	47699-02	92514-39	90901-01	90901-03
0	0		6.534246575	6/1/2014 0:00	0	0			0	22		0	0	0	0	0	0	1	0	0	0	0	1	T21.33	T24.3	T23.3	T22.30	T22.21	T31.32	T79.3	B96.5	Z06.51	B96.88	Z06.68	D64.9	E87.6	E87.1	E83.3	E88.0	R21.	B49.	A09.9	Z72.0		45468-00	30017-01	45468-00	13706-02	92514-29
0	0		6.534246575	6/1/2014 0:00	0	0			0	9		0	0	0	1	0	0	0	0	0	0	0	1	S32.1	S33.2	S33.6	S32.2	S32.4	S73.00	S32.3	S32.5	K59.0	R39.8	Z72.0											47489-00	47501-00	92514-29	95550-00	95550-02
0	0		6.534246575	6/1/2014 0:00	0	0			0	1	0		0	1	0	0	0	0	0	0	0	0	1	S27.1																					38806-00
0	0		6.534246575	6/1/2014 0:00	0	0			0	4		0	0	0	1	0	0	0	0	0	0	0	1	S36.59	S52.11	S00.81	S80.81	S50.81	S30.81	S20.31															32003-01	30396-00	92514-40	95550-02	95550-03
0	0		5.252054795	6/1/2014 0:00	0	0			0	4		0	0	0	0	0	0	0	0	0	0	1	1	S06.5	S06.23	S06.01	S00.81	S51.0	T09.01	R26.8	R41.8	E11.9	Z92.1	Z60.2	Z72.0										13706-03	92061-00	95550-02	95550-03	95550-01
0	0		6.534246575	6/1/2014 0:00	0	0			0	2		0	0	0	0	0	0	0	0	0	0	1	1	S02.4	S02.63	S02.3	F11.2	Z72.0																	47786-00	47765-01	92514-29
0	0		6.534246575	6/1/2014 0:00	0	0			0	1		0	0	0	0	0	0	0	0	0	0	1	2	S00.85	S00.1	S06.01	S49.9	S59.9
0	0		6.534246575	6/1/2014 0:00	0	0			0	8		0	0	0	1	0	0	0	0	0	0	0	1	S32.02	S32.01	S92.0	S62.0	F20.0	Z72.0																48681-00	48645-00	92514-29	47684-00	95550-03
0	0		0.060273973	6/1/2014 0:00	0	0			0	12		0	0	0	0	0	1	0	0	0	0	0	1	S72.11	D50.9	I50.0	I48.9	E87.1	K59.0	J69.0	J96.90	I95.9	E86.	E09.29	N17.0	N18.3	I10.	D68.9	R13.	F05.1	G30.9	F00.9	E87.6	E87.0	47519-00	92514-50	92508-50	13706-02	11718-00
0	0		6.534246575	6/1/2014 0:00	0	0			0	12		0	1	0	0	0	0	0	0	0	0	0	1	S12.25	S22.04	S22.05	S32.03	S32.04	S22.43	S02.2	S02.4	S33.7	S01.88	S00.05	S00.21	S49.9	S99.9	S69.9	S39.9	E11.9	Z92.22	Z86.43			95550-03	95550-02	95550-01
0	0		6.534246575	6/1/2014 0:00	0	0			0	26		33	0	0	1	0	0	0	0	0	0	0	1	S36.54	S36.41	S36.82	K55.0	S32.3	S31.81	S39.0	S27.0	S27.31	S22.44	S42.12	S52.02	S52.01	S53.11	S51.81	S56.2	S56.5	S92.3	S93.33	S92.23	S92.1	32030-00	90580-00	90329-00	90686-01	47399-01
0	0		6.534246575	6/1/2014 0:00	0	0			0	1			0	0	0	0	0	0	0	0	0	1	1	S01.0	S59.9	R53.	E11.39	E11.42	E11.71
0	0		6.534246575	6/1/2014 0:00	0	0			0	21		159	0	0	0	0	0	0	0	0	0	1	1	S06.6	S06.5	S06.1	S02.4	S02.2	S01.0	S20.31	S00.81	S70.81	S80.81	S00.1	F04.02	R50.9	R51.	K08.88	Z63.8	Z72.2	Z72.0				39603-01	39615-00	39015-02	39015-00	30026-00
0	0		6.534246575	6/1/2014 0:00	0	0			0	4		0	1	0	0	0	0	0	0	0	0	0	1	S12.24	S13.4																				95550-03	95550-02
0	0		6.534246575	6/1/2014 0:00	0	0			0	2		0	1	0	0	0	0	0	0	0	0	0	1	S14.0	S24.0	S30.1	Z91.1																		95550-01	95550-03	95550-02
0	0		6.534246575	6/1/2014 0:00	0	0			0	3		0	0	0	0	0	0	0	0	0	0	1	1	S01.88	S40.81	S70.81	S80.81	S90.81	S50.88	S60.81	R20.2														95550-03	95550-02
0	0		6.534246575	6/1/2014 0:00	0	0			0	7		0	0	0	0	0	0	0	0	0	0	1	1	S06.02	S27.2	S22.5	S22.44	S43.1	S36.12	S37.02	S22.05														47006-00	92514-29	92510-29	38806-00	95550-02
0	0		6.534246575	6/1/2014 0:00	0	0			0	4		0	0	1	0	0	0	0	0	0	0	0	1	S22.41	S06.02	S12.25	S22.01	S42.14	S27.0	S27.31															95550-03	95550-02
0	0		6.534246575	6/1/2014 0:00	0	0			0	4		0	0	0	1	0	0	0	0	0	0	0	1	S32.01	S32.02	S32.03	S32.04	S22.42	S27.0	S37.02	S01.1	S81.0	S60.81	S80.81	S30.1	S00.1	R39.1	D62.	K92.2	Z92.1					95550-03	95550-01	95550-02
0	0		6.534246575	6/1/2014 0:00	0	0			0	13		0	1	0	0	0	0	0	0	0	0	0	1	S14.12	S14.74	S12.21	S13.13	S12.25	S13.4																95550-03	95550-02	95550-01	95550-00
0	0		6.534246575	6/1/2014 0:00	0	0			0	2		0	0	1	0	0	0	0	0	0	0	0	1	S22.03	Z72.0																				95550-02	95550-03	95550-01	95550-08
0	0		6.534246575	6/1/2014 0:00	0	0			0	1			0	0	0	1	0	0	0	0	0	0	1	S42.03																					47465-01	92514-19
0	0		6.534246575	6/1/2014 0:00	0	0			0	13		0	0	0	1	0	0	0	0	0	0	0	1	S32.4	S32.1	S32.5	S74.0	S73.00	S43.01	S06.02	S27.0	S22.44	S22.5	T79.7	S36.14	S12.24	S12.25	S22.02	S22.04	S22.05	S89.9	S92.3	S82.6	J90.	95550-03	95550-02	95550-00
0	0		0.04109589	6/1/2014 0:00	0	0			0	1		0	0	0	0	0	1	0	0	0	0	0	1	S72.03	I48.9	I45.2	J22.	T17.9																	95550-03
1	1	PANCREAS CANCER	3.104109589	7/1/2014 0:00	0	0			0	1	0		0	0	0	0	0	0	0	0	0	1	1	S02.61	S01.81	S00.51	S00.21	S60.9	S80.9																95550-03
0	0		0.002739726	7/1/2014 0:00	0	0			0	1		20	0	0	0	0	0	0	0	0	0	1	1	S06.31	S06.6	S06.5	S06.28	S02.2	S02.8	S02.0	S02.4	S22.44	S22.5	S27.31	S27.0	S12.23	S12.24	S12.25	S42.00	S32.4	S32.5	S32.1	T79.6	S05.8	13882-00	92515-99	30026-00	95550-01	95550-00
0	0		6.452054795	7/1/2014 0:00	0	0			0	7		0	0	0	1	0	0	0	0	0	0	0	1	S36.03	S00.81	J22.	F10.1	Z72.0																	35321-05	95550-02	95550-03	95550-10	95550-01
0	0		5.504109589	7/1/2014 0:00	0	0			0	1		0	0	0	0	0	0	0	0	0	0	1	1	S00.1	S01.1	S61.88	S60.2	H53.9	H61.2																11212-00	95550-03
0	0		6.452054795	7/1/2014 0:00	0	0			0	32		207	0	0	0	0	0	0	0	0	0	1	1	S06.23	S06.21	S06.8	S06.6	S06.01	S02.4	S02.3	S04.0	S02.2	S72.3	I10.	R13.	R47.0	H57.0	T90.4	A04.7						47528-01	92514-39	92512-39	13882-02	92515-99
0	0		6.452054795	7/1/2014 0:00	0	0			0	1	0		0	0	1	0	0	0	0	0	0	0	1	S33.7
0	0		6.452054795	7/1/2014 0:00	0	0			0	60		168	0	1	0	0	0	0	0	0	0	0	1	S24.10	S24.70	S22.05	S22.06	S32.01	S32.02	S32.03	S06.5	S02.1	S06.6	S06.31	S01.88	D18.1	G91.9	G93.9	F05.9	G41.0	R56.8	N39.0	J22.	B37.0	39703-01	92514-59	35330-01	13882-02	92515-99
0	0		6.452054795	7/1/2014 0:00	0	0			0	11		0	0	0	0	0	0	0	0	0	0	1	1	S06.31	S06.6	S06.5	S06.1	S02.0	S01.0	S06.01	R56.8	F10.3	F10.5	F04.02	R50.9	R41.8	R45.3	R45.1	R25.2	Z59.0	Z72.0				95550-02	95550-03	95550-01
0	0		6.452054795	7/1/2014 0:00	0	0			0	20		0	0	0	0	1	0	0	0	0	0	0	1	S45.1	S54.1	S54.0	S42.3	S41.81	S52.21	S51.81	T89.01	S06.01	S80.81	S70.81	S20.41	H53.2	H49.1	R00.0	G54.6	R02.	E83.4	D64.9			44328-00	92514-19	92511-19	92517-02	44328-01
0	0		6.452054795	7/1/2014 0:00	0	0			0	10		0	0	0	0	0	0	0	0	0	0	1	1	S06.5	S06.4	G81.9	R27.8	R47.0	R47.1	L29.9	Z72.0														39600-00	92514-29	95550-05	95550-03	95550-02
0	0		6.452054795	7/1/2014 0:00	0	0			0	7		0	0	1	0	0	0	0	0	0	0	0	1	S22.06	S32.01	S32.02	S22.44	S27.31	S06.01	S49.9	S00.81	S50.9	D64.9	Z72.0											48687-00	92514-99	13706-02	95550-02	95550-03
0	0		6.452054795	7/1/2014 0:00	0	0			0	3		0	0	0	0	0	0	0	0	0	0	1	1	S06.5	S02.1	S22.42	S27.0	S01.1	S00.1																95550-03	95550-02
0	0		6.452054795	7/1/2014 0:00	0	0			0	7		0	0	0	0	0	0	0	0	0	0	1	1	S02.0	S06.33	S06.6	S01.83	T89.03	I67.8	F04.02	G51.0	R20.8													39612-00	39600-00	92514-10	13706-03	95550-02
0	0		6.452054795	7/1/2014 0:00	0	0			0	3		0	0	1	0	0	0	0	0	0	0	0	1	S27.0																					95550-02	95550-03
0	0		6.452054795	7/1/2014 0:00	0	0			0	8		13	0	0	0	0	0	0	0	0	0	1	1	S06.5	S06.6	S06.23	S06.31	S06.1	S06.28	S06.01	S00.05	S50.81	F04.02	G91.3	I10.	H53.2	H50.5	R51.	R44.3						13882-00	92515-99	95550-03	95550-02
0	0		6.452054795	7/1/2014 0:00	0	0			0	18		68	0	0	0	0	0	0	0	0	0	1	1	S06.5	S06.6	S06.33	S06.1	S27.0	S37.88	S20.31	S60.2	S80.0	J69.0	R13.	F04.03	Z86.42	Z72.0								39603-01	34106-14	92514-40	13882-01	38806-00
0	0		6.452054795	7/1/2014 0:00	0	0			0	3		0	0	0	1	0	0	0	0	0	0	0	1	S37.02	S37.01	S61.88	S20.41	S60.0																	95550-02	95550-03
0	0		6.452054795	7/1/2014 0:00	0	0			0	1		0	0	0	0	0	0	0	1	0	0	0	2	T18.1	S11.22	R03.1	E86.																		41825-00	92514-10
0	0		6.452054795	7/1/2014 0:00	0	0			0	44		274	0	0	0	0	0	0	0	0	0	1	1	S06.5	S02.1	S06.21	S06.6	S06.4	S06.1	S32.01	S33.7	S23.3	J69.0	N39.0	B95.2	B96.2	I95.9	E87.7	N17.9	E87.5	T85.6	I10.	A09.9	J18.9	13882-02	92515-99	41881-00	92514-49	39015-02
0	0		6.452054795	7/1/2014 0:00	0	0			0	11		0	0	0	1	0	0	0	0	0	0	0	2	S36.15	S31.83	S35.2	I72.8	S27.32	S27.0	S21.83	T79.7	I95.9	R50.9	E87.6	F10.1	K91.3	Z72.0								33833-00	90209-03	30394-00	92514-39	35321-05
0	0		6.452054795	7/1/2014 0:00	0	0			0	6		0	0	1	0	0	0	0	0	0	0	0	1	S24.12	S24.72	S21.2	T89.01	M79.25	M79.26	N39.0	B95.2	B95.7	L89.0	Z72.0											95550-03	95550-02	95550-10
0	0		6.452054795	7/1/2014 0:00	0	0			0	4		19	0	0	0	0	0	0	0	0	0	1	1	S02.3	S02.4	S02.8	I95.9	E87.2	R34.	Z72.0															13882-00	92515-99	95550-03	95550-02	95550-05
0	0		6.452054795	7/1/2014 0:00	0	0			0	4		0	1	0	0	0	0	0	0	0	0	0	1	S12.24	S13.15	S22.02	Z72.0																		47696-00	40333-00	48660-00	48681-00	47726-00
0	0		6.452054795	7/1/2014 0:00	0	0			0	1	0		1	0	0	0	0	0	0	0	0	0	1	S14.10	S14.76
0	0		1.065753425	7/1/2014 0:00	0	0			0	18		0	0	0	0	0	0	0	0	0	0	1	1	S06.4	R56.8	I50.0	E11.29	N17.9	E11.22	N18.4	N04.9	I10.	E11.31	E11.71	E11.65	E11.64	D64.9	F04.03	E55.9	M81.90	E88.0	R26.8	R41.0	R41.8	13706-02	95550-02	95550-03	95550-01	95550-00
0	0		6.452054795	7/1/2014 0:00	0	0			0	5			1	0	0	0	0	0	0	0	0	0	1	S14.13	S14.75	R55.	M50.3	M25.78	R29.88																95550-00	95550-05	95550-02	95550-03	95550-01
0	0		6.452054795	7/1/2014 0:00	0	0			0	5		0	0	0	1	0	0	0	0	0	0	0	1	S36.15	S37.02	S37.01	S22.06	S22.32	S69.9	S70.1	S80.1	S30.1													95550-02	95550-03	95550-01
0	0		6.452054795	7/1/2014 0:00	0	0			0	6		0	0	1	0	0	0	0	0	0	0	0	1	S22.44	S22.5	S27.2	S42.03	S42.14	S12.24	S12.25	S36.03	I72.8	S27.31	S00.81	S06.01	S52.50	S00.85	S40.0							35321-05	60033-00	60078-00	92515-99	95550-02
0	0		6.452054795	7/1/2014 0:00	0	0			0	24		65	0	0	1	0	0	0	0	0	0	0	1	S36.04	S25.0	S24.11	S24.77	S22.06	S23.16	S23.3	S32.01	S27.2	T79.7	S27.31	S22.40	S37.02	S36.59	S06.6	S06.23	S06.1	S06.02	S52.01	S51.81	S62.21	30597-00	30375-25	33116-00	38806-00	38806-00
0	0		6.452054795	7/1/2014 0:00	0	0			0	15		118	0	0	0	0	0	0	0	0	0	1	1	S06.31	S06.1	S06.4	S06.6	S02.1	S06.02	F10.0	R39.1	T85.6	J98.1	Z72.2	Z72.0										39015-00	39015-02	92514-20	13882-01	92515-99
1	1	LUNG CANCER	5.463013699	8/1/2014 0:00	0	0			0	1		0	0	0	0	0	0	0	0	0	0	1	1	S06.6	S06.5	S06.02	S02.0	S02.1	S02.2	S02.4	S52.01	S50.81	S29.9	K59.0	Z72.0										47399-01	30111-00	90686-01	90686-01	92514-29
0	0		6.367123288	8/1/2014 0:00	0	0			0	18		0	0	0	1	0	0	0	0	0	0	0	1	S35.5	S32.3	S32.4	S32.5	S32.1	S33.2	S22.43	S32.01	S32.02	S32.03	S32.04	S32.05	T83.0	R31.								95550-03	95550-00
0	0		6.367123288	8/1/2014 0:00	0	0			0	1	0		1	0	0	0	0	0	0	0	0	0	1	S12.25	S32.04	S42.3	S01.88	S06.02	F10.1	Y90.6	F04.00	Z72.0
0	0		0.219178082	8/1/2014 0:00	0	0			0	64		231	0	0	0	0	0	0	0	0	0	1	1	S06.20	S06.5	S06.4	S06.1	S06.01	S35.5	S32.89	S32.4	S32.1	S01.0	S00.05	T89.01	S22.41	S27.31	S27.0	S62.21	S42.03	S82.81	S61.0	S61.88	S81.0	90007-01	39015-02	90686-01	92514-49	41880-00
0	0		0.079452055	8/1/2014 0:00	0	0			0	5		0	0	0	0	0	1	0	0	0	0	0	1	S72.3	R58.	S30.2	D68.3	D50.0	I48.9	I50.1	E87.7	A41.9	I95.9	E86.	I46.0	J22.	R60.0	R23.4	E83.4	E83.5	K59.0	E11.9			47519-00	92514-50	92514-39	92517-03	13706-02
0	0		1.364383562	8/1/2014 0:00	0	0			0	8		39	0	0	0	0	0	0	0	0	0	1	1	S06.5	S06.6	S02.1	H92.1	E13.65	K86.1	Z92.22	F10.4	E87.6	E83.4	D64.9	Z72.0										39600-00	92514-39	95550-03	95550-01	95550-02
0	0		6.367123288	8/1/2014 0:00	0	0			0	20		16	0	1	0	0	0	0	0	0	0	0	1	S24.11	S24.73	S22.02	S23.12	S24.0	S23.3	S12.1	S22.01	S22.03	S42.02	S22.40	S27.2	T79.7	S00.81	S00.31	S40.81	S80.1	S99.9	L89.2	D64.9	T83.5	47702-02	40348-00	48645-00	92514-49	92209-00
0	0		6.367123288	8/1/2014 0:00	0	0			0	2		0	0	0	0	0	0	0	0	0	0	1	1	S02.1	S01.81	S02.4	S06.01	S01.51	S01.88	S01.41	S50.81	S00.81	S00.1	S80.0	S20.2	S60.81	H53.8	Z72.0							45590-00	90665-00	90665-00	90665-00	90665-00
0	0		6.367123288	8/1/2014 0:00	0	0			0	16		33	0	0	0	0	0	0	0	0	0	1	1	S06.5	S06.4	S06.31	S02.1	I63.8	G81.9	G93.8	S27.31	S01.0	S00.81	S70.81	S80.81	S20.41	S00.85	J98.1	S32.5	M08.95	T82.8	R60.0	R00.0	E86.	13882-01	92515-99	30032-00	55118-00	92515-99
0	0		6.367123288	8/1/2014 0:00	0	0			0	32		0	0	0	1	0	0	0	0	0	0	0	1	S31.0	S31.80	S71.1	S92.3	S83.2	S90.81	S40.9	S70.81	S80.1	S90.3	R33.											30375-28	90665-00	92514-29	90686-01	92514-29
0	0		6.367123288	8/1/2014 0:00	0	0			0	1			0	0	0	1	0	0	0	0	0	0	2	S52.50	Z72.0																				47363-02	49218-00	92514-29	92511-29
0	0		6.367123288	8/1/2014 0:00	0	0			0	6		0	0	0	1	0	0	0	0	0	0	0	1	S36.02	S22.44	S27.2	S06.02	S50.81	D64.9	E87.6	D73.8														95550-03	95550-02	95550-01
0	0		5.394520548	8/1/2014 0:00	0	0			0	5		0	0	0	0	0	0	0	0	0	0	1	1	S02.4	S04.5	S02.1	S06.02	S01.0	S01.88	S00.85	S05.0	S22.44	S22.03	S22.04	S22.05	S80.81	S40.0								47771-01	92514-99	95550-03	95550-02	95550-01
0	0		6.367123288	8/1/2014 0:00	0	0			0	9		0	0	1	0	0	0	0	0	0	0	0	1	S24.11	S24.73	S22.03	S22.02	S23.12	S23.3	S12.23	S13.14	S12.24	S12.25	S52.53	S51.81	S52.8	S02.4	S02.3	S01.9	S00.05	S22.43	S27.0	S23.2	S27.31	48687-00	47684-00	92514-39	47363-00	92515-99
0	0		6.367123288	8/1/2014 0:00	0	0			0	3		0	0	0	1	0	0	0	0	0	0	0	1	S36.03	I72.8	S22.44	S27.1	S70.0	S70.1	S20.41	S50.81	Z86.43													35321-05	92515-99	95550-02	95550-03	95550-01
0	0		6.367123288	8/1/2014 0:00	0	0			0	22		0	0	1	0	0	0	0	0	0	0	0	1	S24.11	S24.73	S22.02	S23.12	S12.24	S12.22	S12.23	S12.25	S22.31	S27.2	S69.9	R57.8	L89.2	B96.5	B95.7	N39.0	B96.2	M75.5	D64.9	E83.4	R79.8	47699-02	92514-39	13706-02	95550-03	95550-01
0	0		6.367123288	8/1/2014 0:00	0	0			0	15		0	0	0	0	0	0	0	0	0	0	1	1	S06.5	S06.28	G81.9	R29.5	R26.0	E11.9	I25.11	I10.	G31.9	Z92.21	Z86.43											39600-00	92514-39	13706-03	95550-02	95550-03
0	0		6.367123288	8/1/2014 0:00	0	0			0	13		0	0	0	0	0	0	0	0	0	0	1	1	S06.5	S06.6	S27.2	S22.5	S22.44	S32.4	S73.02	S36.13	S22.04	S22.05	S22.06	S63.12	S61.0	S01.51	T79.7	S00.81	S80.81	S80.1	S05.4	F10.0	Z91.1	90665-00	30052-02	92514-29	92209-00	95550-02
0	0		6.367123288	8/1/2014 0:00	0	0			0	3		0	0	0	0	0	0	0	0	0	0	1	1	S06.5	S06.31	S02.1	S06.02	S02.4	F10.0	Z72.0															95550-02	95550-03
0	0		6.367123288	8/1/2014 0:00	0	0			0	3		0	0	0	0	0	0	0	0	0	0	1	1	S02.66	S02.62	S52.12	S03.2	S09.8	S01.88	Z72.1	Z72.0														47789-00	52096-00	97981-00	90111-00	30032-00
0	0		6.367123288	8/1/2014 0:00	0	0			0	4		0	0	0	1	0	0	0	0	0	0	0	1	S32.1	S52.8	S42.10	S32.02	S32.03	S32.04	S22.31	S27.0	S36.02	S27.31	S61.88	S80.81	S30.1	S19.9	R39.1	Z72.0						95550-03	95550-02	95550-01
0	0		0.035616438	8/1/2014 0:00	0	0			0	3		63	0	0	0	0	0	0	0	0	0	1	1	S06.5	S06.6	S06.28	S02.1	S02.9	S22.40	S42.21	S42.00	S32.03	S27.0	S27.31	S13.4	B18.2	G93.2	I47.1	I95.9	Z72.0					39600-00	39015-02	92514-49	40703-02	39615-00
0	0		6.367123288	8/1/2014 0:00	0	0			0	15		219	0	0	0	0	0	1	0	0	0	0	1	T24.3	T22.22	T20.2	T31.00	T27.1	T27.2	S06.01	J15.2	J15.4	J98.1	D50.8	F05.0	K59.0									13882-02	41898-00	41898-00	41898-00	92515-99
0	0		6.367123288	8/1/2014 0:00	0	0			0	1	0		0	0	0	0	0	0	0	0	0	1	1	S02.1	S06.5	R56.8	F10.0	F10.1	Z72.0
0	0		6.367123288	8/1/2014 0:00	0	0			0	7		0	0	0	1	0	0	0	0	0	0	0	1	S32.89	S33.2	S39.0	Z86.43																		47486-00	90329-00	92514-29	95550-02	95550-03
0	0		0.071232877	8/1/2014 0:00	0	0			0	1		27	0	0	0	0	0	0	0	0	0	1	1	S06.23	S06.28	S06.5	S06.1	S02.1	S02.4	S06.05	S36.15	S36.03	S27.2	S22.41	S22.2	S22.5	S02.61	S02.66	S22.04	S32.1	S42.10	S42.00	S27.31	T79.7	30597-00	90375-00	37011-00	90686-01	38806-00
0	0		0.191780822	8/1/2014 0:00	0	0			0	1		0	0	0	1	0	0	0	0	0	0	0	1	S32.01	D68.9	E83.4	B18.2	K74.6	Z72.1																47684-00	92062-00	95550-03	95550-08
0	0		6.367123288	8/1/2014 0:00	0	0			0	4		0	0	0	0	1	0	0	0	0	0	0	1	S62.61	S61.81	S52.11	S02.1	S06.02	S09.8	S01.1	S01.88	Z72.0													47921-00	90665-00	90665-00	92514-29	92511-29
0	0		6.367123288	8/1/2014 0:00	0	0			0	9		0	0	0	1	0	0	0	0	0	0	0	2	S36.3	S36.12	S27.81	S31.83	S55.0	S54.0	S56.2	S51.88	T89.01	Z72.0												90304-00	90178-00	34106-12	47981-00	30023-00
0	0		6.367123288	8/1/2014 0:00	0	0			0	8		0	0	0	1	0	0	0	0	0	0	0	1	S32.89	S32.1	S32.5	S37.31	S33.6	T14.4	T11.1	S70.81	S20.41	S20.31												47513-00	47921-00	92514-19	37008-01	36812-00
0	0		6.367123288	8/1/2014 0:00	0	0			0	11		0	0	1	0	0	0	0	0	0	0	0	1	S24.11	S24.75	S22.04	S22.05	S42.10	S27.31	S27.0	S22.43	T79.7	S30.81	S60.81	S00.85	S40.0	S59.8	M79.26	R44.3	R11.					47699-02	92514-99	95550-03	95550-10	95550-02
0	0		6.282191781	9/1/2014 0:00	0	0	skin chest	7/1/2020	1	38		266	0	0	1	0	0	0	0	0	0	0	1	S32.01	S32.02	S22.06	S23.17	S22.04	S22.05	S24.0	S34.0	S06.33	S06.5	S06.01	S13.4	S23.3	S22.41	S27.31	S27.2	S36.83	S01.0	T89.01	S01.31	S71.1	48690-00	48645-00	92514-49	13882-02	92515-99
0	0		6.282191781	9/1/2014 0:00	0	0			0	5		24	0	1	0	0	0	0	0	0	0	0	1	S27.81	S22.2	S36.40	S50.81	S70.81	J98.1	J90.															90178-00	30375-24	38806-00	92514-39	92510-39
0	0		0.054794521	9/1/2014 0:00	0	0			0	2		51	0	0	0	0	0	0	0	0	0	1	1	S06.6	S06.23	S06.28	S36.12	S36.11	S36.40	S35.2	S35.5	S27.32	S27.31	S22.44	S22.2	S32.5	S32.4	S32.1	S32.3	S32.05	S52.6	S51.81	S82.21	S01.51	13882-01	90375-00	30375-24	34106-14	30422-00
0	0		6.282191781	9/1/2014 0:00	0	0			0	38		0	0	0	1	0	0	0	0	0	0	0	1	S36.15	K65.8	S01.88	S80.0	S40.0	K91.3	K56.5	K91.8	K83.8	I72.8	T81.0	D62.	E87.1	R11.	E46.							30425-00	30032-00	92514-30	92510-30	90321-00
0	0		6.282191781	9/1/2014 0:00	0	0			0	10		0	0	0	1	0	0	0	0	0	0	0	1	S32.5	S32.1	S39.0	S22.32	S27.0	S22.01	S22.02	S22.03	S22.04	S22.05	S22.42	S36.02	I72.8	S23.3	S29.8	S51.0	S60.81	S50.81	S40.81	S80.81	S70.81	47486-00	90329-00	92514-29	35321-05	95550-03
0	0		6.282191781	9/1/2014 0:00	0	0			0	3		0	0	0	0	0	0	0	0	0	0	1	1	S01.39	S11.9	S01.41	S01.88	Z59.9	Z63.0	Z72.0															30052-00	30035-00	30035-00	92514-19	95550-01
0	0		6.282191781	9/1/2014 0:00	0	0			0	1			0	0	0	0	0	0	0	0	0	1	1	S06.8	S02.0	F10.0	Y90.4
0	0		6.282191781	9/1/2014 0:00	0	0			0	29		372	0	0	1	0	0	0	0	0	0	0	1	S32.4	S32.5	S32.1	S22.04	S22.05	S27.2	S22.42	S27.31	R04.8	S26.81	S30.1	S70.0	S30.0	T79.7	J95.8	J15.2	J14.	Z06.68	G21.0	R33.	K59.0	47501-00	92514-99	13882-02	92515-99	41880-00
0	0		6.282191781	9/1/2014 0:00	0	0			0	2		0	0	0	0	0	0	0	0	0	0	1	1	S06.4	S02.1	S02.0	S01.0	S61.0	T09.01	S50.81	S50.0														95550-02	95550-03
0	0		6.282191781	9/1/2014 0:00	0	0			0	6		46	0	1	0	0	0	0	0	0	0	0	1	S27.0	S27.31	S36.12	S29.9	S37.02	S06.00	S02.8	S02.4	S01.0	T89.01	S01.31	S40.0	F10.0	Z72.0								13882-00	92515-99	92209-00	38806-00	30032-00
0	0		6.282191781	9/1/2014 0:00	0	0			0	5		26	0	0	0	0	0	0	0	0	0	1	1	S06.6	S02.4	S02.8	S02.0	S01.1	S60.81	S70.81	S80.81	S20.41	S90.81	S06.02	R34.	S22.02	S22.03	S22.04	S22.05						30029-00	30029-00	92514-19	13882-00	92515-99
0	0		6.282191781	9/1/2014 0:00	0	0			0	3		0	0	0	0	0	0	0	0	0	0	1	1	S06.4	S02.1	S80.81	S00.05	F04.02																	95550-03	95550-02
0	0		6.282191781	9/1/2014 0:00	0	0			0	7		0	0	0	1	0	0	0	0	0	0	0	1	S32.5	S32.1	S32.89	S32.05	T09.3	S50.81	S30.81	S70.1	Z43.5													95550-02	95550-00	95550-01	95550-03
0	0		6.282191781	9/1/2014 0:00	0	0			0	50		0	0	0	0	0	1	0	0	0	0	0	1	S82.11	S82.31	S81.81	S27.31	S22.44	S32.02	S32.03	S32.04	S61.9	S00.31	S20.31	S60.81	J22.	D69.6	R94.5	R50.9	D64.9	J98.1	L89.1	T84.7	B95.6	47549-01	47570-00	90665-00	90686-01	50130-00
0	0		6.282191781	9/1/2014 0:00	0	0			0	17		0	1	0	0	0	0	0	0	0	0	0	1	S12.23	S13.4	S14.10	S14.70	G81.9	F05.1	J98.1	J69.0	I10.	E86.	M21.33	E87.6	R33.	R63.0	Z86.43							48660-00	40333-00	48678-00	47726-00	92514-29
0	0		6.282191781	9/1/2014 0:00	0	0			0	14		177	0	0	0	0	0	0	0	0	0	1	1	S06.4	S06.1	S06.38	S02.1	S06.02	F04.02	S09.2	S80.81	S40.81	S50.81	S60.81	S30.81	S20.31	S40.0	S30.1	S80.0	S00.42	T85.88	R13.	R45.89	Z72.1	39603-01	39015-02	92514-49	13882-02	92515-99
0	0		5.112328767	9/1/2014 0:00	0	0			0	1		0	0	0	0	0	0	0	0	0	0	1	1	S06.6	S01.0	E11.9	Z92.22	Z72.0	Z92.21																95550-02	95550-03
0	0		6.282191781	9/1/2014 0:00	0	0			0	3		0	1	0	0	0	0	0	0	0	0	0	1	S14.10	S14.70	S12.1	Z72.0																		95550-03	95550-01	95550-02
0	0		6.282191781	9/1/2014 0:00	0	0			0	5		0	0	0	0	0	0	0	0	0	0	1	1	S06.5	S06.6	S06.02	S02.1	F10.0	F04.02																95550-03	95550-02
0	0		6.282191781	9/1/2014 0:00	0	0			0	2		0	0	0	0	0	0	0	0	0	0	1	1	S01.88	S02.2	S02.4	S02.1	S02.0	G93.8	T79.7															90665-00	92514-29	95550-02
0	0		6.282191781	9/1/2014 0:00	0	0			0	7		0	0	0	0	0	0	0	0	0	0	1	1	S02.4	S02.5	S02.1	S02.3	S02.8	S02.0	S06.6	S06.31	S06.38	G93.8	S02.2	S42.02	S01.88	S01.51	S01.31	S01.33	S00.05	S60.81	S80.81	S90.81	S19.9	47786-00	47741-00	45590-00	45590-00	45785-00
0	0		6.282191781	9/1/2014 0:00	0	0			0	15		0	0	0	0	0	0	0	0	0	0	1	1	S02.0	S00.05	S06.5	S06.1	S02.4	S02.3	S04.0	S06.01	S82.0	S72.41	S62.32	S62.61	S12.24	S81.88	S01.88	S81.0	S80.81	S30.81	S20.2	Z72.0	Z59.0	47342-01	47342-01	47342-01	47585-00	92514-29
0	0		6.282191781	9/1/2014 0:00	0	0			0	5		14	0	0	0	0	0	0	0	0	0	1	1	S06.6	S06.5	S06.21	S02.1	S06.02	F12.1	R10.1	R11.	Z72.0													13882-00	92515-99	95550-03	95550-02
0	0		6.282191781	9/1/2014 0:00	0	0			0	11		0	1	0	0	0	0	0	0	0	0	0	1	S14.12	S14.70	R09.89	Z72.0																		95550-02	95550-03	95550-00
0	0		0.704109589	9/1/2014 0:00	0	0			0	2		0	0	0	0	0	0	0	0	0	0	1	1	S06.5	S06.6	S12.0	S01.88	S51.88	R74.8	G30.9	F00.9	L89.1	R39.1												95550-05	95550-03	95550-02
0	0		6.282191781	9/1/2014 0:00	0	0			0	12		0	0	0	1	0	0	0	0	0	0	0	1	S36.02	I72.8	S13.4	S16.	S42.41	S22.43	S27.1	S29.9	K59.0	Z72.0												35321-05	92515-99	47459-01	92514-19	95550-02
0	0		6.282191781	9/1/2014 0:00	0	0			0	7		0	0	0	1	0	0	0	0	0	0	0	1	S34.1	S34.71	S34.0	S32.01	S33.7	S22.01	S22.02	R45.89														95550-03
0	0		6.282191781	9/1/2014 0:00	0	0			0	3		0	0	0	1	0	0	0	0	0	0	0	1	S36.15	S00.1	S00.21	R31.																		95550-02	95550-03	95550-01
0	0		6.282191781	9/1/2014 0:00	0	0			0	19		110	0	0	0	0	0	0	0	0	0	1	1	S06.23	S06.21	S06.6	S02.1	S02.3	S02.4	S02.8	S02.2	S12.21	S32.5	S32.1	S72.3	S82.21	S72.41	S82.18	S71.81	S81.81	S83.54	S83.53	S01.88	T09.01	47528-01	47566-01	47566-05	39015-02	92514-29
0	0		2.734246575	9/1/2014 0:00	0	0			0	9		0	0	1	0	0	0	0	0	0	0	0	1	S22.06	S32.03	S82.5	S92.3	S27.31	M80.98	Z72.0															95550-03
0	0		6.282191781	9/1/2014 0:00	0	0			0	5		0	1	0	0	0	0	0	0	0	0	0	1	S12.24	S13.15	S12.0	S12.25	S22.01	S22.02	S22.03	S22.2	S22.41	S27.31	S15.1	S06.33	S06.01	S01.0	S51.9	S41.1						40333-00	48660-00	47726-00	92514-29	92209-00
0	0		6.2	10/1/2014 0:00	0	0	Breast	9/1/2019	1	54			0	1	0	0	0	0	0	0	0	0	1	S22.06	S32.01	S32.02	S32.03	S32.04	S32.5	S22.32	S32.4	S92.1	S92.23	S92.3	S36.02	S46.8	R94.5	K21.9	E55.9	B85.0	Z72.1	Z72.0			95550-03	95550-04	95550-00	95550-02	95550-01
0	0		6.2	10/1/2014 0:00	0	0			0	6		0	0	0	0	0	0	0	0	0	0	1	1	S06.5	S06.21	S02.1	R56.8																		95550-03	95550-02
0	0		6.2	10/1/2014 0:00	0	0			0	29		0	0	0	0	0	1	0	0	0	0	0	1	S82.21	S81.81	T89.01	S82.0	S32.5	S32.4	S72.3	S32.89	S83.51	S83.41	S83.42	S83.2	S86.1	S51.0	S30.7	R02.	D62.	R50.9	T85.88	L89.9		90580-00	90686-01	90665-00	90665-00	90580-00
0	0		6.2	10/1/2014 0:00	0	0			0	6		0	0	0	0	0	0	0	0	0	0	1	1	S06.33	S02.8	S02.4	S02.5	S06.02	S72.03	S00.1	S01.1	S00.81	I48.0	T84.8	D50.0	F05.9	S49.9	S59.9	M25.51	M25.57					49318-00	92514-29	92512-29	13706-02	95550-02
0	0		6.2	10/1/2014 0:00	0	0			0	5		0	0	0	0	0	0	0	0	0	0	1	1	S06.5	S06.21	S06.6	S02.0	S01.0	R00.1																95550-02	95550-03
0	0		6.2	10/1/2014 0:00	0	0			0	19		278	0	0	0	0	0	0	0	0	0	1	1	S06.5	S06.6	S06.23	S06.1	S06.02	S02.1	S01.88	S22.06	S32.01	S32.02	S32.03	S32.04	S27.1	S22.40	S39.0	S99.9	F04.03	J22.	J15.6	J69.0	L27.0	13882-02	39015-02	39015-00	92062-00	95550-00
0	0		6.2	10/1/2014 0:00	0	0			0	17			0	0	0	0	1	0	0	0	0	0	1	S82.82	S32.1	S62.51	S92.4	S32.5	K92.2	K59.0															95550-02	95550-03
0	0		6.2	10/1/2014 0:00	0	0			0	32		125	0	0	0	0	1	0	0	0	0	0	1	S82.21	S81.81	S32.4	S73.01	S74.0	S72.3	S32.1	S33.2	S12.25	S22.01	S27.0	S32.01	S32.02	S32.03	S32.5	S32.81	S45.1	S42.10	S09.8	S46.8	S49.8	44367-02	47048-00	47531-00	30023-00	90665-00
0	0		6.2	10/1/2014 0:00	0	0			0	5		0	0	0	0	1	0	0	0	0	0	0	1	S42.02	S27.2	S27.31	S22.44																		92049-00	95550-02	95550-03	95550-01	95550-12
0	0		5.052054795	10/1/2014 0:00	0	0			0	4		0	0	0	0	0	0	1	0	0	0	0	1	T21.22	T21.21	T21.23	T20.2	T22.22	T22.21	T23.2	T31.30	Z48.0	F60.31	F41.2	B18.2	Z72.0									95550-01	95550-02
0	0		6.2	10/1/2014 0:00	0	0			0	7		0	0	0	0	0	0	0	0	0	0	1	1	S06.5	S02.3	S42.22	S42.24	S42.10	S10.95	S00.1	S40.0	S00.55	S00.85	S70.81	E87.5										95550-03	95550-01	95550-02	95550-12
0	0		6.2	10/1/2014 0:00	0	0			0	22		0	0	0	0	1	0	0	0	0	0	0	1	S58.1	S68.9	S85.1	S83.6	S52.8	S91.3	S71.1	S71.0	D62.	F43.0	L30.4	R21.										44328-01	90665-00	44328-00	90665-00	90665-00
0	0		6.2	10/1/2014 0:00	0	0			0	6		0	1	0	0	0	0	0	0	0	0	0	1	S12.22	S13.14	S12.23	S13.4	S06.5	S02.1	S02.0	S06.02														47699-01	48669-00	92514-29	95550-03	95550-02
0	0		6.2	10/1/2014 0:00	0	0			0	8		0	0	0	0	0	0	0	0	0	0	1	1	S06.4	S06.5	S06.31	S02.0	S06.1	S06.02	G93.8	F04.02	R45.89	Z72.0												95550-03	95550-02	95550-10	95550-01
0	0		6.2	10/1/2014 0:00	0	0			0	20		139	0	0	0	0	0	0	0	0	0	1	1	S06.33	S02.1	S01.0	S01.88	S27.81	S36.02	S36.12	S27.2	S27.31	S22.41	S22.2	T79.7	S22.06	S72.01	S32.5	S32.1	S32.3	S80.1	S90.3	F10.0	F04.03	39015-02	90178-00	30596-01	38806-00	38806-00
0	0		6.2	10/1/2014 0:00	0	0			0	7		0	0	0	0	0	0	0	0	0	0	1	1	S06.5	S06.31	S06.02	S00.01	S50.88	S20.41	S60.81	R41.2														95550-02	95550-03	95550-01
0	0		5.860273973	10/1/2014 0:00	0	0			0	11		0	0	0	0	0	0	0	0	0	0	1	1	S06.33	S06.6	S06.03	S02.0	S12.25	S22.01	S22.04	S42.03	Z91.1	H90.1	Z92.1	B18.2	Z72.0	Z86.42	R00.1	I95.9	F04.03	I10.				95550-09	95550-03	95550-02	95550-01
0	0		6.2	10/1/2014 0:00	0	0			0	17		97	0	0	0	0	0	1	0	0	0	0	1	T22.32	T20.3	T22.31	T21.23	T24.2	T23.0	T31.32	S05.0	H53.8	R44.3	Z86.43	E87.6	E83.3	E83.4	R11.	H02.1						45406-00	45494-00	45486-00	45406-00	92514-39
0	0		6.2	10/1/2014 0:00	0	0			0	20		0	0	0	1	0	0	0	0	0	0	0	1	S32.5	S32.4	S32.1	S30.2	S50.1	T09.01	D64.9	I47.1	R20.2	L89.1	B95.6	Z72.0										47486-00	90329-00	92514-19	13706-02	95550-01
0	0		0.084931507	10/1/2014 0:00	0	0			0	23		0	0	0	0	0	1	0	0	0	0	0	1	S72.03	E86.	J18.9	F05.1	E87.6	N17.9	R79.8	E87.0	T84.8	I70.20	R23.4	K59.0	R33.	Z86.43	Z71.9							47522-00	92515-30	92512-30	95550-03	95550-00
0	0		6.2	10/1/2014 0:00	0	0			0	17		232	1	0	0	0	0	0	0	0	0	0	1	S12.24	S22.01	S09.8	S00.05	S02.4	S00.1	S27.31	S27.0	S20.2	S40.0	S36.3	S43.00	S41.1	S51.88	S90.0	R00.0	I26.9	I95.9	Z72.0			13882-02	92515-99	30023-00	90686-01	39015-02
0	0		6.2	10/1/2014 0:00	0	0			0	51			0	1	0	0	0	0	0	0	0	0	1	S22.05	S42.22	S22.41	S23.3	N39.0	B96.2	B37.3	N77.1	B37.2	R07.4	S30.0	S00.1	R33.	L72.1	Z86.43							95550-03	95550-02	95550-12	95550-01	95550-00
0	0		6.2	10/1/2014 0:00	0	0			0	1	0		0	0	0	0	0	0	0	0	0	1	1	S02.68	S22.44	S27.31	R55.
0	0		6.2	10/1/2014 0:00	0	0			0	56		0	0	0	0	0	1	0	0	0	0	0	1	S72.43	G04.1	G95.8	B33.3	L89.0	R32.	K64.9	N39.0	B96.5	R10.4	N45.9	M25.46	M86.97	Z75.11	Z72.0							95550-03	95550-02	95550-01	95550-00
0	0		6.2	10/1/2014 0:00	0	0			0	9		0	0	0	0	0	1	0	0	0	0	0	1	S82.42	S62.32	S64.0	S52.00	S42.44	S53.0	S72.41	S02.1	S01.0	S83.6	S00.1	R45.89	Z72.1	Z72.0								47384-03	47459-01	50115-00	92514-20	47342-01
0	0		6.2	10/1/2014 0:00	0	0			0	1	0		0	1	0	0	0	0	0	0	0	0	2	S27.0	S21.83	T89.01																			38806-00
0	0		6.2	10/1/2014 0:00	0	0			0	1		0	0	0	0	1	0	0	0	0	0	0	1	S52.53																					47366-02	92514-19	95550-03
0	0		6.2	10/1/2014 0:00	0	0			0	10		0	0	0	1	0	0	0	0	0	0	0	1	S32.5	S32.3	S32.81	S42.14	S22.2	S06.02	S37.02	S26.81	D50.0	R50.9	L89.0											47486-00	90329-00	92514-30	13706-02	95550-02
0	0		6.2	10/1/2014 0:00	0	0			0	2		0	0	0	0	0	0	0	0	0	0	1	1	S06.5	F04.02	R56.8																			95550-02	95550-03
0	0		6.2	10/1/2014 0:00	0	0			0	10		0	0	1	0	0	0	0	0	0	0	0	1	S22.5	S27.2	S22.44	S72.03	J44.9	E43.	I47.1	E55.9	Z72.0													47519-00	92514-39	92510-39	38806-00	95550-03
0	0		0.046575342	10/1/2014 0:00	0	0			0	2		0	0	0	0	0	1	0	0	0	0	0	1	S72.10	I95.9	E86.	I48.9	L89.0	Z95.0	Z86.43															47519-00	92514-39	92512-39
0	0		6.2	10/1/2014 0:00	0	0			0	1			0	0	0	1	0	0	0	0	0	0	1	S43.1																					47012-01	92514-90
0	0		6.2	10/1/2014 0:00	0	0			0	1			0	0	0	0	0	0	0	0	0	1	1	S02.4	S01.49	S00.81	S40.81																		30026-00
0	0		6.2	10/1/2014 0:00	0	0			0	5		0	0	0	0	0	0	0	0	0	0	1	1	S06.6	S06.31	S42.00	S27.0	S70.0	S40.0																38806-00	95550-02	95550-03	95550-01
0	0		6.115068493	11/1/2014 0:00	0	0			0	19		0	0	0	0	0	1	0	0	0	0	0	1	S72.41	S71.81	S87.8	S82.0	S81.81	T79.7	S32.1	S27.0	S22.44	S36.12	S36.81	S40.0	S01.0	S02.5	R02.	K02.9	R91.	I95.9	E04.2	E87.6	B37.2	90580-00	90686-01	92514-39	90686-01	97311-01
0	0		6.115068493	11/1/2014 0:00	0	0			0	1			0	0	0	0	0	0	0	1	0	0	1	T13.03	S40.83	T79.3	Z72.0
0	0		6.115068493	11/1/2014 0:00	0	0			0	8		0	0	0	0	0	0	0	0	0	0	1	1	S06.4	S06.21	S06.5	S02.1	S02.0	S06.02	G93.8	E87.1	E04.9	E03.9	R59.0	R50.9	R41.8	F04.00								92027-00	95550-02	95550-03	95550-00	95550-01
0	0		0.567123288	11/1/2014 0:00	0	0			0	7		0	0	0	0	0	0	0	0	0	0	1	1	S06.5	F05.9	I21.4	I10.	I95.1	N17.9	N18.5	E86.	I50.1	R23.4	Z75.13											95550-02	95550-03	95550-01
0	0		0.095890411	11/1/2014 0:00	0	0			0	21		0	0	0	1	0	0	0	0	0	0	0	1	S36.41	S91.3	S81.88	S00.1	K57.00	I95.9	K91.3	J18.9	Y95.	J96.91	A41.9	R65.0	J44.0	F17.1	J98.1	K56.5	E86.	D64.9	I48.9	L89.0	E88.0	30375-24	31462-00	30443-00	92514-99	30378-00
0	0		6.115068493	11/1/2014 0:00	0	0			0	4			0	1	0	0	0	0	0	0	0	0	1	S24.12	S24.70	S22.03	S22.04	S22.05	S22.41	R33.	Z98.1														95550-01	95550-02	95550-03
0	0		6.115068493	11/1/2014 0:00	0	0			0	4		0	0	0	0	0	0	0	0	0	0	1	1	S06.31	S06.5	G93.8	S02.1	S02.0	S06.02	S09.2	G96.0	Z72.1	Z72.0												90119-00	95550-02	95550-03
0	0		6.115068493	11/1/2014 0:00	0	0			0	34		0	0	0	0	0	1	0	0	0	0	0	1	S88.1	S82.28	S61.88	T89.03	R02.	T87.5	I95.9	G54.6	R11.	R53.	R40.0	R50.9	Z86.43									44367-02	49500-01	90665-00	49542-01	90686-01
0	0		6.115068493	11/1/2014 0:00	0	0			0	3		0	1	0	0	0	0	0	0	0	0	0	1	S10.0	S12.8																				95550-05	95550-01
0	0		6.115068493	11/1/2014 0:00	0	0			0	1	0		1	0	0	0	0	0	0	0	0	0	1	S12.1	S22.41	S52.50	S01.0	S81.0
0	0		6.115068493	11/1/2014 0:00	0	0			0	6		0	0	0	1	0	0	0	0	0	0	0	1	S32.04	E11.9	Z72.0																			95550-03	95550-01	95550-02
0	0		0.22739726	11/1/2014 0:00	0	0			0	67		731	0	0	1	0	0	0	0	0	0	0	1	S35.3	S35.2	S35.1	K83.2	S37.02	S81.0	T89.01	S36.41	S36.21	S27.0	S39.0	T79.6	S20.2	A40.2	A41.1	R57.2	I81.	J90.	E11.72	E11.29	E11.13	30394-00	90337-00	30443-00	30439-00	92514-49
0	0		6.115068493	11/1/2014 0:00	0	0			0	11		0	0	0	0	1	0	0	0	0	0	0	1	S42.40	S41.81	S52.7	S51.81	S02.3	S06.02	S61.88	S70.81	S27.31	T81.8	J98.1	R20.2	Z72.0									47459-01	47948-00	92514-29	30023-01	50130-00
0	0		6.115068493	11/1/2014 0:00	0	0			0	12		0	0	0	1	0	0	0	0	0	0	0	1	S32.4	S73.01	S74.0	S76.0	S82.0	S81.81	S81.0	S27.0	T79.7	S22.32	S36.14	S26.81	S70.1	S60.0	S00.21	S60.81	R45.89					90665-00	90665-00	47585-00	92514-29	38415-00
0	0		6.115068493	11/1/2014 0:00	0	0			0	52		67	0	0	0	0	1	0	0	0	0	0	1	S82.21	S81.81	T89.01	T89.03	S85.1	S72.11	S72.3	S71.81	S82.42	S32.1	S32.5	S32.89	S33.3	S32.81	S32.02	S32.03	S32.04	S32.05	S02.1	S22.44	S22.2	47566-01	39330-00	47489-01	47519-00	47519-00
0	0		0.126027397	11/1/2014 0:00	0	0			0	7		15	0	0	0	1	0	0	0	0	0	0	1	S52.59	S52.8	S63.00	S51.81	S32.5	S09.9	I50.0	E83.5	E55.9	G47.32	Z95.0	Z86.7										47366-00	47363-01	92514-99	95550-02
0	0		6.115068493	11/1/2014 0:00	0	0			0	4		0	0	0	0	1	0	0	0	0	0	0	1	S52.01	S51.81	T89.01	S70.81																		90580-00	90686-01	92514-19	90580-00	92514-19
0	0		6.115068493	11/1/2014 0:00	0	0			0	6		0	0	0	0	0	0	0	0	0	0	1	1	S06.6	S06.5	S06.31	S06.32	S02.1	S02.0	S02.8	S02.2	S02.4	G93.8	S22.04	S22.44	S01.88	S01.1	S00.1	S00.05	S04.5	S40.0	S50.0	S20.41	F04.02	30026-00	47738-00	95550-09	95550-01	95550-03
0	0		0.002739726	11/1/2014 0:00	0	0			0	1		13	0	1	0	0	0	0	0	0	0	0	1	S27.31	S27.1	S26.81	S22.02	S22.03	S22.04	S22.5	S02.1	T79.4	S72.3	S72.04	S32.1	S62.21	S62.31	S01.88	S11.88	S51.88	S81.0	S81.88	S41.0	S50.81	13882-00	39015-02	92062-00	13706-02	95550-12
0	0		6.115068493	11/1/2014 0:00	0	0			0	6		0	0	1	0	0	0	0	0	0	0	0	1	S27.0	S27.31	S22.44	S36.03	S37.02	S36.81	S22.04	S22.05	S32.03	S40.81	S50.9	S70.81	S30.81									95550-03	95550-02	95550-01
0	0		6.115068493	11/1/2014 0:00	0	0			0	41		0	0	0	0	0	0	1	0	0	0	0	1	T24.3	T25.3	T22.31	T22.32	T23.3	T21.34	T21.22	T21.23	T20.2	T31.42	T79.8	R02.	A41.9	T79.3	B95.6	B96.88	B96.5	T68.	G54.6	R00.0	I95.9	45406-00	30010-00	92514-39	30020-00	92514-39
0	0		2.046575342	11/1/2014 0:00	0	0			0	27		490	0	0	0	0	0	0	0	0	0	1	1	S06.5	S06.6	S06.31	S02.0	S01.0	S06.01	S27.0	S22.44	S27.31	S61.0	S80.81	S20.41	S30.81	S30.1	S80.1	S60.0	E87.0	E87.5	N17.9	E11.29	E11.65	13882-02	92515-99	39015-00	92514-99	39015-02
0	0		6.115068493	11/1/2014 0:00	0	0			0	15		0	0	0	1	0	0	0	0	0	0	0	1	S32.89	S32.5	S32.1	S42.11	S92.3	S93.11	S30.2	S40.81	S00.81	S30.81	S50.9	S30.91	L89.9	Z59.9								47636-00	47636-00	47636-00	47069-01	92514-29
0	0		6.115068493	11/1/2014 0:00	0	0			0	13			0	0	1	0	0	0	0	0	0	0	1	S32.5	S32.4	S32.1	S33.2	S32.01	S32.02	S32.03	S32.04	S32.05	K59.0												95550-03	95550-02	95550-01	95550-10
0	0		6.115068493	11/1/2014 0:00	0	0			0	16		0	1	0	0	0	0	0	0	0	0	0	1	S14.12	S14.75	M48.82	M48.02	K59.0	M48.12	Z75.13															95550-03	95550-02
0	0		6.115068493	11/1/2014 0:00	0	0			0	12			0	1	0	0	0	0	0	0	0	0	1	S22.44	S27.31	S27.2	S72.08	S73.01	S32.4	S42.11	S40.81	S40.82	S12.25	S22.01	N39.0	B96.1	K59.0								95550-03	95550-02	95550-01
0	0		6.115068493	11/1/2014 0:00	0	0			0	111		323	0	0	0	0	0	0	0	0	0	1	1	S06.31	S06.01	S06.28	S06.5	S06.6	S27.31	S72.3	S71.81	S73.01	S68.2	T89.01	S22.41	S61.88	S31.0	S30.81	G93.2	F10.0	F10.1	R00.0	I10.	J15.8	47528-01	92514-29	47528-01	47948-00	92514-29
0	0		6.115068493	11/1/2014 0:00	0	0			0	4		0	0	1	0	0	0	0	0	0	0	0	1	S27.31	S22.44	S06.00	S51.9	S30.81	S70.81	S19.9	S70.0	R93.5	Z72.0												92209-00	95550-02	95550-03	95550-01
0	0		6.115068493	11/1/2014 0:00	0	0			0	1		0	0	0	0	0	0	0	0	0	0	1	1	S02.4	S02.8	S06.02	H11.3	S00.1	Z72.0
0	0		6.115068493	11/1/2014 0:00	0	0			0	11		28	0	0	0	1	0	0	0	0	0	0	1	S52.6	S72.3	S71.81	S82.0	S81.81	S22.42	S01.54	S01.41	S71.1	S81.0	S01.51	S90.81	S00.05	F39.								47366-02	47366-03	47531-00	30023-01	90665-00
0	0		0.156164384	11/1/2014 0:00	0	0			0	30		608	0	0	0	0	0	0	0	0	0	1	1	S06.5	S06.6	S06.23	S06.01	S02.1	S06.1	S27.2	S22.5	S22.44	S36.02	S01.0	S51.0	S80.81	S50.81	S60.81	G93.2	G04.9	J14.	J22.	A41.9	N17.9	39015-00	92514-30	39015-02	13882-02	41880-00
0	0		6.115068493	11/1/2014 0:00	0	0			0	8		57	0	0	0	0	0	0	0	0	0	1	1	S06.8	S00.05	S01.0	S01.51	S09.9	S42.02	S22.44	S27.2	S27.31	S36.12	S22.05	S05.0	S00.1	S80.81	S90.81	S50.81	S30.81					13882-00	92515-99	95550-00	95550-02	95550-03
0	0		6.115068493	11/1/2014 0:00	0	0			0	5		0	0	0	0	0	0	0	0	0	0	1	1	S02.4	S22.41	S40.9	S00.05	S20.41	F04.02																47762-00	92514-19	95550-02	95550-03
1	1	LUNG CANCER	4.832876712	12/1/2014 0:00	0	0	Lung	4/1/2019	1	3		0	0	0	0	0	0	0	0	0	0	1	1	S06.5	S22.2	S22.42	I62.0	I10.	R56.8	R00.0															95550-03	95550-02
0	0		6.032876712	12/1/2014 0:00	0	1	skin head and neck	5/1/2018	1	21		317	1	0	0	0	0	0	0	0	0	0	1	S14.12	S14.75	S12.21	S13.13	S13.15	S13.4	M47.12	R06.0	I95.9	R00.1	J22.	R44.3	E83.3	T81.2	S37.30							40335-00	48639-01	48681-00	92514-39	13882-02
0	0		6.032876712	12/1/2014 0:00	0	0			0	12		0	0	0	1	0	0	0	0	0	0	0	1	S32.5	S32.1	S32.3	S32.4	S32.02	S13.4	S14.0	S24.0	S27.0	T02.10	S01.0	S01.1	S40.81	S70.81	S80.81	S70.1	S53.40	F04.02	F32.20	K59.0	R45.1	30052-01	30026-00	47687-00	95550-02	95550-03
0	0		6.032876712	12/1/2014 0:00	0	0			0	11		0	0	0	0	0	1	0	0	0	0	0	1	S72.3	S32.1	S33.2	S32.4	S32.5	S12.1	S22.04	S22.05	S22.06	S42.00	S27.31	S27.88	S71.1	S81.88	D64.9	E87.6	Z72.0					47531-00	90665-00	30026-00	92514-29	92512-29
0	0		6.032876712	12/1/2014 0:00	0	0			0	70		249	0	0	0	1	0	0	0	0	0	0	1	S45.0	S45.2	S14.3	S44.0	S44.1	S44.5	S43.00	S41.82	T89.01	B95.2	B96.88	S46.2	T79.6	S02.1	S22.32	J93.9	S62.0	S02.2	S02.4	S01.88	S00.81	33821-00	32760-00	33821-00	33821-01	35202-00
0	0		0.073972603	12/1/2014 0:00	0	0			0	1		12	0	0	0	0	0	0	0	0	0	1	2	S06.8	S01.83	T89.01	S06.05																		13882-00	92515-99	95550-12
0	0		6.032876712	12/1/2014 0:00	0	0			0	21		132	0	0	0	0	0	0	0	0	0	1	1	S06.6	S06.5	S06.1	S42.03	S60.81	S00.81	S20.41	S30.81	S40.81	S50.81	J95.8	J93.9	F05.9	F41.9	R45.1	R50.9	R00.0	L89.1	F32.90	F04.03	Z59.8	90007-01	39015-02	92514-99	90001-02	38806-00
0	0		6.032876712	12/1/2014 0:00	0	0			0	6		0	0	0	0	0	0	0	0	0	0	1	1	S01.0	T89.02	B95.6	Z06.51	B96.5	D68.3	E11.9															95550-02	95550-03
0	0		6.032876712	12/1/2014 0:00	0	0			0	7		0	0	0	0	0	0	0	0	0	0	1	1	S02.1	S02.0	S01.81	S06.28	S06.33	F04.02	Z72.0															39609-01	39615-00	90665-00	92514-39	95550-02
0	0		6.032876712	12/1/2014 0:00	0	0			0	4		9	0	0	0	0	0	0	0	0	0	1	1	S06.31	S06.6	S02.1	S02.8	S02.4	S02.3	S02.2	S27.0	S00.81	G40.30	R13.	Z72.0	T81.8									13882-00	92049-00	95550-03	95550-00	95550-05
0	0		6.032876712	12/1/2014 0:00	0	0			0	10		0	0	0	0	0	0	0	0	0	0	1	1	S06.31	S02.1	S06.01	E87.6	G08.	F04.00	I49.8	Z72.0														95550-03	95550-02	95550-01
0	0		6.032876712	12/1/2014 0:00	0	0			0	2		0	0	0	0	0	0	0	0	0	0	1	1	S06.5	S06.02	S01.41	F60.8	R45.81	Z72.0																95550-03	95550-02	95550-01
0	0		6.032876712	12/1/2014 0:00	0	0			0	7		0	0	0	1	0	0	0	0	0	0	0	1	S32.5	S22.44	S27.0	S27.31	S31.0	S31.1	S70.81															30023-00	90686-01	92514-19	30023-00	90329-00
0	0		6.032876712	12/1/2014 0:00	0	0			0	5		0	0	0	0	0	0	0	0	0	0	1	1	S06.33	S06.31	S32.04	S32.05	I49.8	R33.	R55.	Z86.43														47684-00	95550-02	95550-08	95550-01	95550-03
0	0		6.032876712	12/1/2014 0:00	0	0			0	5		32	0	0	0	0	0	0	0	0	0	1	1	S06.5	S02.1	S06.31	S06.01	G93.8	H11.3	S00.1	S00.21	S60.81	S80.81	I95.9	F04.02	H91.9	Z72.1	Z86.43							13882-00	90119-00	95550-03	95550-00	95550-02
0	0		6.032876712	12/1/2014 0:00	0	0			0	22		0	0	0	0	0	1	0	0	0	0	0	1	S82.21	S81.81	S32.89	S33.6	S83.18	S85.0	S06.31	S22.32	S32.02	S32.03	S32.05	D64.9	L89.9	K59.0	G54.6	E66.9	T84.7	B96.5	B95.7	F15.11		90580-00	50130-00	92514-49	44367-02	49300-00
0	0		6.032876712	12/1/2014 0:00	0	0			0	8		139	0	1	0	0	0	0	0	0	0	0	2	S27.2	S21.83	S31.1	J98.1	J96.90	J13.	E66.9	R73.	R06.1	R07.0	Z72.0											13882-02	92515-99	41898-02	92209-00	95550-03
0	0		6.032876712	12/1/2014 0:00	0	0			0	7		0	0	1	0	0	0	0	0	0	0	0	1	S22.5	S22.44	S27.2	S27.31	S42.10	S99.9
0	0		6.032876712	12/1/2014 0:00	0	0			0	48		86	0	0	0	0	0	1	0	0	0	0	1	T24.3	T25.3	T21.33	T20.2	T21.24	T23.2	T22.21	T31.30	T79.3	B95.0	B95.6	B96.88	F32.90	G40.90	K76.9	E83.4	E83.3	A04.7	N17.9	I95.9	D64.9	45054-00	45054-00	90686-00	92514-40	45486-03
0	0		6.032876712	12/1/2014 0:00	0	0			0	17		54	0	0	1	0	0	0	0	0	0	0	1	S36.49	S36.41	S72.3	S82.0	S52.59	S63.08	S63.3	S92.1	S81.0	S20.31	S30.81	I97.8	I21.1	I46.0	I49.0	I10.	F10.1	D64.9	E87.2	D68.9	I47.2	30566-00	30566-00	90329-03	30396-00	47528-01
0	0		6.032876712	12/1/2014 0:00	0	0			0	1			0	0	0	1	0	0	0	0	0	0	1	S64.4	S62.63	S61.81	S69.8	Z72.0																	39300-00	47306-01	46486-00	46516-01	92515-99
0	0		6.032876712	12/1/2014 0:00	0	0			0	4		0	0	0	0	1	0	0	0	0	0	0	1	S52.51	S51.81	S52.59	S62.12	S06.31	S02.4	S02.1	S02.0	S02.3	S02.2	S02.8	S01.1	H11.3	S00.1	S20.31	S80.81	Z86.43					47366-02	47366-03	47363-02	92514-30	95550-00
0	0		6.032876712	12/1/2014 0:00	0	0			0	3		0	0	1	0	0	0	0	0	0	0	0	2	S27.0	S21.83	S41.0	S31.0	S71.1	S00.85	J98.1	R31.	Z72.0													95550-03	95550-01	95550-02	95550-10
0	0		6.032876712	12/1/2014 0:00	0	0			0	6		0	0	1	0	0	0	0	0	0	0	0	1	S27.2	S22.32	S40.81	S70.1	D62.	T81.0	T81.8	D68.5	Z72.0													38436-00	30223-00	38806-00	38806-00	92514-39
0	0		6.032876712	12/1/2014 0:00	0	0			0	18		0	0	0	1	0	0	0	0	0	0	0	1	S32.1	S32.3	S32.5	S32.81	S22.44	D64.9	E83.4	E87.6	C90.00	R39.1	Z86.43	Z63.4	Z63.8									30084-00	95550-10	95550-03	95550-02	95550-00
0	0		6.032876712	12/1/2014 0:00	0	0			0	8		0	0	1	0	0	0	0	0	0	0	0	1	S27.2	S27.31	S22.41	S12.25	S22.01	S22.02	S22.04	S22.06	S23.3	S42.02	S42.19	S40.81	S70.81	S80.81	I95.9	D64.9						95550-03	95550-02	95550-01
0	0		6.032876712	12/1/2014 0:00	0	0			0	20		95	0	0	0	0	0	1	0	0	0	0	1	T22.22	T22.21	T23.2	T21.22	T20.2	T21.24	T21.23	T31.30	T79.3	B95.6	Z06.51	B96.88	T79.4	E10.65	E10.13	E10.29	N17.9	R45.1	F15.39	Z65.3	K52.1	45464-00	45406-00	30010-00	92514-99	92062-00
0	0		6.032876712	12/1/2014 0:00	0	0			0	6		0	0	1	0	0	0	0	0	0	0	0	1	S24.10	S24.12	S24.77	S22.06	S01.0	L89.0																48642-00	48681-00	92514-29	95550-03	95550-02
0	0		5.947945205	1/1/2015 0:00	0	1	skin head and neck	9/1/2016	1	17		0	0	0	0	1	0	0	0	0	0	0	1	S42.41	S41.81	S52.51	S51.81	S02.8	S02.1	S02.2	S22.32	S00.81	S00.1	R40.0	E87.6	E83.4	R00.0	S90.82	M79.84						47459-01	47366-02	47366-02	92514-39	47456-00
0	0		5.947945205	1/1/2015 0:00	0	0	Colonic cancer	7/1/2016	1	2		0	0	1	0	0	0	0	0	0	0	0	1	S27.2	S27.31	S30.81	R25.2																		95550-03	95550-02
0	0		5.947945205	1/1/2015 0:00	0	0	skin lower limb	12/1/2019	1	1			0	0	0	0	1	0	0	0	0	0	1	S76.0	K59.0																				95550-01	95550-03
0	0		5.947945205	1/1/2015 0:00	0	0			0	15		0	1	0	0	0	0	0	0	0	0	0	1	S12.1	S42.3	S42.43	S52.6	S32.1	S32.5	S32.4	S32.3	S42.03	S32.01	S32.02	S32.03	S32.04	S72.41	S71.81	S83.0	S76.1	S83.6	S02.2	S27.31	S22.41	47450-01	47450-01	47459-01	49212-00	92514-39
0	0		5.947945205	1/1/2015 0:00	0	0			0	2	0		0	0	0	0	1	0	0	0	0	0	1	S91.0	S81.88	S51.0	T89.02	B95.6	Z72.0
0	0		5.947945205	1/1/2015 0:00	0	0			0	2		0	0	0	1	0	0	0	0	0	0	0	1	S32.01	Z86.43																				95550-03
0	0		5.947945205	1/1/2015 0:00	0	0			0	1		0	0	0	0	0	0	0	0	0	0	1	1	S06.4	S06.31	S06.5	S06.6	S02.0	S02.1	S06.02	S52.11	S40.81	S50.81	S60.81	F10.0	Z72.0									95550-02	95550-03
0	0		5.947945205	1/1/2015 0:00	0	0			0	4		0	0	0	0	0	0	0	0	0	0	1	1	S06.31	G93.8	G96.0	S02.0	S02.1	S02.8	S02.2	S42.01	S22.31	H74.2	J98.1											95550-01	95550-02	95550-03
0	0		5.947945205	1/1/2015 0:00	0	0			0	4		44	1	0	0	0	0	0	0	0	0	0	1	S12.8	S06.02	T79.7	S40.81	S50.81	J98.0	E87.2	R49.0	R00.0	Z72.1	Z72.0											90150-00	41764-02	92514-29	13882-00	41849-00
0	0		1.753424658	1/1/2015 0:00	0	0			0	14		0	0	0	0	0	0	0	0	0	0	1	1	S06.5	S06.6	S06.02	R55.	F04.02	K59.0	E83.3	E83.5	E11.22	N18.5	I10.	E11.64	E11.72	E66.9								13100-08	95550-02	95550-03	95550-00
0	0		1.106849315	1/1/2015 0:00	0	0			0	1			0	0	0	0	1	0	0	0	0	0	1	S79.9	R26.8	Z96.64	Z96.65																		95550-02	95550-03
0	0		5.947945205	1/1/2015 0:00	0	0			0	5		0	0	1	0	0	0	0	0	0	0	0	1	S22.06	S70.81	S30.81	G47.32	R12.																	47684-00	32171-00	95550-02	95550-03	95550-01
0	0		5.947945205	1/1/2015 0:00	0	0			0	2		0	0	0	0	0	0	0	0	0	0	1	1	S02.1	S02.4	S06.01	S22.04	S22.05	S27.0	S22.44	S52.50	S52.59	S62.0	S01.31	S00.05	S80.1	S80.81	M25.46	F10.1	R41.3	Z72.0				95550-10	95550-02	95550-03	95550-01
0	0		5.947945205	1/1/2015 0:00	0	0			0	26		0	0	0	0	0	0	0	0	0	0	1	1	S06.5	S06.28	F04.03	R47.0	I45.3	N17.9	E87.1															39600-00	92514-49	39600-00	92514-49	38353-00
0	0		5.947945205	1/1/2015 0:00	0	0			0	1		0	0	0	0	0	1	0	0	0	0	0	1	S81.88	S01.31	S61.0	S00.85	S90.3																	95550-01
0	0		5.947945205	1/1/2015 0:00	0	0			0	20		184	1	0	0	0	0	0	0	0	0	0	1	S14.13	S14.76	S12.23	S13.15	S02.5	G95.1	R00.1	I95.9	K56.7	R11.	L89.0	A41.9	F04.03	L22.	Z75.13	Z72.0						40332-00	48678-00	47726-00	92514-10	95550-03
0	0		5.947945205	1/1/2015 0:00	0	0			0	3		0	1	0	0	0	0	0	0	0	0	0	1	S13.4	R20.2	R10.3	Z72.0																		95550-02	95550-03	95550-08
0	0		5.947945205	1/1/2015 0:00	0	0			0	7		0	0	0	0	0	0	0	0	0	0	1	1	S02.1	S06.00	S42.11	S36.11	S00.81	S40.81	S20.41	F04.02	R00.1													90119-00	95550-02	95550-03
0	0		5.947945205	1/1/2015 0:00	0	0			0	7		0	0	0	0	0	0	0	0	0	0	1	1	S06.5	S06.6	S02.8	S01.0	R51.	R23.4																95550-03	95550-02	95550-05	95550-01
0	0		5.947945205	1/1/2015 0:00	0	0			0	16		26	1	0	0	0	0	0	0	0	0	0	1	S12.0	S12.1	S22.01	S06.4	S13.0	S19.8	S29.8	S13.4	S24.0	S14.0	S22.2	S52.50	S26.81	S20.2	S80.0	S99.9	S00.05	S40.0	S00.1	S90.0	I21.4	40334-00	48681-00	90031-00	92514-99	13706-02
0	0		5.947945205	1/1/2015 0:00	0	0			0	4		0	0	1	0	0	0	0	0	0	0	0	1	S27.0	S22.41	S02.1	S06.01	S27.31	S04.2	S01.0	S01.41	S36.12	S42.02												90582-02	90665-00	92515-29	95550-02	95550-03
0	0		5.947945205	1/1/2015 0:00	0	0			0	1		0	0	0	0	1	0	0	0	0	0	0	1	S51.88	T89.02	S50.1	B95.6	Z06.51	R02.	Z72.0															45439-00	90686-01	92514-19	95550-03
0	0		5.947945205	1/1/2015 0:00	0	0			0	7		0	0	0	0	0	0	0	0	0	0	1	1	S06.33	S06.31	S06.6	S06.4	S09.8	G93.8	G96.0	S02.0	S02.1	S06.02	F04.02	R55.										95550-02	95550-03
0	0		5.947945205	1/1/2015 0:00	0	0			0	7		0	0	0	0	0	0	0	0	0	0	1	1	S06.6	S06.23	S06.4	S06.02	S02.1	S02.0	F04.02	E87.6	R55.	R94.3	Z20.2											95550-03	95550-02	95550-01
0	0		5.947945205	1/1/2015 0:00	0	0			0	5		43	1	0	0	0	0	0	0	0	0	0	1	S12.22	S12.24	S12.25	S22.02	S22.03	S10.85	S62.33	S40.81	S80.81	S90.81	S60.81	S00.81										13882-00	95550-03	95550-02
0	0		5.947945205	1/1/2015 0:00	0	0			0	20		0	1	0	0	0	0	0	0	0	0	0	1	S12.0	S12.1	S13.11	S32.05	S02.67	S01.81	S06.01	S22.43	S52.6	S52.59	S61.81	S82.81	S93.0	S62.21	S63.04	S03.2	S51.88	S81.88	S01.51	S50.1	S80.1	48642-00	48684-00	92514-99	47690-00	92515-29
0	0		5.947945205	1/1/2015 0:00	0	0			0	9		48	1	0	0	0	0	0	0	0	0	0	1	S12.23	S12.24	S12.25	S13.4	S22.06	S36.02	S36.49	S36.82	S36.52	S36.54	S39.0	S60.2	J38.5	J81.	K64.0							30566-00	96189-00	30375-25	30375-24	30596-01
0	0		5.947945205	1/1/2015 0:00	0	0			0	17		358	0	1	0	0	0	0	0	0	0	0	1	S27.2	S22.41	S22.5	S22.2	S22.03	S22.04	S22.05	S29.8	S23.3	S80.81	S00.81	S20.41	A49.01	R45.1	F05.9	R94.5	K56.7	R34.	E87.3	Z86.43		48678-00	48642-00	92514-39	41880-00	13882-02
0	0		5.947945205	1/1/2015 0:00	0	0			0	4		0	0	1	0	0	0	0	0	0	0	0	1	S27.2	S27.31	S22.43																			95550-02	95550-03
0	0		5.947945205	1/1/2015 0:00	0	0			0	3		0	0	0	0	0	0	0	0	0	0	1	1	S06.4	S06.1	S02.1	S02.4	S06.02	S00.01	S19.9	S49.9	S30.81													95550-03	95550-02
0	0		0.331506849	1/1/2015 0:00	0	0			0	9		216	0	0	0	0	0	0	0	0	0	1	1	S06.6	S06.5	S06.31	S02.1	S06.01	S06.1	S01.0	G93.5	G93.2	J69.0	B96.88	R73.	E83.3	E87.6	I10.	E87.0	K76.9	Z86.43				90007-01	92514-59	34530-01	92514-49	39015-00
0	0		5.947945205	1/1/2015 0:00	0	0			0	33		0	0	0	0	0	0	1	0	0	0	0	1	T20.2	T22.22	T22.21	T23.2	T24.2	T31.40	D64.9	E83.4	E83.3	T86.88	T81.0	T81.41	B96.5	B95.6	B96.88	F43.0	R94.5	R34.	R73.	Z72.0		45486-02	45468-00	92514-39	45468-00	92514-39
0	0		5.947945205	1/1/2015 0:00	0	0			0	11		83	1	0	0	0	0	0	0	0	0	0	1	S12.23	S12.24	S12.25	S13.4	S19.8	S22.01	S22.02	S32.01	S32.02	S52.4	S54.2	S56.8	S22.44	S22.2	S42.02	S08.0	T89.01	S05.3	T15.9	S05.0	S01.1	90665-00	30052-01	92514-39	13882-01	92515-99
0	0		5.947945205	1/1/2015 0:00	0	0			0	3		0	0	0	0	0	0	0	0	0	0	1	2	S09.0	S02.63	S01.81	S01.59	S01.0	S02.0	S02.5	Z60.8														52141-01	52148-00	30023-01	92514-39	95550-02
0	1	LUNG CANCER	2.22739726	2/1/2015 0:00	0	0			0	24		0	1	0	0	0	0	0	0	0	0	0	1	S12.22	S12.23	S13.4	S02.2	S01.88	S00.81	F10.1	E46.	R13.	R49.0	E87.7	J98.4	J98.1	E87.1	E87.6	E83.4	L89.0	R41.8	I10.	R00.0	S61.9	95550-03	95550-00	95550-02	95550-01	95550-05
0	0		5.863013699	2/1/2015 0:00	0	1	skin head and neck	6/1/2018	1	1	0		0	0	0	0	0	0	0	0	0	1	1	S01.88	S01.0	S19.9	S27.83	S20.31	S20.2	S51.0	S81.0														22007-00	92514-30
0	0		5.863013699	2/1/2015 0:00	0	0	Kidney	4/1/2016	1	48		286	0	0	0	0	0	0	0	0	0	1	1	S06.20	S06.6	S06.00	S06.5	S01.0	S00.81	S00.85	S12.0	S22.01	S22.02	S23.11	S24.10	S24.70	S29.0	S22.41	S01.41	S01.31	S20.48	S01.1	J90.	E04.1	13882-02	41881-00	92514-49	90665-00	30052-00
0	0		5.863013699	2/1/2015 0:00	0	0	skin chest	2/1/2017	1	4		96	0	0	0	0	0	1	0	0	0	0	1	T21.34	T24.3	T20.3	T27.3	T22.22	T22.21	T23.2	T21.23	T24.2	T31.51	S42.21	S43.01	S43.00	S62.61	S61.81	D62.	E87.7					45054-00	30014-00	92514-99	45460-00	30014-00
0	0		5.863013699	2/1/2015 0:00	0	0			0	2		0	0	0	1	0	0	0	0	0	0	0	1	S37.01	S06.01	S12.24	S12.25	S13.4	S22.01	S22.02	S22.03	R50.9													95550-03	95550-02	95550-01
0	0		5.863013699	2/1/2015 0:00	0	0			0	5		0	0	0	0	0	0	0	0	0	0	1	1	S06.6	S06.5	S06.31	S06.4	S06.01	S02.1	S02.2	S01.88	M50.3	R51.	Z72.0											95550-01	95550-03	95550-02
0	0		5.863013699	2/1/2015 0:00	0	0			0	1	0		0	0	1	0	0	0	0	0	0	0	1	S36.82	S36.49	S81.88	Z72.0																		90329-02	90329-02	30375-24	30566-00	30396-00
0	0		5.863013699	2/1/2015 0:00	0	0			0	5		81	0	0	0	0	0	0	0	0	0	1	1	S02.4	S02.3	S02.61	S10.95	S27.0	T79.7	S52.51	S27.31	S83.6	S71.1	S81.88	S81.0	S91.0	T89.01	S01.1	S01.51	S01.43	S80.81	S60.81	S20.41	S00.21	47768-01	47366-02	90665-00	90665-00	90665-00
0	0		5.863013699	2/1/2015 0:00	0	0			0	1		0	0	0	0	0	0	0	0	0	0	1	1	S06.5	S06.4																				95550-02	95550-03
0	0		5.863013699	2/1/2015 0:00	0	0			0	1		0	0	0	0	1	0	0	0	0	0	0	1	S52.01	S51.81	S02.0	S02.4	S06.00	S61.0	S00.01	S00.81	S40.81	S70.81	S80.81	S90.81	F04.02									90580-00	92514-29	95550-02
0	0		5.863013699	2/1/2015 0:00	0	0			0	1			0	0	1	0	0	0	0	0	0	0	1	S36.02																					92062-00	13706-02
0	0		5.863013699	2/1/2015 0:00	0	0			0	22		70	0	0	0	0	0	0	0	0	0	1	1	S02.3	S02.1	S02.4	S02.8	S02.2	S02.5	S06.02	S27.0	S21.83	S22.44	S36.08	S52.02	S53.18	S62.30	S66.3	S61.0	S83.44	S05.0	S61.88	T89.01	S01.88	45590-01	45590-01	47786-00	47738-00	97311-03
0	0		5.863013699	2/1/2015 0:00	0	0			0	12		0	0	1	0	0	0	0	0	0	0	0	1	S24.11	S24.76	S22.05	S23.15	S22.04	S22.03	S22.41	S27.31	S27.1	S02.2	S01.1	S01.49	T89.01	S00.81	S43.1	S59.9	J95.8	J93.9	R65.2	H53.2	K56.4	47702-02	48645-00	92514-99	30052-01	38806-00
0	0		5.863013699	2/1/2015 0:00	0	0			0	69		813	0	0	0	0	1	0	0	0	0	0	1	S72.03	S82.21	S81.81	T89.01	S92.0	S32.03	S83.54	T79.1	S27.0	S22.5	S22.2	S27.31	S21.1	S81.0	S40.81	S50.81	S30.81	S80.81	S30.1	S40.0	F10.0	47522-00	92514-39	32004-00	92514-59	38218-00
0	0		1.126027397	2/1/2015 0:00	0	0			0	25		0	0	1	0	0	0	0	0	0	0	0	1	S22.06	S82.21	S81.81	S92.3	S32.03	S32.04	S92.22	S92.1	S80.81	S50.81	S20.31	S30.81	F05.9	F04.03	F07.0	T90.9	Z72.0					48681-00	92514-29	47921-00	47600-01	92514-20
0	0		5.863013699	2/1/2015 0:00	0	0			0	14			0	1	0	0	0	0	0	0	0	0	1	S24.10	S24.70	S22.06	S12.25	S32.01	S32.04	S72.03	S32.4	S22.43	S27.0	S37.81	S52.11	S27.31	N39.0	B96.5	J98.1	J90.	R00.0	R12.	R11.		95550-03	95550-00	95550-02	95550-01	95550-08
0	0		5.863013699	2/1/2015 0:00	0	0			0	28		0	0	0	0	0	1	0	0	0	0	0	1	S82.21	S81.81	T89.03	S52.51	S42.10	S22.44	J98.1	S36.02	S81.0	S60.81	S70.81	S90.81	R02.	D64.9	N39.0	B96.88	R45.4	Z72.0				47566-01	47564-01	90686-01	47363-00	92514-39
0	0		5.863013699	2/1/2015 0:00	0	0			0	5		0	0	1	0	0	0	0	0	0	0	0	1	S27.2	S22.31	S22.44	S32.01	S32.02	S42.13	T79.7	S27.31	S26.81	S00.31	S60.82	S00.81	S50.81	S70.81	S80.81	N17.9	Z72.0					95550-03	95550-10	95550-02	95550-01
0	0		5.863013699	2/1/2015 0:00	0	0			0	5		0	0	1	0	0	0	0	0	0	0	0	1	S22.06	S32.01	S23.3	S33.7	S06.5	S06.6	S06.31	S02.1	S06.01	S01.88	S50.81	S40.81	I47.2	E86.	F04.02	Z72.0						95550-03	95550-12	95550-01	95550-02
0	0		5.863013699	2/1/2015 0:00	0	0			0	9		0	1	0	0	0	0	0	0	0	0	0	1	S14.12	S14.70	M48.02	K59.0	E86.	R63.0																95550-03	95550-02	95550-00	95550-08	95550-01
0	0		5.863013699	2/1/2015 0:00	0	0			0	8		0	0	0	0	0	1	0	0	0	0	0	1	S82.21	S81.81	S72.3	S12.22	S91.0	S27.0	S70.81	S51.88	S40.0	E87.6	K59.0	E83.4										47531-00	47566-00	92514-10	47927-00	92514-30
0	0		5.863013699	2/1/2015 0:00	0	0			0	3		0	0	0	1	0	0	0	0	0	0	0	1	S36.04	S36.81	S22.32	S62.34	S62.30	S40.0	Z72.0	D62.														35321-05	92515-99	95550-01	95550-10	95550-02
0	0		5.863013699	2/1/2015 0:00	0	0			0	6		0	0	1	0	0	0	0	0	0	0	0	1	S27.2	S27.31	S22.44	S22.02	S22.03	S22.04	S22.05	S22.06	J93.0	Z72.0												95550-01	95550-03
0	0		5.863013699	2/1/2015 0:00	0	0			0	1		0	0	0	1	0	0	0	0	0	0	0	1	S32.03	S22.06	S01.0	S51.0
0	0		0.052054795	2/1/2015 0:00	0	0			0	1		0	0	0	0	0	0	0	0	0	0	1	1	S06.6	S06.5	S12.1	S01.0	S50.1	M79.66	E87.1	G91.3	Z86.43													95550-02	95550-03
0	0		5.863013699	2/1/2015 0:00	0	0			0	1			0	0	0	0	0	1	0	0	0	0	1	T24.2	T22.21	T23.2	T31.00	B18.2	Z72.0
0	0		5.863013699	2/1/2015 0:00	0	0			0	8		0	0	1	0	0	0	0	0	0	0	0	1	S27.2	S22.44	S22.5	T79.7	S61.9	G11.4	D66.	D64.9	N50.0	B18.2	K64.9											38806-00	92515-99	92061-00	95550-01	95550-02
0	0		5.863013699	2/1/2015 0:00	0	0			0	4		0	0	0	1	0	0	0	0	0	0	0	1	S36.15	S37.02	S36.02	S37.81	S36.81	S80.81																95550-02
0	0		5.863013699	2/1/2015 0:00	0	0			0	14		0	0	0	0	0	1	0	0	0	0	0	1	S92.1	S93.0	S32.1	S32.04	S32.05	S36.83	S31.80	E83.5	R32.	N39.0	B96.88											47618-07	48239-00	92514-29	92512-29	30375-28
0	0		5.863013699	2/1/2015 0:00	0	0			0	5		0	0	0	1	0	0	0	0	0	0	0	1	S36.15	S01.0	S30.1	S06.01	E87.6	R42.																95550-03	95550-01	95550-10	95550-02
0	0		5.863013699	2/1/2015 0:00	0	0			0	20		273	0	0	0	0	0	0	0	0	0	1	1	S06.6	S06.5	S06.33	S06.31	S06.02	S02.1	S09.8	S22.43	S01.41	S50.1	I95.9	F10.0	F10.2	K44.9	I10.	R47.0	R27.8	R45.6	R45.1	J22.	B96.39	39015-02	13882-02	92515-99	95550-00	95550-03
0	0		5.863013699	2/1/2015 0:00	0	0			0	21			0	0	0	0	0	0	0	0	0	1	1	S06.6	S02.1	S06.01	S22.04	S22.05	S80.1	G91.3	L89.1	Z86.43													95550-03	95550-00	95550-10	95550-02	95550-08
0	0		5.863013699	2/1/2015 0:00	0	0			0	8		0	0	0	1	0	0	0	0	0	0	0	1	S36.04	S37.02	S35.4	S36.12	S37.1	S37.81	S36.11	S26.81	S36.83	T79.4	S27.0	T79.7	S32.03	S22.41	R65.2	R50.9	K91.3					30597-00	36528-01	92514-40	13706-02	35321-05
0	0		5.863013699	2/1/2015 0:00	0	0			0	1			0	0	0	0	0	0	0	0	0	1	1	S09.9	S01.1	S00.85	S00.1	S60.2	S50.1	S90.81	S60.81
0	0		5.863013699	2/1/2015 0:00	0	0			0	1	0		0	1	0	0	0	0	0	0	0	0	1	S22.2
0	0		5.863013699	2/1/2015 0:00	0	0			0	16		0	0	0	0	0	0	0	0	0	0	1	1	S06.6	S02.1	S01.83	S06.23	S06.31	S00.05	S32.01	S82.81	S61.88	E22.2	I10.	Z86.43	E05.9									47603-01	92514-39	95550-02	95550-03	95550-01
0	0		5.863013699	2/1/2015 0:00	0	0			0	4		0	0	1	0	0	0	0	0	0	0	0	1	S27.0	S42.10	S22.32	T79.7	Z86.43																	95550-03	95550-02	95550-01
0	0		5.863013699	2/1/2015 0:00	0	0			0	15		91	0	0	1	0	0	0	0	0	0	0	1	S36.49	S36.82	S36.54	S36.13	S31.1	S80.0	S30.1	S60.81	I10.	I95.9	K65.0	D68.9	I49.3	E86.	E87.7	E87.6	A04.7	R73.	R34.	Z22.3	Z06.52	30566-00	90686-01	92514-20	30566-00	92514-99
0	0		5.863013699	2/1/2015 0:00	0	0			0	7		0	0	0	1	0	0	0	0	0	0	0	1	S32.01	S27.31	S36.51	S36.82	S36.81	M79.88	S31.1	S42.01	S83.6	S60.81	S80.81	Z72.0										32003-01	92514-19	95550-03	95550-02
0	0		5.863013699	2/1/2015 0:00	0	0			0	16		24	0	0	1	0	0	0	0	0	0	0	1	S32.89	S33.3	S32.1	S37.22	S36.02	S39.0	S32.01	S32.02	S32.04	S32.05	S81.88	S22.32	S00.1	S20.2	S80.81	S90.81	S30.81	F43.2	R45.1	Z72.0		47486-00	90661-00	92202-00	90329-00	92514-20
0	0		5.863013699	2/1/2015 0:00	0	0			0	6		0	0	0	0	1	0	0	0	0	0	0	1	S42.02	S22.32	S27.0	S02.4	S02.3	S02.8	S06.00	S01.43	S80.81	H53.2	R42.	Z72.0										47465-01	47465-01	92514-29	30032-00	95550-03
0	0		5.863013699	2/1/2015 0:00	0	0			0	2		0	0	0	0	1	0	0	0	0	0	0	1	S60.83	T79.8	R02.	Z72.0																		90665-00
0	0		5.863013699	2/1/2015 0:00	0	0			0	13		164	1	0	0	0	0	0	0	0	0	0	1	S12.0	S12.1	S15.1	S22.02	S32.01	S35.0	S35.5	S06.4	S06.28	S02.0	S02.1	S51.0	S81.0	S80.81	S30.1	I74.5	F04.02	D62.	I95.9	E86.	R00.8	39600-00	39015-02	92514-40	33116-00	35309-07
0	0		5.863013699	2/1/2015 0:00	0	0			0	10		0	0	0	0	0	0	0	0	0	0	1	1	S06.5	S06.31	S06.02	S22.32	S00.81	N17.9	E11.29	E11.72	Z92.22	R23.8	E86.	Z86.43										95550-03	95550-02	95550-05	95550-01
0	0		5.863013699	2/1/2015 0:00	0	0			0	17		0	0	0	1	0	0	0	0	0	0	0	1	S32.5	S32.4	S32.1	S33.7	S32.05	S39.0	S63.61	S35.5	S40.81	S50.81	I80.1	F05.9	F43.0	R94.5	N50.8							47489-01	92514-19	35321-06	92515-99	13706-02
0	0		5.863013699	2/1/2015 0:00	0	0			0	1		0	0	0	0	1	0	0	0	0	0	0	1	S42.02	Z72.0																				47465-01	92514-29
0	0		5.863013699	2/1/2015 0:00	0	0			0	2		0	0	0	0	0	0	0	0	0	0	1	1	S06.4	S06.5	S06.31	S02.0	S06.02	S50.81	Z86.43															95550-03	95550-02
0	0		5.78630137	3/1/2015 0:00	0	0	skin lower limb	3/1/2020	1	3			0	1	0	0	0	0	0	0	0	0	1	S27.2	S22.01	J98.1	S22.44	T79.7	E11.9																95550-03	95550-02
0	0		5.78630137	3/1/2015 0:00	0	0	skin lower limb	1/1/2017	1	5			0	0	1	0	0	0	0	0	0	0	1	S32.01	S92.3	S93.11	S22.32	S61.0	S00.85	S80.0	S80.1	S30.1	E87.1	R42.	K59.0	N31.9	G20.								95550-09	95550-03	95550-02
0	0		5.78630137	3/1/2015 0:00	0	0			0	7		0	0	0	0	0	0	0	0	0	0	1	1	S06.5	S06.6	S06.21	S06.00	S02.1	S13.4	S42.40	S27.0	S01.88	F04.02												47459-01	92514-10	92511-10	95550-02	95550-03
0	0		0.42739726	3/1/2015 0:00	0	0			0	10		243	0	0	0	0	0	0	0	0	0	1	1	S06.23	S06.28	S06.1	S06.31	S02.0	S01.88	S06.01	S27.0	S27.31	S22.41	S42.02	S36.81	S36.50	S50.1	S40.0	S30.0	S50.81	S20.41	D62.	D68.9	B18.2	39015-02	90665-00	92514-49	13882-02	30373-00
0	0		5.78630137	3/1/2015 0:00	0	0			0	3		0	0	0	0	0	1	0	0	0	0	0	1	S82.21																					50309-00	92515-29	92508-29	95550-03	95550-02
0	0		5.78630137	3/1/2015 0:00	0	0			0	33		165	1	0	0	0	0	0	0	0	0	0	1	S14.10	S14.75	S12.22	S13.14	S12.0	S12.23	S12.25	S22.02	S15.1	S42.02	S60.81	S00.05	R50.9	F10.0	Z92.6	Z85.4	Z72.0					47702-00	48660-00	48681-00	40333-00	47726-00
0	0		5.78630137	3/1/2015 0:00	0	0			0	134		126	0	0	1	0	0	0	0	0	0	0	1	S35.5	S75.0	S85.0	S39.6	T79.4	D62.	S27.1	S22.44	T79.6	S72.3	S71.81	S72.41	S82.11	S82.0	S83.0	S76.1	S83.42	S83.41	S32.3	S32.5	S33.2	35321-06	33815-04	33815-04	90580-00	30375-28
0	0		5.78630137	3/1/2015 0:00	0	0			0	40		393	0	0	0	0	0	0	0	0	0	1	1	S06.23	S06.31	S06.6	S06.5	S06.1	S06.28	S02.0	S02.1	S01.83	S06.01	S27.31	S32.4	S32.5	S32.3	S33.3	S35.5	S91.3	S50.81	S60.81	S80.81	S90.81	41880-00	92514-99	13882-02	39015-02	39015-00
0	0		5.78630137	3/1/2015 0:00	0	0			0	6			0	0	1	0	0	0	0	0	0	0	1	S32.5	S32.4	S32.1	S22.41	S42.00	Z72.0																95550-01	95550-02	95550-03
0	0		5.78630137	3/1/2015 0:00	0	0			0	2		0	0	1	0	0	0	0	0	0	0	0	1	S27.2	S22.32	S89.9																			95550-02	95550-03
0	0		5.78630137	3/1/2015 0:00	0	0			0	8		0	0	0	1	0	0	0	0	0	0	0	1	S32.3	S12.25	S26.81	S22.2	S22.41	S62.33	S71.0	E11.9	B18.2													47336-00	95550-01	95550-02	95550-03	95550-10
0	0		5.78630137	3/1/2015 0:00	0	0			0	6		0	0	0	0	1	0	0	0	0	0	0	1	S42.3	S41.81	S02.1	S06.01	S14.3	S62.52	S01.51	S01.88	S00.81	S70.81	S80.81	Z72.0										47450-01	30052-02	30026-00	92514-19	95550-02
0	0		5.78630137	3/1/2015 0:00	0	0			0	7		0	0	1	0	0	0	0	0	0	0	0	1	S22.03	S12.22	S13.4	S52.50	S62.61	S09.9	S00.85	S60.0	S60.81	S70.81	S40.81	S20.41	S80.81									48690-00	48645-00	92514-29	95550-03	95550-02
0	0		5.78630137	3/1/2015 0:00	0	0			0	13		0	0	0	1	0	0	0	0	0	0	0	1	S32.89	S32.1	S33.3	S33.6	S39.0	S12.23	S01.88	S30.81	S70.81	S50.81	S60.81	I26.9	I42.0	F11.2	N17.9	E87.3	R31.	Z72.1	Z72.0			47489-00	30235-00	47921-00	92514-29	95550-02
0	0		5.78630137	3/1/2015 0:00	0	0			0	27		356	0	0	0	0	0	0	0	0	0	1	1	S06.23	S12.25	S22.03	S22.04	S42.02	S27.0	S27.31	T79.7	S01.0	S01.88	S00.05	S61.1	S05.1	S51.0	S61.0	T89.01	S50.81	S00.51	S20.2	R45.1	R50.9	39015-00	92514-40	13882-02	41880-00	41898-02
0	0		5.78630137	3/1/2015 0:00	0	0			0	4		0	0	1	0	0	0	0	0	0	0	0	1	S22.5	S27.0	S27.31	S22.44	S06.01	S22.2	S43.1	S90.0	S60.81	S30.81	Z72.0											92049-00	95550-03	95550-02	95550-01
0	0		5.78630137	3/1/2015 0:00	0	0			0	5		0	0	0	0	0	1	0	0	0	0	0	1	S72.03	S82.18	S82.5	S22.43	S81.0	S81.88	S31.5	S00.81	S60.81	R55.	K59.0											47519-00	47549-01	90665-00	92514-20	92512-20
0	0		5.78630137	3/1/2015 0:00	0	0			0	1			0	0	0	0	0	0	0	0	0	1	1	S06.02	S27.0	T79.7	S22.44	S12.24	S42.02	S42.10	S80.7	S40.7	Z72.1
0	0		5.78630137	3/1/2015 0:00	0	0			0	3		0	0	0	0	1	0	0	0	0	0	0	1	S42.11	S22.44	S06.02	S40.81
0	0		5.78630137	3/1/2015 0:00	0	0			0	2		0	0	0	0	0	0	0	0	0	0	1	1	S06.31	S06.02	S39.9	S40.81	S20.41	S50.88	S00.01															95550-02	95550-03
0	0		5.78630137	3/1/2015 0:00	0	0			0	6		0	1	0	0	0	0	0	0	0	0	0	1	S12.23	S42.11	S22.44	R94.5																		95550-02	95550-03
0	0		0.038356164	3/1/2015 0:00	0	0			0	1		8	0	0	0	0	0	0	0	0	0	1	1	S06.5	S06.6	S06.33	S06.1	S02.4	S02.8	S01.88	S00.05	S40.0	I63.8	E87.6	E83.4	F10.2									13882-00	95550-12
0	0		5.78630137	3/1/2015 0:00	0	0			0	1		0	0	0	1	0	0	0	0	0	0	0	1	S32.3	S32.04	S06.5	F43.0	Z59.8	Z63.8																95550-10	95550-02
0	0		5.78630137	3/1/2015 0:00	0	0			0	4		0	0	0	0	0	0	0	0	0	0	1	1	S06.4	S06.23	S06.02	R43.0	Z72.0																	95550-02	95550-03
0	0		5.78630137	3/1/2015 0:00	0	0			0	10			0	0	0	0	0	0	0	0	0	1	1	S06.5	S06.01	I95.1	R56.8	R13.	E46.	G12.2	F05.9	H10.9	M25.66	G45.4	N40.	Z86.43									95550-00	95550-03	95550-05	95550-02
0	0		5.78630137	3/1/2015 0:00	0	0			0	13		19	0	0	0	0	0	0	0	0	0	1	1	S06.31	S06.02	S27.31	S27.0	S22.2	S42.02	S42.11	S92.21	S92.22	S92.23	S91.81	R79.8	R09.0	I95.9	Z72.0							47465-01	90665-00	90686-01	92514-99	45448-10
0	0		5.78630137	3/1/2015 0:00	0	0			0	3		0	0	0	0	0	0	0	0	0	0	1	1	S06.31	S06.5	S06.00	S01.0																		95550-03	95550-02
0	0		3.78630137	3/1/2015 0:00	0	0			0	4		0	0	0	0	0	0	0	0	0	0	1	1	S06.31	S06.6	S06.5	S02.2	S06.03	S01.51	F10.0	F04.02	Z72.0													95550-02	95550-03	95550-01
0	0		5.78630137	3/1/2015 0:00	0	0			0	23		0	0	0	0	0	0	0	0	0	0	1	1	S06.23	S06.6	S01.88	D68.3	E11.01	E86.	I48.9	E87.6	N39.0	G47.32	K59.0	R45.1	Z45.0	Z72.1								11718-00	95550-03	95550-00	95550-02	95550-05
0	0		5.78630137	3/1/2015 0:00	0	0			0	10		0	0	1	0	0	0	0	0	0	0	0	1	S27.0	S27.31	S72.3	S42.02	S22.41	S22.03	S22.04	S06.02	S20.31	R50.9												47528-01	47465-01	92514-20	95550-03	95550-02
0	0		5.78630137	3/1/2015 0:00	0	0			0	3		0	0	0	0	0	0	0	0	0	0	1	1	S06.31	S06.5	S42.02	S22.01	S22.32	S80.81	S69.9	F04.02														95550-02	95550-01	95550-03
0	0		5.78630137	3/1/2015 0:00	0	0			0	2		0	0	0	0	0	0	0	0	0	0	1	1	S06.4	S02.1	S06.02																			95550-02	95550-03
0	0		5.78630137	3/1/2015 0:00	0	0			0	1		0	0	0	0	0	0	0	0	0	0	1	1	S06.6	S06.31	S06.5	S02.0	S02.1	S02.4	S02.8	S06.02	S00.1	S50.81	S80.81	S90.81	F04.02	Z72.0								95550-02
0	0		5.78630137	3/1/2015 0:00	0	0			0	22		165	0	0	1	0	0	0	0	0	0	0	1	S36.49	S36.54	S35.2	S36.82	S36.81	S39.0	K43.9	S27.0	S27.31	S22.42	S01.0	T89.01	S00.05	S51.0	S10.81	S80.81	S60.81	S19.9	D62.	N17.9	E83.3	30515-03	43816-02	90329-00	92514-99	13882-01
0	0		5.701369863	4/1/2015 0:00	0	0	Vulva	3/1/2016	1	26		186	0	1	0	0	0	0	0	0	0	0	1	S27.31	S27.2	S06.00	S42.14	S42.11	S42.02	S22.41	S12.24	S12.25	S32.02	S32.04	S37.01	S37.81	S36.12	S59.9	J96.91	A41.8	B96.88	E87.5	R45.1	J98.1	13882-02	92209-01	47465-01	47468-01	92514-99
0	0		5.701369863	4/1/2015 0:00	0	0			0	19		0	0	0	0	0	1	0	0	0	0	0	1	S72.3	S71.81	S62.33	S62.30	S06.9	S27.31	S01.0	S00.45	S30.0	S30.2	S80.1	T68.	E87.2	E87.5	D68.9	D50.0	I97.8	I72.8	I74.8	I72.4	R50.9	47531-00	47336-01	92514-39	92512-39	92511-39
0	0		5.701369863	4/1/2015 0:00	0	0			0	9		0	0	0	0	0	0	0	0	0	0	1	1	S06.6	S06.5	S06.8	S02.1	S90.81	S50.81	H81.1															95550-02	95550-03	95550-01	95550-10
0	0		5.701369863	4/1/2015 0:00	0	0			0	2		0	0	1	0	0	0	0	0	0	0	0	1	S22.5	S22.44	S40.81	S50.81	S60.81	S70.81	S80.81	T24.2	T31.00	K59.0												90686-00	95550-03	95550-02
0	0		5.701369863	4/1/2015 0:00	0	0			0	31			0	0	0	0	0	1	0	0	0	0	1	T22.30	T20.3	T21.33	T21.21	T21.22	T23.2	T24.2	T20.2	T31.21	T79.3	B96.88	E46.	E83.5	E83.4	E83.3	A40.8	A41.0	A41.8	T85.78	B96.1	E88.0	45415-00	45409-00	45486-00	45485-04	45406-00
0	0		5.701369863	4/1/2015 0:00	0	0			0	37		695	0	0	1	0	0	0	0	0	0	0	1	S35.2	S36.82	K43.6	S72.3	S71.81	S76.1	S82.28	S81.81	S22.06	S23.3	S27.31	S43.02	S32.4	S50.81	S80.81	I95.9	D50.0	I26.9	J96.90	J98.8	E87.2	47528-01	47566-01	30023-00	47954-00	30111-00
0	0		5.701369863	4/1/2015 0:00	0	0			0	26			0	0	1	0	0	0	0	0	0	0	1	S32.4	S32.1	S32.5	L89.1	N39.0	B96.1	M06.96	M25.46	E46.	T81.3	A09.9	F43.2	Z86.43									50124-00	95550-01	95550-03	95550-02	95550-10
0	0		4.6	4/1/2015 0:00	0	0			0	3			0	0	0	1	0	0	0	0	0	0	1	S60.82	T79.3	L03.01	B95.0																		90665-00
0	0		5.701369863	4/1/2015 0:00	0	0			0	15		0	0	0	0	0	0	0	0	0	0	1	1	S06.5	S06.6	S06.4	S02.1	S02.0	S06.01	F04.02	S01.88	S00.85	S10.85	S20.2	S70.0	S80.1	S90.3	S39.9	N39.0	B96.2	F05.9				95550-02	95550-03	95550-00	95550-01
0	0		5.701369863	4/1/2015 0:00	0	0			0	1			0	0	1	0	0	0	0	0	0	0	1	S33.7
0	0		5.701369863	4/1/2015 0:00	0	0			0	20		0	0	0	1	0	0	0	0	0	0	0	1	S34.3	S32.04	S32.05	S22.06	S32.01	S32.02	S32.03	S32.1	S33.51	S32.5	S32.81	S37.02	S36.83	S01.21	S00.1	H11.3	S00.85	S50.81				47699-02	92514-29	95550-03	95550-02	95550-01
0	0		5.701369863	4/1/2015 0:00	0	0			0	61		0	0	0	0	0	0	0	0	0	0	1	1	S02.4	S02.3	S02.2	S02.8	S02.1	S02.5	S82.38	S82.42	S81.81	S92.3	S92.22	S92.21	S93.38	S22.44	S32.01	S32.02	S22.03	S22.04	S22.05	S22.06	S36.02	47566-01	47566-01	30052-02	30032-00	30032-00
0	0		5.701369863	4/1/2015 0:00	0	0			0	1		0	1	0	0	0	0	0	0	0	0	0	1	S14.10	S14.75	S12.23	S12.24	S13.15	M43.12																47702-01	40333-01	48669-00	92514-99	95550-02
0	0		0.079452055	4/1/2015 0:00	0	0			0	10		0	0	0	0	0	0	0	0	0	0	1	1	S06.5	S06.23	S06.1	G81.9	D68.3	J69.0	I10.	Z71.9														95550-03	95550-02	95550-05	95550-12	95550-01
0	0		5.701369863	4/1/2015 0:00	0	0			0	8		0	0	0	1	0	0	0	0	0	0	0	1	S36.03	S36.81	S22.32	S49.9	D64.9																	95550-03	95550-01	95550-02
0	0		5.701369863	4/1/2015 0:00	0	0			0	12		0	0	1	0	0	0	0	0	0	0	0	1	S27.32	S21.83	S27.2	S26.88	S25.4	S27.4	S27.81	T79.7	S22.42	S53.18	D62.	I26.9	I95.9	I48.9	Z86.43							38438-02	92514-20	92510-20	92517-01	13706-02
0	0		5.701369863	4/1/2015 0:00	0	0			0	34		379	0	0	0	0	0	0	0	0	0	1	1	S06.23	S06.6	S06.5	S06.21	S06.1	S02.1	S02.0	S02.4	S02.2	S27.0	S26.81	S01.31	S61.88	S00.05	S80.81	S60.81	S40.81	S50.81	R41.8	G93.2	J15.2	41880-00	13882-02	39015-02	30052-00	30026-00
0	0		5.701369863	4/1/2015 0:00	0	0			0	12		139	0	0	0	0	0	0	0	0	0	1	1	S06.9	S02.66	S01.81	S02.65	S02.5	S01.41	T89.01	S22.01	S26.81	S22.41	S27.0	S42.02	S32.1	S40.81	D64.9	R49.0	F04.02					13882-02	47789-00	47789-00	30223-00	45720-00
0	0		5.701369863	4/1/2015 0:00	0	0			0	4		0	0	0	0	0	0	0	0	0	0	1	1	S06.5	S02.1	S02.4	S02.8	S02.5	S01.81	S04.5	S01.88	S90.81	S80.81	Z86.43											30023-01	39300-00	30035-00	30035-00	97311-05
0	0		5.701369863	4/1/2015 0:00	0	0			0	20		0	1	0	0	0	0	0	0	0	0	0	1	S12.25	S22.01	S22.05	S06.02	S27.2	S27.31	S22.41	S42.03	S42.10	S40.81	S50.81	S80.81										38806-00	92515-99	96092-00	95550-02	95550-03
0	0		5.701369863	4/1/2015 0:00	0	0			0	5		0	0	0	0	0	0	0	0	0	0	1	1	S06.6	S06.5	S06.31	S02.1	S06.02	S22.41	S42.02	S82.6	S01.0	S50.81	K59.0	Z86.43										95550-02	95550-00	95550-03	95550-01
0	0		5.701369863	4/1/2015 0:00	0	0			0	8			0	1	0	0	0	0	0	0	0	0	1	S25.0	S14.10	S14.74	S14.13	S06.8	S27.31	S32.4	S73.00	S82.0	S81.81	S22.2	E11.9	Z72.0									95550-01	95550-02	95550-03	95550-10	95550-12
0	0		5.701369863	4/1/2015 0:00	0	0			0	12		0	0	1	0	0	0	0	0	0	0	0	1	S24.11	S24.73	S22.02	S22.03	S23.12	R50.9	K56.7	R61.9	H57.0	Z72.0												47702-02	48239-00	92514-20	95550-03	95550-02
0	0		5.701369863	4/1/2015 0:00	0	0			0	4		0	0	0	1	0	0	0	0	0	0	0	1	S36.03	K59.0	F10.1	B18.2																		95550-03	95550-02	95550-01	95550-12	95550-10
0	0		5.701369863	4/1/2015 0:00	0	0			0	3		0	0	1	0	0	0	0	0	0	0	0	1	S22.5	J98.1	S22.41	S27.0	S27.31	S42.02	S42.11	S51.0	S00.81	S70.81	S60.81	I48.9	E86.									95550-02	95550-03
0	0		5.701369863	4/1/2015 0:00	0	0			0	16		0	0	0	0	0	0	0	0	0	0	1	1	S02.4	S02.1	S02.3	S02.8	S52.20	S71.81	S72.08	S72.3	S82.0	S81.81	S82.82	S92.1	S92.3	S92.4	S93.0	S46.1	S46.0	S01.1	S01.88	S51.0	S81.88	47585-00	47519-00	47603-01	90580-00	30111-00
0	0		5.701369863	4/1/2015 0:00	0	0			0	27		125	0	0	0	1	0	0	0	0	0	0	1	S58.1	S22.41	S22.02	S22.03	T79.7	S27.2	S27.0	S62.63	S66.9	S05.1	S27.31	T23.0	T24.0	T22.02	T31.00	S66.3	S61.0	S00.31	S20.31	S70.81	G54.6	30023-01	30023-00	90686-01	92514-49	45439-00
0	0		5.701369863	4/1/2015 0:00	0	0			0	54		0	0	0	0	0	1	0	0	0	0	0	1	S82.11	S82.28	S06.5	S06.6	S12.1	S27.31	S22.32	S80.82	T79.3	L03.9	S01.0	S81.0	S50.0	I80.2	D68.3	E86.	F05.9	R21.	T84.8	Z86.43		47546-01	47564-00	47564-01	92514-39	47549-01
0	0		5.701369863	4/1/2015 0:00	0	0			0	1	0		0	0	0	0	1	0	0	0	0	0	1	S72.40	S32.5	S32.83	S70.81	S90.81	I95.9	F10.0	E11.65
0	0		5.619178082	5/1/2015 0:00	0	0	skin chest	9/1/2018	1	18		119	0	1	0	0	0	0	0	0	0	0	1	S24.11	S24.76	S22.05	S23.15	S22.03	S22.06	S32.01	S32.02	S42.11	S01.0	S81.88	S60.81	R57.8	I95.9	J98.1	E86.	K56.7	J18.9	Y95.	J90.	E87.7	47702-02	30026-00	92514-30	95550-03	95550-12
0	0		5.619178082	5/1/2015 0:00	0	1	skin head and neck	11/1/2017	1	4		0	0	1	0	0	0	0	0	0	0	0	1	S22.06	S32.01	S61.88	S01.88	S80.81	S49.9																95550-02	95550-03
0	0		5.619178082	5/1/2015 0:00	0	0	skin chest	5/1/2018	1	9		0	1	0	0	0	0	0	0	0	0	0	1	S12.1	S12.0	S12.22	S06.5	S06.6	S06.31	S02.1	S02.0	S02.4	S02.2	S02.8	S22.03	S05.0	S06.01	S00.81	F10.2	H57.0	M48.02	R41.0			47786-00	47786-00	92514-39	95550-02	95550-03
0	0		5.619178082	5/1/2015 0:00	0	0			0	22		93	0	1	0	0	0	0	0	0	0	0	1	S27.31	S27.2	S31.80	S31.0	S22.5	S22.44	S22.06	S32.02	S32.03	S32.04	S82.31	S92.0	J80.	D68.9	D62.	H11.3						32126-00	90342-01	30375-28	92514-40	13882-01
0	0		5.619178082	5/1/2015 0:00	0	0			0	14		0	0	0	0	0	0	0	0	0	0	1	1	S06.5	I10.	F04.02	Z72.0																		39600-00	92514-40	95550-03	95550-02	95550-00
0	0		5.619178082	5/1/2015 0:00	0	0			0	5		0	0	0	0	0	0	0	0	0	0	1	1	S06.6	S06.8	S02.0	S01.0	S36.01	S36.08	S36.81	T09.01	S49.9	Z72.0												39603-01	90665-00	92514-99	95550-02	95550-03
0	0		5.619178082	5/1/2015 0:00	0	0			0	5		0	0	0	1	0	0	0	0	0	0	0	1	S32.5	S32.1	S32.4	S50.81	S49.9	Z75.13																95550-02	95550-01	95550-03
0	0		5.619178082	5/1/2015 0:00	0	0			0	6		0	0	0	0	0	0	0	0	0	0	1	1	S06.5	S00.05	S06.1	S06.23	S06.28	S02.0	S01.0	T79.7	S27.0	S27.31	S26.81	S32.5	S32.1	S41.0	S00.1	S40.0	S70.1	S30.81	S40.81	S50.81	D65.	92061-00	95550-02	95550-03	95550-10	95550-00
0	0		5.619178082	5/1/2015 0:00	0	0			0	23		0	0	0	1	0	0	0	0	0	0	0	1	S36.41	S36.49	S36.54	S36.51	S36.14	S36.03	S32.02	S32.03	S32.04	S80.81	K56.7	T81.41	T81.3	R94.5	R30.0	L27.0	Z72.0	E46.				30566-00	32003-00	92514-99	48678-00	92514-29
0	0		5.619178082	5/1/2015 0:00	0	0			0	8		0	0	0	0	0	1	0	0	0	0	0	1	S72.3	S27.31	S62.51	S61.0	S62.63	S61.81	S61.1	S86.1	S30.81	S80.81	Z86.43											47528-01	90580-00	46486-00	47327-00	30026-00
0	0		0.356164384	5/1/2015 0:00	0	0			0	25		73	0	0	0	0	1	0	0	0	0	0	1	S93.38	S91.82	S82.6	S82.28	S81.81	S72.43	S42.22	S42.3	S22.5	S22.41	S22.2	S27.0	S32.3	S01.0	T89.01	S06.02	S61.88	S51.88	S81.88	S81.0	S71.1	47066-01	90665-00	92201-00	30026-00	92514-99
0	0		5.619178082	5/1/2015 0:00	0	0			0	3		0	0	0	0	0	0	0	0	0	0	1	1	S06.6	S06.5	S06.4	S06.02	S02.8	S02.0	S02.1	S02.4	S69.9													95550-03	95550-02	95550-10
0	0		5.619178082	5/1/2015 0:00	0	0			0	1			0	0	0	0	0	0	0	0	0	1	1	S02.2	S14.12	S14.77	E11.9																		41671-02	92514-29
0	0		5.619178082	5/1/2015 0:00	0	0			0	5		0	1	0	0	0	0	0	0	0	0	0	1	S12.23	S06.02	S06.4	S01.0	S02.1	S02.0	S62.61	S40.81	S60.81	S50.81												90665-00	92514-19	95550-02	95550-03	95550-01
0	0		5.619178082	5/1/2015 0:00	0	0			0	6		0	0	0	0	1	0	0	0	0	0	0	1	S42.02	S06.6	S06.02	S42.11	S22.41	S76.3	S01.0															95550-02	95550-03	95550-01
0	0		5.619178082	5/1/2015 0:00	0	0			0	12		0	0	0	0	0	0	0	0	0	0	1	1	S02.0	S06.6	S01.81	S12.24	S13.16	S12.25	Z86.43															39609-00	92514-30	48669-00	40333-01	47726-00
0	0		5.619178082	5/1/2015 0:00	0	0			0	2	0		0	0	0	0	0	0	0	0	0	1	1	S06.5	S02.2	S02.4	S61.9	S05.1	Z72.0
0	0		5.619178082	5/1/2015 0:00	0	0			0	4		0	0	0	1	0	0	0	0	0	0	0	2	S35.5	S31.1	S31.83	D62.	F15.01	F15.11	F60.9	Z63.8	Z72.0													33833-03	30029-00	90343-01	92514-19	95550-03
0	0		5.619178082	5/1/2015 0:00	0	0			0	3		0	0	0	0	1	0	0	0	0	0	0	1	S42.13	S22.01	S12.25	S27.31	S01.0	S20.41	S60.81	S00.45	S49.9													95550-02	95550-01	95550-03
0	0		5.619178082	5/1/2015 0:00	0	0			0	9		0	0	0	1	0	0	0	0	0	0	0	1	S36.14	S36.11	S32.1	S32.5	S32.4	S22.43	S32.05	S62.62	S43.1	S27.31	S30.0	S37.81	S31.1	S00.1	S70.81	S80.9	S60.81					47312-01	92515-30	92511-30	95550-01	95550-10
0	0		5.619178082	5/1/2015 0:00	0	0			0	6		0	0	0	1	0	0	0	0	0	0	0	1	S36.03	S37.02																				60030-00	60078-00	92515-99	95550-02	95550-01
0	0		5.619178082	5/1/2015 0:00	0	0			0	2		0	0	0	0	0	0	0	0	0	0	1	1	S06.5	S27.2	S06.02	S22.40	S27.31	S01.0																95550-03	95550-01	95550-02
0	0		5.619178082	5/1/2015 0:00	0	0			0	7		0	0	0	0	0	0	0	0	0	0	1	1	S06.6	S06.31	S27.1	J90.	S02.0	S02.1	S22.01	S22.02	S22.03	S22.2	S22.42	S01.37	S00.81	S10.91	S40.81	Z86.43						38806-00	95550-03	95550-02	95550-01
0	0		5.619178082	5/1/2015 0:00	0	0			0	12		45	0	0	0	0	1	0	0	0	0	0	1	S92.0	S91.81	S93.38	S22.32	S02.2	S01.31	S01.88	S40.81	S80.81	S20.2	J98.8	J98.1	R31.	F15.29	Z72.0							90580-00	92514-99	13882-01	30052-00	30032-00
0	0		5.619178082	5/1/2015 0:00	0	0			0	4		0	1	0	0	0	0	0	0	0	0	0	1	S14.0	S14.70	S13.4	S12.23	S12.24	S13.15	S01.88	S49.9	J03.9	B97.8	R06.0	R39.1	L98.9	Z72.0								40333-00	40332-00	48681-00	47726-00	92514-19
0	0		5.619178082	5/1/2015 0:00	0	0			0	17		83	0	0	1	0	0	0	0	0	0	0	1	S32.1	S32.81	S32.5	S36.81	S39.0	S72.11	S72.2	S72.3	S92.1	S93.0	S92.0	S92.22	S92.21	S92.3	S02.66	S02.61	S03.2	S02.5	S02.4	S02.2	S22.32	47519-00	47612-07	47609-01	47636-01	47789-00
0	0		5.619178082	5/1/2015 0:00	0	0			0	29		257	0	0	0	0	0	0	0	0	0	1	1	S06.23	S06.31	S06.5	S06.6	S02.3	S02.2	S22.44	S22.5	S27.2	S27.31	J98.4	S42.02	S22.02	S42.12	S30.0	S80.81	I95.9	D68.9	R56.8	I26.9	I47.1	13882-02	41880-00	41898-00	92515-99	90901-00
0	0		4.309589041	5/1/2015 0:00	0	0			0	6		0	1	0	0	0	0	0	0	0	0	0	1	S12.0	S22.01	S22.02	S22.03	S82.5	S06.02	S30.1	S30.81	S50.81	S60.81	S70.81	Z72.0										47600-01	92515-19	92512-19	95550-02	95550-03
0	0		5.619178082	5/1/2015 0:00	0	0			0	1	0		0	0	1	0	0	0	0	0	0	0	1	S32.01	S42.10	S27.31	S27.0	J90.	F12.0	F10.0
0	0		5.619178082	5/1/2015 0:00	0	0			0	8		0	0	0	0	0	0	0	0	0	0	1	1	S06.6	S06.31	S02.1	S02.4	S02.3	S06.01	S52.52	S52.8	S62.34	S62.33	S40.0	F04.02										47366-02	47336-01	92514-39	92511-39	95550-03
0	0		5.619178082	5/1/2015 0:00	0	0			0	27		61	0	1	0	0	0	0	0	0	0	0	2	S27.2	S36.12	S25.4	S36.81	S02.4	S02.1	S05.4	S25.8	S25.5	S27.81	S36.40	S36.3	S31.83	S41.0	S30.1	S90.0	D62.	D68.4	I95.9	I26.9	K55.0	13882-01	34106-14	34106-14	90329-03	90178-00
0	0		5.619178082	5/1/2015 0:00	0	0			0	11		0	0	0	0	0	0	0	0	0	0	1	1	S06.4	S06.31	S02.1	S01.88	S00.1	S19.9	F04.02	R41.8	Z72.1													95550-03	95550-02
0	0		5.619178082	5/1/2015 0:00	0	0			0	1		0	0	0	0	0	0	0	0	0	0	1	1	S02.2	S02.1	S00.05	S01.21	S49.9	S59.9	S69.9	F15.01	F12.0
0	0		0.060273973	5/1/2015 0:00	0	0			0	8		64	0	0	0	0	0	0	0	0	0	1	1	S02.65	S02.68	S27.31	S26.81	S01.0	S01.51	S01.54	S01.55	S51.0	S51.88	S61.88	S61.0	S81.0	J69.0	J96.91	I95.9	D64.9	L89.0	E46.	R13.	J44.9	47789-00	47789-00	30052-02	30026-00	30026-00
0	0		5.534246575	6/1/2015 0:00	0	1	skin head and neck	4/1/2018	1	25		65	0	0	0	0	0	0	0	0	0	1	1	S06.5	G93.5	S16.	F04.03	G81.9	R32.	R41.8	D62.	E27.4	F05.9	E87.1	I95.9	E09.9	E87.6	F12.1	S51.0	R50.9	B24.	Z72.0	U86.2	U83.4	39603-01	90007-02	92514-20	96094-00	40600-02
0	0		5.534246575	6/1/2015 0:00	0	0	Burkitt lymphoma	9/1/2018	1	10		60	1	0	0	0	0	0	0	0	0	0	1	S12.1	S27.2	S02.1	S36.03	S36.01	S27.31	S22.41	T79.7	S42.02	T79.6	S22.02	S32.03	S80.81	J96.91	E87.5	E87.7	F04.02	F10.0				13882-01	92209-02	95550-03	95550-01	95550-02
0	0		5.534246575	6/1/2015 0:00	0	0			0	2		0	0	0	0	0	0	0	0	0	0	1	1	S06.33	S06.5	S02.1	I25.11	Z95.5	I48.9	T21.23	T21.22	T22.22	T31.00	I10.	Z92.1	Z92.21									95550-03	95550-02
0	0		4.076712329	6/1/2015 0:00	0	0			0	85			0	0	0	0	0	0	0	0	0	1	1	S06.5	G81.9	R29.5	R41.8	R13.	R56.8	R32.	I95.9	Z95.0	Z92.21	E11.43	L27.0	Z50.9									11718-00	95550-03	95550-05	95550-02	95550-00
0	0		5.534246575	6/1/2015 0:00	0	0			0	19		0	0	0	1	0	0	0	0	0	0	0	1	S33.3	S32.1	S72.3	S22.5	S22.44	S52.4	S36.15	S39.0	S27.1	S27.31	T79.7	S37.38	S00.81	S50.81	S89.9	F04.02	F10.0	J22.	F41.9	R94.5	R21.	47393-01	47930-00	47489-00	90329-00	92514-29
0	0		4.4	6/1/2015 0:00	0	0			0	2		0	0	0	0	0	0	0	0	0	0	1	1	S06.5	S06.6	S06.21	S02.1	S01.0	R45.1																95550-02	95550-03
0	0		5.534246575	6/1/2015 0:00	0	0			0	1		0	0	0	0	0	0	0	0	0	0	1	1	S01.51																					30052-02	92514-20
0	0		5.534246575	6/1/2015 0:00	0	0			0	3		0	0	0	1	0	0	0	0	0	0	0	1	S36.17	S36.12	S22.43	S70.1	S80.1	E87.6	Z86.43	U80.3														30445-00	30439-00	92514-29	95550-02	95550-03
0	0		5.534246575	6/1/2015 0:00	0	0			0	3		0	0	1	0	0	0	0	0	0	0	0	1	S27.2	S06.02	S27.31	T79.7	S42.02	S42.11	S22.44	S63.12	S20.41	S30.81												95550-03	95550-02	95550-01
0	0		5.534246575	6/1/2015 0:00	0	0			0	7			0	1	0	0	0	0	0	0	0	0	1	S24.12	S24.73	S22.02	S22.03	S22.06																	95550-02	95550-03	95550-01
0	0		5.534246575	6/1/2015 0:00	0	0			0	39		657	1	0	0	0	0	0	0	0	0	0	1	S14.10	S14.70	S12.22	S12.23	S13.13	S13.14	S15.1	I95.9	R00.1	J98.6	F31.1	Q21.11	L89.41	K59.0	L30.4	R50.9	T17.9	J96.91	J15.2	B37.3	N77.1	48660-00	40333-00	48681-00	47726-00	92514-49
0	0		5.534246575	6/1/2015 0:00	0	0			0	5		0	0	0	0	0	0	0	0	0	0	1	1	S06.4	S06.31	S02.0	S06.01	S01.51	S00.1	F04.00	F10.0	Z72.0													39600-00	92514-10	95550-02	95550-03	95550-01
0	0		5.534246575	6/1/2015 0:00	0	0			0	16		0	0	1	0	0	0	0	0	0	0	0	1	S22.06	S32.01	S32.02	S82.82	S93.0	S22.40	S27.1	S06.02	Z72.0													47603-01	92514-29	92512-29	47597-00	92514-19
0	0		5.534246575	6/1/2015 0:00	0	0			0	2		0	0	0	0	0	0	0	0	0	0	1	1	S06.4	S02.1	S02.8	S02.4	S00.1	S00.81																95550-02	95550-03
0	0		5.534246575	6/1/2015 0:00	0	0			0	1	0		0	1	0	0	0	0	0	0	0	0	1	S22.44	S27.1	S27.31	S37.02	Z72.0																	95550-03
0	0		5.534246575	6/1/2015 0:00	0	0			0	2		0	0	0	0	0	0	0	0	0	0	1	1	S06.5	S06.31	S00.05	S06.01	S01.41	S00.81	S19.9	F10.0	Z72.0													95550-02	95550-03	95550-01
0	0		5.534246575	6/1/2015 0:00	0	0			0	1			0	1	0	0	0	0	0	0	0	0	1	S22.02	S22.03	S06.6	S06.5	S06.31																	95550-03
0	0		1.660273973	6/1/2015 0:00	0	0			0	1			0	0	0	0	0	0	0	0	0	1	1	S06.5	F10.2	Z59.0																			95550-03	95550-11
0	0		5.534246575	6/1/2015 0:00	0	0			0	12		213	0	0	0	0	1	0	0	0	0	0	1	S72.2	S72.3	S42.3	S41.81	S52.30	S52.20	S42.03	S22.44	S27.0	S27.31	S22.5	S32.02	S32.03	S32.04	S32.05	S36.03	S01.0	S21.2	S00.85	S70.1	S09.9	47531-00	47519-00	47450-01	47921-00	92514-30
0	0		5.534246575	6/1/2015 0:00	0	0			0	3		0	0	0	1	0	0	0	0	0	0	0	1	S37.02	S36.83	S30.1	R31.	U83.3																	95550-03	95550-01	95550-02
0	0		5.534246575	6/1/2015 0:00	0	0			0	12		85	0	0	0	0	0	0	0	0	0	1	1	S06.5	S06.6	S06.28	S02.1	S02.0	S06.02	G81.9	F04.02	T81.8	E83.3	R56.8	R34.	R79.8	R06.2	R00.1	R00.0	Z72.0	Z75.13				39603-01	39015-02	92514-10	13882-01	90001-02
0	0		5.534246575	6/1/2015 0:00	0	0			0	13			0	0	1	0	0	0	0	0	0	0	1	S32.5	S33.3	S72.3	S52.31	S92.1	S93.0	S22.42	S92.3	S82.6	S72.05	S36.12	S26.81	S81.0	S61.0	Z96.7							95550-02	95550-03	95550-00
0	0		5.534246575	6/1/2015 0:00	0	0			0	4		0	1	0	0	0	0	0	0	0	0	0	1	S14.10	S14.70	S12.23	S12.24	S13.15	S13.0	S15.1															48660-00	48681-00	40333-00	47726-00	92514-19
0	0		5.452054795	7/1/2015 0:00	0	0			0	4		0	0	0	1	0	0	0	0	0	0	0	1	S36.14	S72.41	S82.0	S81.81	S22.32	S00.81	S80.81	S39.9	E87.6	N94.8	Z97.5											49500-01	90580-00	92514-99	92512-99	95550-02
0	0		5.452054795	7/1/2015 0:00	0	0			0	12		0	0	0	1	0	0	0	0	0	0	0	1	S32.02	S22.06	M84.48	M85.88	S22.04	S06.5	S06.6	S06.34	S02.1	S04.4	S27.0	S00.05	S60.81	S49.9	F04.02	F32.20	Z63.4	F41.9				35400-01	92515-99	95550-02	95550-03	95550-10
0	0		5.452054795	7/1/2015 0:00	0	0			0	3		0	1	0	0	0	0	0	0	0	0	0	1	S12.23	S12.22	S12.25	S12.8	S42.03	S01.31	S60.81	S00.81	S26.81	Z86.43												90665-00	90665-00	90686-01	90686-01	90686-01
0	0		5.452054795	7/1/2015 0:00	0	0			0	4		0	0	0	1	0	0	0	0	0	0	0	1	S36.03	S27.31	S22.42	S30.1	Z72.0																	95550-02	95550-03
0	0		0.101369863	7/1/2015 0:00	0	0			0	4		97	0	0	0	0	0	0	0	0	0	1	1	S06.6	S06.5	S06.33	S06.1	S06.01	S02.1	S01.81	S01.0	G93.2	G93.8	S51.0	S51.88	S80.81	S60.81	I48.9	E87.6	Z86.43	U86.2				13882-02	39015-02	90001-02	30223-00	30026-00
0	0		5.452054795	7/1/2015 0:00	0	0			0	13		0	1	0	0	0	0	0	0	0	0	0	1	S14.12	S24.12	S24.73	S06.6	S27.0	S27.31	S00.81	S40.81	M48.02	I47.2	S01.1	F04.02										35330-00	35331-00	95550-03	95550-02	95550-01
0	0		0.054794521	7/1/2015 0:00	0	0			0	15		0	0	0	0	0	0	0	0	0	0	1	1	S06.5	S06.28	G81.9	R41.0	R47.0	R39.1	Z92.1	Z71.9	U82.1	U82.3												95550-02	95550-12	95550-03	95550-05
0	0		5.452054795	7/1/2015 0:00	0	0			0	3		0	0	0	1	0	0	0	0	0	0	0	1	S37.02	S22.44	S80.1	F10.0	Z72.0																	95550-02	95550-03	95550-01
0	0		0.101369863	7/1/2015 0:00	0	0			0	1		0	0	0	0	0	0	0	0	0	0	1	1	S06.5	S06.01	S01.0	S00.05	I10.	E11.51	Z92.21	Z92.22
0	0		5.452054795	7/1/2015 0:00	0	0			0	14		0	0	0	0	1	0	0	0	0	0	0	1	S42.3	S41.81	T89.01	S45.3	S44.2	S46.2	S46.3	S46.8	S62.21	S61.81	S21.1	S27.31	S36.12	S52.30	S42.03	S22.04	S22.06	S01.21	S01.88	S01.1	S61.88	34106-19	90580-00	90686-01	90665-00	90686-01
0	0		5.452054795	7/1/2015 0:00	0	0			0	3			0	0	1	0	0	0	0	0	0	0	1	S34.1	S14.76	S12.24	S12.25	S13.16	S13.4	S22.02	S22.03	S22.04	S22.05	S22.06	S22.2	S22.44	S32.01	S32.02	S32.03	S32.04	S42.10	S02.4	R31.		95550-03	95550-01	95550-00	95550-02	95550-10
0	0		5.452054795	7/1/2015 0:00	0	0			0	4		0	0	0	0	0	0	0	0	0	0	1	1	S06.4	S06.5	S02.1	S02.8	S00.85	R56.8	F04.02	Z72.0	Z59.8													95550-02	95550-03	95550-01
0	0		5.452054795	7/1/2015 0:00	0	0			0	1		0	0	0	1	0	0	0	0	0	0	0	1	S36.13	S32.01	S32.02	S22.44	S92.3	S80.0	E11.9	Z92.22	Z50.9
0	0		5.452054795	7/1/2015 0:00	0	0			0	3		0	0	1	0	0	0	0	0	0	0	0	1	S27.2	S22.44	J90.	J98.1	S27.31	S27.38	T79.7	S42.02	S06.02	S19.9	S29.9	S39.9	S59.9	Z86.43								95550-03	95550-02	95550-01
0	0		5.452054795	7/1/2015 0:00	0	0			0	49			0	1	0	0	0	0	0	0	0	0	1	S24.11	S24.70	S22.06	S23.16	M84.11	N31.2	N39.4	N39.0	B96.2	Z06.51	Z06.69	B37.3	N77.1	T09.02	Z72.0							95550-03	95550-02	95550-01	95550-12	95550-08
0	0		5.452054795	7/1/2015 0:00	0	0			0	2		0	0	0	1	0	0	0	0	0	0	0	1	S32.3	S22.42	S37.02	S37.81	S36.81	S27.0	S27.31	S80.81	S90.81	Z72.0												95550-03	95550-02	95550-01
0	0		5.452054795	7/1/2015 0:00	0	0			0	3			0	0	0	1	0	0	0	0	0	0	1	S42.02	S52.8	B34.9																			47465-01	92514-99	47363-01	92514-99
0	0		5.452054795	7/1/2015 0:00	0	0			0	5		0	0	0	1	0	0	0	0	0	0	0	1	S36.14	S36.02	S27.31	S22.43	S32.02	S42.02	S40.0	G47.30	F10.0													95550-03	95550-02	95550-01
0	0		5.452054795	7/1/2015 0:00	0	0			0	16		0	0	0	1	0	0	0	0	0	0	0	1	S34.1	S34.73	G83.4	S32.01	S22.01	S22.02	S22.06	S33.7	S23.3	S13.4	S92.1	S93.0	S00.05	S20.2	S30.0	S00.81	S20.41	S30.81				48681-00	92514-19	47618-07	92514-29	92512-29
0	0		5.452054795	7/1/2015 0:00	0	0			0	5		22	0	0	1	0	0	0	0	0	0	0	2	S36.02	S36.12	S36.3	S31.83	S27.81	S27.0	S21.83	S02.4	S02.8	S29.0	S31.80	S71.1	S01.1	S61.88	S81.88	S99.9	S79.9	D68.9	B18.2			30597-00	30422-00	90342-02	90178-00	90665-00
0	0		5.452054795	7/1/2015 0:00	0	0			0	12			1	0	0	0	0	0	0	0	0	0	1	S12.25	S32.05	S32.1	S22.43	S30.0	B18.2	K29.70	Z72.0														95550-03	95550-02	95550-10
0	0		5.452054795	7/1/2015 0:00	0	0			0	16		190	0	0	0	0	1	0	0	0	0	0	1	S72.2	S32.03	S32.05	S32.4	S32.1	S32.3	S33.2	T79.1	S27.31	S80.81	D69.6	D64.9	I10.	R00.0	L89.91	E87.0	F04.02	Z59.8	Z75.10			47519-00	92514-29	13882-02	92209-00	13706-02
0	0		5.452054795	7/1/2015 0:00	0	0			0	4		0	0	0	1	0	0	0	0	0	0	0	1	S36.81	S27.0	S22.44	S06.31	S36.17	S35.8	S36.21	S36.22	S00.1	S00.85	K80.10	B18.2	F11.2	F10.0	F10.1	F15.19	Z72.0					30445-00	30394-01	34106-14	38806-00	92514-29
0	0		5.452054795	7/1/2015 0:00	0	0			0	4		0	0	1	0	0	0	0	0	0	0	0	1	S27.0	S27.31	S22.44	S02.2	S62.0	S62.14	S01.88	T11.1	S81.0	S80.1	S60.81	S50.81	S70.81	S80.81								90686-01	90686-01	90686-01	90686-01	92514-19
0	0		5.452054795	7/1/2015 0:00	0	0			0	9		0	0	1	0	0	0	0	0	0	0	0	2	S27.2	S25.5	S27.81	S21.83	T79.7	K45.0	J90.	I95.9	D62.	I27.2	C92.10	E46.	S30.1	Z72.0								35321-05	92514-10	90178-00	30615-00	30390-00
0	0		2.564383562	7/1/2015 0:00	0	0			0	8		0	0	0	0	0	0	0	0	0	0	1	1	S06.5	G83.89	R11.	R47.0	G81.9	T81.8	R39.1	R00.1	E11.72	Z86.43	U82.1	U82.3										39600-00	92514-30	95550-02	95550-05	95550-03
0	0		5.452054795	7/1/2015 0:00	0	0			0	4		0	1	0	0	0	0	0	0	0	0	0	1	S12.25	S22.01	S22.04	S22.05	S42.02	I87.1	S27.31	S27.0	J98.4	T24.0	T31.00	S91.0	S00.81	S30.81	S40.81	S80.81	S29.9	S69.9	F10.0			95550-02	95550-01	95550-03
0	0		5.452054795	7/1/2015 0:00	0	0			0	5		0	0	0	1	0	0	0	0	0	0	0	1	S36.15	S52.21	S27.0	S26.81	S22.42	S51.0	S71.1	S00.81	S20.31	S80.81	S60.81	Z72.0										47386-03	90665-00	90665-00	92514-29	38806-00
0	0		5.452054795	7/1/2015 0:00	0	0			0	16		0	0	1	0	0	0	0	0	0	0	0	1	S27.2	S22.32	S20.2	S30.1	S70.1	R55.	R05.	J44.0	J18.9	A41.9	I95.9	N17.9	N18.3	D64.9	I10.	F41.0	R74.0	Z86.43	U86.4			92062-00	95550-02	95550-03	95550-10	95550-01
0	0		5.452054795	7/1/2015 0:00	0	0			0	19		72	0	1	0	0	0	0	0	0	0	0	1	S25.1	S32.04	S32.03	S22.43	S27.1	S82.5	S82.42	S92.1	S93.0	S96.8	S85.1	S62.51	S63.11	S62.31	S01.0	S01.88	T79.7	S51.0	S51.88	S61.88	S50.1	35321-04	92515-29	35330-00	90001-00	92514-49
0	0		5.452054795	7/1/2015 0:00	0	0			0	73		426	0	0	1	0	0	0	0	0	0	0	1	S32.5	S32.4	S32.1	S73.01	S33.3	S82.11	S81.81	S82.0	S83.10	S22.01	S22.02	S22.03	S22.04	S22.05	S32.02	S32.05	S52.59	S42.24	S46.0	S43.00	S72.41	13882-02	47501-00	39330-00	92514-49	47549-01
1	1	PANCAREAS CANCER	5.068493151	8/1/2015 0:00	0	0			0	1		0	0	0	1	0	0	0	0	0	0	0	1	S32.04	M81.98	E11.9																			35400-00	92515-99
0	0		4.065753425	8/1/2015 0:00	0	1	skin head and neck	4/1/2017	1	17		0	0	0	0	0	0	0	0	0	0	1	1	S06.5	S01.0	I50.0	I48.9	J18.9	Y95.	S61.9	S51.9	E87.6	M54.5	R26.8	R29.6	R23.4	F10.1	Z86.43							11709-00	95550-02	95550-03
0	0		5.367123288	8/1/2015 0:00	0	0			0	11		0	0	0	1	0	0	0	0	0	0	0	1	S37.02	S32.03	U83.3																			95550-02	95550-03	95550-01
0	0		5.367123288	8/1/2015 0:00	0	0			0	31			0	0	0	0	1	0	0	0	0	0	1	S82.21	S52.51	S06.9	S02.60	S62.50	S66.9	S61.0	S09.9	S36.10	R63.4	R41.8	Z50.9										47330-01	50106-00	92514-19	95550-01	95550-02
0	0		5.367123288	8/1/2015 0:00	0	0			0	1		0	0	1	0	0	0	0	0	0	0	0	1	S27.0																					95550-02	95550-03
0	0		5.367123288	8/1/2015 0:00	0	0			0	6		0	0	0	0	0	0	0	0	0	0	1	1	S06.23	S06.5	S06.6	S02.1	S02.2	S06.1	E87.1	R63.0	Z72.0													95550-03	95550-02	95550-00	95550-01
0	0		5.367123288	8/1/2015 0:00	0	0			0	5		18	0	0	0	0	0	0	0	0	0	1	1	S06.4	S02.0	S06.02	S01.0	S82.11	S81.81	S72.3	S52.6	S22.41	S27.0	S27.31	S80.81	D64.9	R50.9	R00.0	Z72.0						47566-01	47528-01	47363-00	92514-10	13882-00
0	0		5.367123288	8/1/2015 0:00	0	0			0	16		0	0	1	0	0	0	0	0	0	0	0	1	S27.2	S27.31	S37.02	S36.14	S32.3	S31.81																90580-00	92514-10	38806-00	95550-03	95550-02
0	0		5.367123288	8/1/2015 0:00	0	0			0	30		0	0	0	0	0	1	0	0	0	0	0	1	S72.3	S52.59	S22.2	S23.2	S22.41	S10.81	S50.1	S80.1	S30.1	S49.9	E11.64	E11.65	E11.72	E66.9	Z92.22	N39.0	B96.2	D64.9	F05.9	F41.9	F30.0	47366-02	47528-01	92514-40	92511-40	92512-40
0	0		5.367123288	8/1/2015 0:00	0	0			0	10		25	0	0	0	0	0	0	0	0	0	1	1	S06.31	S06.6	S02.0	S02.1	S01.88	S05.1	S00.1	S00.05	S27.31	S22.40	S12.1	S62.63	S60.0	I26.9	I82.8	R56.8						13882-00	95550-03	95550-02	95550-01
0	0		5.367123288	8/1/2015 0:00	0	0			0	3		0	0	0	0	0	0	0	0	0	0	1	1	S02.0	S02.1	S04.1	S06.4	S06.6	S06.02	S02.8	S02.4	S00.05	F11.2	B18.2	Z72.0										95550-02	95550-09	95550-03
0	0		5.367123288	8/1/2015 0:00	0	0			0	1		0	0	0	0	0	0	0	0	0	0	1	1	S02.1	S02.4	S27.2	S22.44	S22.5	S27.0	T79.7	F04.01	Z72.0													95550-02	95550-01	95550-03
0	0		5.367123288	8/1/2015 0:00	0	0			0	1		0	0	0	0	0	0	0	1	0	0	0	1	T18.5	K63.58	B24.	Z72.0																		32093-00	92515-99	32075-00
0	0		5.367123288	8/1/2015 0:00	0	0			0	2		0	1	0	0	0	0	0	0	0	0	0	2	S11.9	S54.1	S01.59	S51.9	S61.88	F43.2	F41.9	E86.	Z86.43													39300-00	30256-00	90665-00	90665-00	90665-00
0	0		5.367123288	8/1/2015 0:00	0	0			0	10		0	0	0	0	0	0	0	0	0	0	1	1	S06.23	S06.1	S00.05	S06.6	F04.00	R94.5	E87.1	H81.1	Z86.13													95550-02	95550-03
0	0		5.367123288	8/1/2015 0:00	0	0			0	9		0	0	0	0	0	1	0	0	0	0	0	1	S72.03	S12.1	Z50.9	R55.	I10.	E87.1	R51.	T81.8	E87.6													95550-03	95550-02
0	0		5.367123288	8/1/2015 0:00	0	0			0	52			0	0	1	0	0	0	0	0	0	0	1	S32.02	S22.05	S32.4	S32.5	S42.41	S92.0	S42.03	S22.31	F20.9	Z50.9	R00.0	Z91.1	Z59.0	Z72.0								95550-03	95550-02	95550-08	95550-10	95550-01
0	0		5.367123288	8/1/2015 0:00	0	0			0	1			0	0	0	0	0	0	0	0	0	1	1	S02.4	U80.3	U82.3																			47762-00	53424-00	92514-29
0	0		1.528767123	8/1/2015 0:00	0	0			0	2			0	0	0	0	1	0	0	0	0	0	1	S79.9	S39.9	U86.2
0	0		1.189041096	8/1/2015 0:00	0	0			0	1			0	1	0	0	0	0	0	0	0	0	1	S27.2	S22.42	Z72.0	Z91.1	Z60.2																	95550-00	95550-01
0	0		5.367123288	8/1/2015 0:00	0	0			0	1			1	0	0	0	0	0	0	0	0	0	1	S12.1	S22.04	S22.05	S27.2	S27.31	T79.7	S22.44	S62.33	R23.4
0	0		5.367123288	8/1/2015 0:00	0	0			0	2			0	0	0	0	0	1	0	0	0	0	1	T24.2	T31.00																				45409-00	45406-00	92514-19	95550-02	95550-03
0	0		4.608219178	8/1/2015 0:00	0	0			0	1	0		0	0	0	0	0	0	0	0	0	1	1	S06.6	S06.21	S02.1	S02.4	S01.1	S01.88	F17.1	E11.9	U82.3	U79.3	Z92.1	Z92.21	U83.2
0	0		5.367123288	8/1/2015 0:00	0	0			0	4			0	0	1	0	0	0	0	0	0	0	1	S32.01	S33.11	S32.04	S32.05	S22.44	S42.11	S36.83	Z86.43	Z50.9	U82.3												95550-03	95550-02
0	0		5.367123288	8/1/2015 0:00	0	0			0	62		310	0	0	0	0	0	0	0	0	0	1	1	S06.5	S06.31	S06.32	S02.1	S22.5	S22.44	S27.2	S27.31	T79.7	S36.12	S36.03	S37.02	S32.02	S32.03	S09.2	S01.38	S00.05	S50.81	S60.81	I95.9	G08.	90007-01	92514-99	13882-02	92515-99	39015-00
0	0		5.367123288	8/1/2015 0:00	0	0			0	31		241	0	0	1	0	0	0	0	0	0	0	1	S36.52	S36.11	S36.02	S36.18	S27.2	S22.44	S52.4	S51.81	S82.6	S93.0	S42.3	S46.8	S62.21	S61.88	S41.0	S81.0	K65.0	I95.9	E87.2	D62.	D68.9	43816-02	30396-00	47393-01	90665-00	90665-00
0	0		5.367123288	8/1/2015 0:00	0	0			0	88		274	0	0	0	0	0	0	0	0	0	1	1	S06.6	S06.21	S06.38	S06.1	S27.31	S26.81	S42.02	S42.11	S42.14	S22.2	S82.18	S81.81	S83.6	S81.0	S41.0	S00.81	S00.05	S60.81	G90.4	J69.0	J14.	39015-02	47465-01	90580-00	47555-01	50106-00
0	0		5.367123288	8/1/2015 0:00	0	0			0	1	0		0	0	1	0	0	0	0	0	0	0	2	S36.23	S36.08	S36.88	S35.2	S31.83	I95.9	T81.0	Z72.0	U78.1													30593-01	90329-02	30029-00	92514-29	30385-00
0	0		5.367123288	8/1/2015 0:00	0	0			0	13		0	0	0	1	0	0	0	0	0	0	0	1	S36.51	S36.54	S36.40	S36.81	S22.32	S32.03	S32.04	S32.05	S32.1	S32.4	S01.1	S01.21	S39.0	S27.31	S36.11	S40.0	S50.81	K91.3	D64.9	U79.3		32003-01	32003-00	30390-00	92514-29	95550-02
0	0		5.367123288	8/1/2015 0:00	0	0			0	10		0	0	1	0	0	0	0	0	0	0	0	1	S22.06	S22.04	S24.10	S24.70	S01.0	S06.01	M80.98	D62.	J98.1	R50.9	F04.02											48645-00	48684-00	92514-29	35400-01	92515-99
0	0		4.44109589	9/1/2015 0:00	0	0			0	51		942	1	0	0	0	0	0	0	0	0	0	1	S14.10	S14.70	S12.24	S13.16	S06.02	S01.0	S01.88	S44.9	S26.81	R00.1	I48.9	J15.6	J15.0	Y95.	J98.1	R50.9	I95.9	E87.5	I51.8	J98.0	D64.9	47702-01	40333-00	48660-00	92514-40	35330-01
0	0		5.282191781	9/1/2015 0:00	0	0			0	1		0	0	0	0	0	0	0	0	0	0	1	1	S06.6	S06.5	S06.21	S02.1	S06.02	I48.9	R55.	Z72.1														95550-03
0	0		5.282191781	9/1/2015 0:00	0	0			0	46		112	0	0	1	0	0	0	0	0	0	0	1	S35.5	S32.5	S32.4	S32.1	S32.3	S33.7	S82.41	S81.81	T89.03	R02.	S84.1	S72.41	S71.81	S52.8	S27.2	S27.31	S22.44	S01.33	S06.31	S02.1	S32.05	35321-06	92514-40	45206-03	90665-00	30026-00
0	0		5.282191781	9/1/2015 0:00	0	0			0	1	0		0	0	0	1	0	0	0	0	0	0	1	S40.0	S09.9	S59.9	S99.9	Z72.0	U79.3
0	0		5.282191781	9/1/2015 0:00	0	0			0	4		0	0	0	1	0	0	0	0	0	0	0	1	S37.02	S22.43	S06.02	S50.1	R51.																	95550-03	95550-02	95550-01
0	0		5.282191781	9/1/2015 0:00	0	0			0	5		0	0	0	0	0	0	0	0	0	0	1	1	S06.02	S12.24	S22.41	S02.8	S62.62	S62.61	S61.81	S02.5	S03.2	S64.4	S01.51	S40.81	S50.81	S39.0	S27.31	S70.1	Z72.0	F05.9				90686-01	30023-01	97322-00	92514-19	47330-01
0	0		5.282191781	9/1/2015 0:00	0	0			0	6	0		0	0	1	0	0	0	0	0	0	0	1	S32.89	Z86.43																				95550-02	95550-03
0	0		5.282191781	9/1/2015 0:00	0	0			0	6		0	0	0	0	0	0	0	0	0	0	1	1	S06.5	S06.01																				95550-09	95550-02	95550-03
0	0		5.282191781	9/1/2015 0:00	0	0			0	8		0	0	0	1	0	0	0	0	0	0	0	1	S32.5	S32.1	S37.9	S37.38	S70.81	K59.0	Z72.0															37011-00	36812-00	36800-00	92514-99	95550-02
0	0		5.282191781	9/1/2015 0:00	0	0			0	7		0	0	0	1	0	0	0	0	0	0	0	2	S36.03	S31.83	S27.81	S21.83	S61.0	I72.8	A54.0	H10.9	Z72.0													90178-00	92514-19	35321-05	95550-03	95550-10
0	0		5.282191781	9/1/2015 0:00	0	0			0	45		223	0	0	0	0	0	0	0	0	0	1	1	S06.5	S06.4	S02.4	S02.3	S02.8	S02.1	S02.0	S05.1	S06.6	S06.31	S09.1	S01.88	S01.51	T89.03	R02.	S86.2	S81.0	S51.88	S14.3	S40.81	S03.2	13882-02	39015-02	90665-00	90582-02	30052-02
0	0		3.189041096	9/1/2015 0:00	0	0			0	3		0	0	0	0	0	1	0	0	0	0	0	1	S81.88	S79.9	J44.9	Z86.43																		95550-02	95550-03
0	0		5.282191781	9/1/2015 0:00	0	0			0	11		0	0	0	0	0	0	0	0	0	0	1	1	S02.1	S62.63	S27.31	S22.40	S19.9	Z72.0																95550-02	95550-01	95550-03
0	0		5.282191781	9/1/2015 0:00	0	0			0	11		0	0	0	0	1	0	0	0	0	0	0	1	S42.22	S42.10	S52.02	S52.01	S32.05	S32.1	S32.5	S32.4	S22.44	S27.0	S27.31	S37.81	S36.12	S36.81	S69.9	S99.9						47429-01	92514-29	92511-29	95550-02	95550-03
0	0		5.282191781	9/1/2015 0:00	0	0			0	17			0	0	0	0	1	0	0	0	0	0	1	S82.21	S81.81	S92.0	S36.82	Z50.9	R59.0	R10.4	K59.0	Z72.0	U79.3												95550-02	95550-10	95550-03	95550-01	95550-08
0	0		5.282191781	9/1/2015 0:00	0	0			0	4		0	0	0	0	0	0	0	0	0	0	1	1	S06.6	S06.31	S02.0	S06.02	Z72.1	Z72.0																95550-02	95550-03
0	0		5.282191781	9/1/2015 0:00	0	0			0	11		0	0	0	0	0	1	0	0	0	0	0	1	S73.00	S32.4	S12.23	S12.25	S32.02	S82.5	S62.31	S22.31	S92.3	S06.01	S01.88	S81.0	S80.81	S50.88	S39.9	E66.8	L89.07	Z72.1	Z72.0	U83.3		47048-00	47600-01	92514-39	92512-39	47342-01
0	0		5.282191781	9/1/2015 0:00	0	0			0	11		13	0	1	0	0	0	0	0	0	0	0	1	S27.81	S36.02	S36.53	S32.5	S32.1	S22.32	S22.06	S60.2	S60.0	S40.0	S40.81	K44.9	S20.2	S30.81	J96.91	T88.6	J18.9	I47.2	K91.3	E87.6	D62.	30600-00	30596-01	13706-02	92514-99	92209-01
0	0		5.282191781	9/1/2015 0:00	0	0			0	11		70	0	0	1	0	0	0	0	0	0	0	1	S36.49	S36.54	S27.81	S36.82	S62.31	S30.1	D68.9	D62.	K91.8	T81.0	J98.1	E87.6	E86.	R94.5	I10.							30566-00	32003-01	90178-00	90329-03	90375-00
0	0		5.282191781	9/1/2015 0:00	0	0			0	6		0	0	0	1	0	0	0	0	0	0	0	1	S37.02	S42.24	S32.04	N39.0	B96.2																	95550-03	95550-02
0	0		5.282191781	9/1/2015 0:00	0	0			0	1	0		0	1	0	0	0	0	0	0	0	0	1	S22.32	Z72.1
0	0		5.282191781	9/1/2015 0:00	0	0			0	8		0	0	1	0	0	0	0	0	0	0	0	1	S22.06	S32.01	S32.02	S32.03	S32.04	S32.05	S32.5	S32.1	S22.43	S52.50	S82.11	S76.0	S39.0	S01.0	S60.2	E11.9	I95.9	K59.0	R63.0			47684-00	95550-00	95550-02	95550-08	95550-01
0	0		5.282191781	9/1/2015 0:00	0	0			0	9		0	0	0	1	0	0	0	0	0	0	0	1	S36.03	S37.02	S27.31	S22.44	D64.9																	13706-02	95550-02	95550-03	95550-01
0	0		5.282191781	9/1/2015 0:00	0	0			0	11		0	0	1	0	0	0	0	0	0	0	0	1	S22.5	S22.44	S27.31	S22.06	S27.0	S36.02	S36.01	S32.01	S19.9	S49.9	J14.	Z72.0										18216-00	95550-02	95550-03	95550-01
0	0		5.282191781	9/1/2015 0:00	0	0			0	8		0	0	0	1	0	0	0	0	0	0	0	1	S36.03	S35.2	S06.01	S01.0	S32.02	S32.03	S22.32	S27.0	S27.31	S32.1	S33.3	S51.88	Z72.0	U83.3								35321-05	95550-02	95550-01	95550-03
0	0		5.282191781	9/1/2015 0:00	0	0			0	1		0	0	0	0	0	0	0	0	0	0	1	1	S06.5	S06.6	S02.1	S02.3	S02.8	S02.4	S06.02	S12.24	S01.88	S00.85	S00.1	S00.55	F10.0	Z72.2	Z72.0							95550-03	95550-02
0	1	RECTUM CANCER	1.257534247	10/1/2015 0:00	0	0			0	99		321	0	0	0	0	0	0	0	0	0	1	1	S06.21	S06.6	S06.5	S72.3	S72.40	S71.81	S12.23	S22.06	S32.01	S02.4	S02.61	S02.63	S02.64	S02.3	S02.8	S02.2	S32.1	S92.3	S93.11	S92.22	S92.4	13882-02	41880-00	39015-02	47528-01	47528-01
0	0		5.2	10/1/2015 0:00	0	1	skin head and neck	5/1/2016	1	5		0	0	0	0	0	0	0	0	0	0	1	1	S06.6	S06.5	S06.31	S06.02	S02.1	E87.6	E87.1	I10.	E11.9	U82.1												95550-02	95550-03	95550-01
0	0		5.2	10/1/2015 0:00	0	0			0	1			0	0	0	0	0	0	0	0	0	1	1	S01.0	S39.9	S79.9	L97.9	U86.2	U86.1	Z72.0															30026-00
0	0		5.2	10/1/2015 0:00	0	0			0	10		0	0	1	0	0	0	0	0	0	0	0	1	S27.2	S22.5	S27.31	S26.81	S36.02	S37.02	S22.2	S22.44	S62.17	S62.31	S81.88	T89.03	R02.	S30.81	S80.81	S00.31	E87.2	Z86.43	U82.3			47336-01	92515-39	92511-39	92209-01	95550-01
0	0		3.624657534	10/1/2015 0:00	0	0			0	3		0	0	0	0	0	0	0	0	0	0	1	1	S06.5	S06.02	S02.4	S02.8	S62.32	S01.0	T79.7	S80.81	S50.81	M70.2	Z89.2	Z72.0										47342-01	92514-99	92511-29	92515-29	95550-02
0	0		5.2	10/1/2015 0:00	0	0			0	1			0	0	0	0	0	0	0	0	0	1	1	S01.88	S01.0	S00.1	S06.02	S40.81	S37.01	S36.12	S80.81														30032-00
0	0		5.2	10/1/2015 0:00	0	0			0	5		0	0	0	0	0	0	0	0	0	0	1	1	S06.5	S06.00	S02.0	S01.81	S02.1	S02.2	S02.3	S05.0	S01.88	S61.88	S91.2	S50.81	S50.1	S80.1	S90.3	F04.02	K59.0	Z72.0				39615-00	39609-01	90665-00	90665-00	92514-20
0	0		5.2	10/1/2015 0:00	0	0			0	9		51	0	0	1	0	0	0	0	0	0	0	1	S36.49	S36.59	S36.54	S36.81	S35.9	S27.81	S31.1	S20.2	K56.7	E87.6	E83.4	I10.	Z86.43									30566-00	30375-25	30396-00	32186-00	90686-01
0	0		5.2	10/1/2015 0:00	0	0			0	10		0	0	0	1	0	0	0	0	0	0	0	1	S36.03	S36.81	S06.01	S00.85	S40.0	S30.1	D62.	E83.5	E87.6	E83.4	A41.9	N12.	B96.2	F15.59	F15.39	F20.9	F60.31	K59.0	B86.	B18.2	Z59.0	92062-00	13706-02	13706-03	95550-01	95550-12
0	0		5.2	10/1/2015 0:00	0	0			0	46		574	0	0	0	0	0	0	0	0	0	1	1	S06.6	S06.23	S06.1	S02.1	S06.04	S06.4	S14.0	S13.4	S26.81	S26.88	S27.31	S27.2	S27.81	S36.02	S22.5	S22.41	T79.7	S27.88	S22.01	S02.2	S22.02	13882-02	90178-00	30601-00	38415-00	30035-00
0	0		5.2	10/1/2015 0:00	0	0			0	46			0	0	1	0	0	0	0	0	0	0	1	S32.01	S22.06	S23.3	S40.9	H81.1	R11.	K59.0	M85.85	J32.9	Z50.9												95550-03	95550-02	95550-01	95550-08
0	0		5.2	10/1/2015 0:00	0	0			0	1			0	1	0	0	0	0	0	0	0	0	1	S27.0	U83.3																				38806-00
0	0		5.2	10/1/2015 0:00	0	0			0	5		0	0	0	0	0	1	0	0	0	0	0	1	S72.3	S27.31	S27.1	S22.44	S23.2	S42.02	S80.81	S30.1	S40.0													47531-00	92514-29	92512-29	47516-00	95550-02
0	0		5.2	10/1/2015 0:00	0	0			0	8		23	0	0	0	0	0	0	0	0	0	1	1	S06.01	S27.1	S32.01	S32.02	S22.44	S52.30	S01.30	S01.1	S00.1	S05.0	S27.31	S60.81	S29.9	S39.9	S59.9	J96.90	J98.1	Z72.0				47384-02	92514-19	92025-00	90665-00	38806-00
0	0		5.2	10/1/2015 0:00	0	0			0	11		105	0	0	0	0	0	0	0	0	0	1	1	S06.9	S06.00	S22.41	S02.62	S02.63	S02.65	S02.66	S02.4	S02.8	S03.2	S72.11	S82.0	S83.52	S12.22	S13.4	S01.54	S01.88	S01.51	S01.1	S80.81	S60.81	47519-00	47789-00	47789-00	97311-05	30029-00
0	0		5.2	10/1/2015 0:00	0	0			0	1		0	0	0	1	0	0	0	0	0	0	0	1	S36.13	S27.0	S22.5	S22.41	S42.10	S00.81	S20.31	Z72.0														95550-03	95550-02
0	0		5.2	10/1/2015 0:00	0	0			0	2		0	0	0	0	0	0	0	0	0	0	1	1	S06.6	S06.02	S22.41	S22.01	S42.03	S43.1	S27.0	S00.05	S50.81													95550-02	95550-03	95550-01
0	0		0.054794521	10/1/2015 0:00	0	0			0	3		0	0	1	0	0	0	0	0	0	0	0	1	S27.0	J44.9	G30.9	F00.9	F05.1	E11.9	R32.	Z71.9	U86.2	U82.3												95550-03
0	0		5.2	10/1/2015 0:00	0	0			0	19		0	0	1	0	0	0	0	0	0	0	0	1	S27.2	S27.31	S22.43	S37.01	S32.01	S32.02	S32.03	S32.04	S39.0	S52.00	S51.81	S42.03	S92.3	S92.1	S92.23	S92.4	S92.5	S81.0	S00.31	S00.81	S20.31	47384-01	90665-00	90665-00	92514-29	38806-00
0	0		5.2	10/1/2015 0:00	0	0			0	20		0	0	0	0	0	1	0	0	0	0	0	1	S81.0	S81.88	S82.18	S72.41	S72.44	S86.8	S22.2	S22.44	S26.81	S10.85	S10.81	S51.88	T89.01	S30.1	S40.0	S60.81	E11.9	D64.9	U82.3			90665-00	49500-01	90611-01	30023-00	90665-00
0	0		5.2	10/1/2015 0:00	0	0			0	6		0	0	0	1	0	0	0	0	0	0	0	1	S36.15	S32.01	S32.02	S32.03	S32.04	S32.05																95550-03	95550-02	95550-01
0	0		5.2	10/1/2015 0:00	0	0			0	30		366	0	0	0	0	0	0	0	0	0	1	1	S06.5	S06.23	S06.01	G93.5	S02.1	E87.1	E87.6	I10.	L89.91	J95.8	J13.	J15.6	A41.4	I95.9	E10.64	E10.31	E10.65	R13.	F04.03	Z92.1	U82.1	39600-00	92514-99	13882-02	92515-99	92209-01
0	0		5.2	10/1/2015 0:00	0	0			0	1		0	0	0	0	1	0	0	0	0	0	0	1	S42.02	S22.43	S27.0	S06.02	S00.81	S80.81	S40.81	S50.81														95550-02	95550-03
0	0		5.2	10/1/2015 0:00	0	0			0	5		0	0	0	1	0	0	0	0	0	0	0	1	S34.1	S34.70	S24.10	S24.70	S32.01	S22.06	S06.01	S51.88	R33.	N40.	N32.0											95550-02	95550-03
0	0		5.2	10/1/2015 0:00	0	0			0	1			1	0	0	0	0	0	0	0	0	0	1	S12.24	S12.25	U83.3	F10.0
0	0		5.2	10/1/2015 0:00	0	0			0	5		0	0	1	0	0	0	0	0	0	0	0	2	S27.2	S26.81	S27.6	S22.03	S21.83	T79.7	S21.2	S51.88	S81.9	S50.81	S80.81	D62.	I95.9	E83.4	R00.0							38806-00	38806-00	13706-02	92062-00	95550-03
0	0		5.2	10/1/2015 0:00	0	0			0	13		0	0	0	1	0	0	0	0	0	0	0	1	S32.02	S32.03	S32.04	S32.05	S32.1	S33.7	S72.10	S22.41	S27.2	T79.7	S36.11	S37.01	S36.20	S01.0	S01.88	S00.81	S50.81	S60.81	F32.20	F43.1	F10.1	47699-01	92514-39	30032-00	30032-00	30032-00
0	0		5.2	10/1/2015 0:00	0	0			0	9		132	1	0	0	0	0	0	0	0	0	0	1	S14.12	S14.71	S12.21	S13.12	S12.22	S13.4	F05.9	G47.0	F41.9	R13.	N39.0	U79.3										47696-00	40335-00	48684-00	48639-00	47726-00
0	0		5.2	10/1/2015 0:00	0	0			0	7		0	0	0	1	0	0	0	0	0	0	0	1	S33.3	S32.89	S32.3	S06.01	U78.1																	47486-00	92514-19	95550-02	95550-03	95550-00
0	0		5.2	10/1/2015 0:00	0	0			0	8		0	0	0	1	0	0	0	0	0	0	0	1	S35.4	N28.0	S37.01	S27.31	S19.9	N17.9	K59.0															95550-02	95550-01	95550-03
0	0		5.2	10/1/2015 0:00	0	0			0	12		177	0	0	0	0	0	0	0	0	0	1	1	S06.5	S06.6	S06.31	S06.1	S02.0	S06.01	S01.0	S01.1	S00.1	S80.81	G91.9	J69.0	I10.	A09.9	R45.1	Z72.1						39015-00	90001-02	92514-49	39015-02	13882-02
0	0		5.2	10/1/2015 0:00	0	0			0	2		0	0	0	0	0	0	0	0	0	0	1	1	S06.00	S06.31	S01.0	S00.05	S27.31	S36.01	S51.0	S61.88	S70.1	S80.0	S90.0	S80.81										95550-03	95550-02
0	0		5.115068493	11/1/2015 0:00	0	0			0	1		0	0	1	0	0	0	0	0	0	0	0	2	S27.6	S27.81	J98.1	K59.0	E11.9	U82.1																95550-03
0	0		5.115068493	11/1/2015 0:00	0	0			0	1			0	0	0	0	0	0	0	0	0	1	1	S06.01	S51.0	S51.9	S71.1	U79.3
0	0		5.115068493	11/1/2015 0:00	0	0			0	41		135	0	0	0	0	0	0	0	0	0	1	1	S06.6	S06.31	S02.1	S02.8	S02.4	S02.66	S02.68	S02.2	T79.7	S00.05	S06.01	S27.31	S00.1	S01.55	S01.52	S01.54	T89.01	S01.51	S01.41	I82.8	D62.	41881-00	39015-02	30068-00	92046-00	30026-00
0	0		5.115068493	11/1/2015 0:00	0	0			0	6			0	0	1	0	0	0	0	0	0	0	1	S36.49	S36.81	S36.59	S36.01	S36.11	S12.24	S12.25	S22.01	S22.02	S22.04	S82.21	S81.81	S52.6	S22.42	S13.4	I26.9	J18.9	J90.	J98.1	K59.0	Z72.0	95550-03	95550-02	95550-01
0	0		5.115068493	11/1/2015 0:00	0	0			0	12		0	0	0	0	0	0	0	0	0	0	1	1	S06.5	S06.6	S02.1	S01.81	S12.24	S12.25	S13.4	S22.01	S22.02	S22.03	S23.3	S42.02	S22.2	S22.41	S68.1	S44.9	F04.03	Z50.9	F32.90	Z93.0	Z72.0	95550-08	95550-02	95550-05	95550-03	95550-00
0	0		5.115068493	11/1/2015 0:00	0	0			0	8		0	0	1	0	0	0	0	0	0	0	0	1	S22.06	S32.01	S32.05	S32.5	S32.1	S27.2	S27.31	S22.44	S36.13	T79.7	S42.03	S82.6	S92.1	S40.81	F10.1	R63.0	Z72.0					38806-00	47684-00	95550-01	95550-00	95550-03
0	0		5.115068493	11/1/2015 0:00	0	0			0	1	0		1	0	0	0	0	0	0	0	0	0	1	S12.1	S12.25	S22.02	S62.51
0	0		4.435616438	11/1/2015 0:00	0	0			0	14		0	0	1	0	0	0	0	0	0	0	0	1	S24.10	S24.70	S22.03	S22.04	S30.81	S50.81	I50.0	E87.6	K59.0	E11.72	K75.8	E11.51	I70.23	R41.0	R41.8	S09.9	S19.9	T83.8	Z72.0	U83.2	U79.3	95550-03	95550-02	95550-05
0	0		0.709589041	11/1/2015 0:00	0	0			0	75		698	1	0	0	0	0	0	0	0	0	0	1	S14.11	S14.75	S12.24	S13.16	S12.25	S15.1	I63.2	S32.03	S32.04	S32.05	S82.18	S52.6	S51.0	S46.8	S30.81	S70.81	S90.81	S20.2	T79.4	S05.0	I95.9	13882-02	41881-00	92515-39	92046-00	92046-00
0	0		5.115068493	11/1/2015 0:00	0	0			0	2		0	0	0	0	0	0	0	0	0	0	1	1	S06.4	S06.33	S02.1	H90.1	Z72.0	U79.3																95550-02	95550-01	95550-03
0	0		5.115068493	11/1/2015 0:00	0	0			0	18		51	0	0	0	0	0	0	0	0	0	1	1	S02.4	S02.2	S02.1	S02.0	S02.3	S15.03	S04.0	S04.1	S04.2	S04.4	H44.8	H57.0	S06.6	S06.5	S06.8	G93.8	G96.0	S06.01	S02.63	S01.88	H49.9	47786-00	47741-00	47771-01	45590-00	42590-01
0	0		5.115068493	11/1/2015 0:00	0	0			0	13		146	0	0	0	0	0	0	0	0	0	1	1	S02.64	S02.61	S02.66	S03.0	S03.4	S02.4	S02.2	S02.5	S06.23	S06.01	S12.8	S12.23	S13.4	S32.05	S36.49	S36.82	S09.0	S09.1	S46.9	S01.23	S01.52	41881-00	47789-00	47789-00	30223-00	30052-03
0	0		0.019178082	11/1/2015 0:00	0	0			0	5		124	0	0	0	0	0	0	0	0	0	1	1	S06.33	S06.6	S06.5	S06.1	S06.20	S02.1	S06.01	S02.8	S02.2	S52.59	S51.81	S92.1	S13.4	S36.13	S01.88	I48.9	R00.1	I10.	L89.04	R09.2	Z92.1	13882-02	39015-02	90001-02	95550-00	95550-03
0	0		5.115068493	11/1/2015 0:00	0	0			0	7		0	1	0	0	0	0	0	0	0	0	0	1	S12.21	S12.25	S22.01	S22.02	S22.04	S52.51	S52.4	S91.3	S06.31	S06.02	S27.31	Z72.0										47366-02	47393-01	90665-00	92514-99	47717-00
0	0		5.115068493	11/1/2015 0:00	0	0			0	1		0	0	0	0	1	0	0	0	0	0	0	1	S61.1																					90665-00
0	0		5.115068493	11/1/2015 0:00	0	0			0	6		51	0	0	0	0	0	0	0	0	0	1	1	S06.6	S02.0	S06.4	S02.1	S02.4	S02.8	S02.2	S06.00	S42.3	S44.2	S83.6	S36.01	S27.31	S02.5	S00.81	S20.31	S30.81	G93.8	H53.2	J98.0	Z72.1	47450-01	39300-00	92514-29	13882-00	92515-99
0	0		5.115068493	11/1/2015 0:00	0	0			0	5		0	0	0	1	0	0	0	0	0	0	0	1	S36.03	S22.42	S22.2	Z86.43																		35321-05	95550-02	95550-01	95550-03	95550-09
0	0		5.115068493	11/1/2015 0:00	0	0			0	7			0	0	1	0	0	0	0	0	0	0	1	S32.5	S31.81	S72.40	S63.08	S82.18	S52.4	S51.81	S92.22	S03.2	S45.2	S76.1	H53.2	H53.3	Z72.0	U83.3							95550-01	95550-03	95550-02	95550-00
0	0		5.115068493	11/1/2015 0:00	0	0			0	10		182	0	0	0	0	0	0	0	0	0	1	1	S06.33	S02.1	S02.3	S02.8	S02.2	S06.02	S36.15	S36.82	S36.52	S36.02	S12.25	S27.2	S27.31	S22.44	S72.2	S72.05	S72.11	S72.10	S72.3	S82.18	S83.2	13882-02	30566-00	30375-25	90329-03	30396-00
0	0		5.115068493	11/1/2015 0:00	0	0			0	26		0	0	0	1	0	0	0	0	0	0	0	1	S32.89	S33.4	S33.3	S32.1	S32.01	S32.02	S32.03	S32.04	S32.05	S39.0	S76.0	S83.2	S83.6	S81.0	S81.88	S20.2	S40.0	S40.81	E87.6	E83.5	N17.9	47486-00	49539-01	30107-01	49500-01	30023-01
0	0		5.115068493	11/1/2015 0:00	0	0			0	2		0	1	0	0	0	0	0	0	0	0	0	1	S14.10	S14.70	S12.1	S12.21	S15.1	S13.4	S22.01	S22.02	S32.01	S22.2	S00.85	S50.1	S00.01	S49.9	S89.9	E87.6	Z86.43	U83.2				95550-02	95550-12	95550-10	95550-01	95550-03
0	0		5.115068493	11/1/2015 0:00	0	0			0	3		0	0	0	1	0	0	0	0	0	0	0	1	S32.89	S32.1	S32.5	S00.05	S32.01	S32.03	S70.0	S70.1	S80.1	S60.0	S60.2	S30.0	S50.81	S60.81	S20.31	U79.3						95550-02	95550-03	95550-00	95550-01
0	0		5.115068493	11/1/2015 0:00	0	0			0	13		0	0	0	1	0	0	0	0	0	0	0	1	S32.5	S32.4	S32.1	S33.2	S33.3	S32.05	S37.22	S27.31	S75.9	S74.0	S73.00	S73.18	S31.1	S30.1	S50.81	N17.9	E87.2	D50.0	T81.0	R50.9	Z72.1	90552-00	47489-01	47501-00	47513-00	47051-00
0	0		5.115068493	11/1/2015 0:00	0	0			0	9		69	0	1	0	0	0	0	0	0	0	0	1	S24.10	S24.77	S22.06	S23.16	S32.01	S22.32	S42.10	S01.0	J96.00	J98.1	E11.9	G47.32	Z92.22	Z95.1	Z95.5	Z86.43	U82.3					48645-00	48687-00	90665-00	92514-39	92209-01
0	0		5.115068493	11/1/2015 0:00	0	0			0	10		70	1	0	0	0	0	0	0	0	0	0	1	S14.10	S14.76	S12.24	S12.25	S13.16	S13.4	S06.01	I95.9	Z72.0													40333-00	48660-00	47726-00	48681-00	92514-39
0	0		5.115068493	11/1/2015 0:00	0	0			0	27		561	0	0	1	0	0	0	0	0	0	0	1	S36.41	S36.18	S36.17	S36.59	S35.2	S22.06	S32.01	S22.44	S36.13	S36.20	S36.11	S46.0	T79.4	S30.1	S20.2	D68.9	D50.9	R00.0	I95.9	E87.6	E87.1	30375-24	30472-01	90375-00	90686-01	92514-20
0	0		5.115068493	11/1/2015 0:00	0	0			0	27		349	0	0	0	0	1	0	0	0	0	0	1	S72.3	S75.0	S76.2	S06.33	T79.1	S00.05	S82.21	S81.81	T89.03	R02.	S32.5	S32.1	S27.31	S36.14	S36.81	T79.6	S41.0	S80.81	S60.81	S60.2	S50.1	47531-00	35321-07	47566-01	47566-05	47566-01
0	0		5.115068493	11/1/2015 0:00	0	0			0	8		0	0	1	0	0	0	0	0	0	0	0	1	S27.2	S22.41	S06.02	S91.0	T89.03	R02.	S40.81	S80.81	T24.0	T31.00	I48.9	J96.90	Z86.43	U82.3	U79.3							90665-00	90686-01	92514-99	92209-00	95550-03
0	0		5.115068493	11/1/2015 0:00	0	0			0	8		0	0	1	0	0	0	0	0	0	0	0	1	S22.41	S27.6	S62.4	S61.81	S92.5	S91.81	S80.81	S90.81	R03.1	I10.	M17.0	M25.51	K59.0	E11.9	Z86.43	Z50.9						95550-02	95550-03	95550-01
0	0		5.032876712	12/1/2015 0:00	0	1	Skin head and neck	8/1/2016	1	1			0	0	0	0	0	0	0	0	0	1	1	S06.00	S01.33
0	0		5.032876712	12/1/2015 0:00	0	0			0	8			0	0	0	0	0	0	0	0	0	1	1	S06.4	S06.5	S02.0	S04.5	F04.02	Z50.9	Z72.0															95550-02	95550-03	95550-05	95550-01
0	0		5.032876712	12/1/2015 0:00	0	0			0	17		65	0	0	1	0	0	0	0	0	0	0	1	S35.5	S32.5	S31.81	S32.4	S32.89	S33.3	S33.2	S39.0	S52.6	S52.4	S51.81	S63.01	S62.61	S12.22	S12.25	S13.4	S22.02	S23.12	S32.05	S06.4	S06.5	35321-06	35330-00	92515-99	47384-03	47921-00
0	0		5.032876712	12/1/2015 0:00	0	0			0	3		0	0	0	0	1	0	0	0	0	0	0	1	S42.02	S27.2	S22.44	T79.7	S27.31	S26.81	S06.01	S80.81	S50.81	E11.9	U82.1	U82.3										47465-01	92514-39	95550-02	95550-03	95550-01
0	0		5.032876712	12/1/2015 0:00	0	0			0	35			0	0	1	0	0	0	0	0	0	0	1	S32.01	S32.02	S32.03	S32.04	S22.06	S22.44	S27.1	S36.83	N39.0	B95.2	K59.0	R21.	R07.3	R33.	E11.9	U82.3						95550-01	95550-02	95550-03	95550-08
0	0		0.150684932	12/1/2015 0:00	0	0			0	29		124	0	0	0	0	0	0	0	0	0	1	1	S06.5	S06.6	S02.1	T81.4	B95.6	J22.	Z71.9	Z86.43														39603-01	39015-02	41881-00	92514-40	13882-01
0	0		5.032876712	12/1/2015 0:00	0	0			0	7		0	0	1	0	0	0	0	0	0	0	0	1	S27.0	S22.40	S42.02	S79.9	K21.9																	95550-02	95550-03	95550-01
0	0		5.032876712	12/1/2015 0:00	0	0			0	1		0	0	0	0	0	0	0	1	0	0	0	1	T18.2	K29.70	K20.	Z86.43																		30478-00	92514-29	30473-00	92515-99
0	0		5.032876712	12/1/2015 0:00	0	0			0	60		412	0	0	0	0	0	0	0	0	0	1	1	S06.5	S06.6	S06.1	S06.31	S06.9	S02.4	S02.1	S02.0	S02.8	S09.8	H74.2	S12.22	S12.25	S13.16	S22.01	S22.02	S01.0	S00.1	S40.0	S30.1	S60.81	39603-01	39600-00	39615-00	90585-00	39015-02
0	0		5.032876712	12/1/2015 0:00	0	0			0	36		142	0	0	0	0	0	0	0	0	0	1	1	S06.5	S06.6	S06.21	S06.28	S02.1	S02.0	S02.3	S02.8	S02.4	S42.02	S01.88	S41.1	S61.88	S91.1	S40.81	S60.81	S10.95	F04.03	R41.8	R13.	R47.0	39603-01	39015-02	92514-49	13882-02	41880-00
0	0		5.032876712	12/1/2015 0:00	0	0			0	1			0	0	0	1	0	0	0	0	0	0	1	S68.1	S09.9																				95550-02
0	0		5.032876712	12/1/2015 0:00	0	0			0	1		0	0	0	0	0	0	0	0	0	0	1	1	S06.5	S42.12	S42.11	S22.44	S06.02	Z72.0	U83.3															95550-03	95550-02	95550-01
0	0		5.032876712	12/1/2015 0:00	0	0			0	5		0	0	0	0	0	0	0	0	0	0	1	1	S02.1	S02.4	S02.2	S02.3	S01.81	S06.01	S01.88	S01.1	T89.01	S01.51	S40.81	S00.1	G93.8									30035-00	30032-00	30052-01	92514-99	95550-00
0	0		5.032876712	12/1/2015 0:00	0	0			0	1	0		0	0	0	0	0	0	0	0	0	1	1	S06.5	Z72.0
0	0		5.032876712	12/1/2015 0:00	0	0			0	41		233	0	0	0	0	0	0	0	0	0	1	1	S06.6	S06.23	S06.8	S02.0	S06.01	S32.01	S22.02	S22.03	S22.04	S22.06	S22.32	S42.10	S01.0	R41.0	F10.1	R41.8	J22.	B95.6	N39.0	B96.5	L22.	13882-02	92515-99	13706-03	35330-00	92515-99
0	0		5.032876712	12/1/2015 0:00	0	0			0	2		0	0	0	0	0	0	0	0	0	0	1	1	S06.4	S06.5	S06.31	S02.0	S06.02	S50.81	S70.81	S40.81	S60.81	S70.0	T22.02	T31.00	N63.									95550-02	95550-01	95550-03
0	0		5.032876712	12/1/2015 0:00	0	0			0	1			0	0	0	0	0	0	0	0	0	1	1	S06.31	R13.	R47.1	R49.0	G81.9	I10.	R63.8	Z50.9	U86.4													95550-00	95550-03	95550-02	95550-05
0	0		5.032876712	12/1/2015 0:00	0	0			0	14		123	0	0	0	0	0	0	0	0	0	1	1	S06.9	S02.0	S01.81	S00.05	S06.01	S27.31	S81.0	T89.01	S51.0	S20.2	S00.81	S40.81	S50.81	S70.81	S20.41	S20.31	S80.81	S90.81	S60.81	S30.81	I62.0	90665-00	90665-00	92514-30	90665-00	92514-99
0	0		5.032876712	12/1/2015 0:00	0	0			0	14		84	0	0	0	0	0	0	0	0	0	1	1	S06.6	S02.4	S06.01	S36.81	S36.03	S42.02	S01.51	S00.81	S40.81	S50.81	S60.81	S80.81	S20.31	S30.81	J69.0	E86.	E11.9	F10.0	F04.02	J81.	F05.0	47762-00	90686-01	92514-39	13882-01	47762-00
0	0		5.032876712	12/1/2015 0:00	0	0			0	4		0	0	0	0	0	0	0	0	0	0	1	1	S06.5	S06.6	S06.23	S06.00	S01.0	S00.05	S00.55	S13.4	S27.0	S32.3	S76.0	S62.31	S63.11	S40.81	S50.81	S60.81	S70.81	S80.81	S90.3	F04.02	F12.0	95550-02	95550-03	95550-01
0	0		1.002739726	12/1/2015 0:00	0	0			0	1		0	0	0	0	1	0	0	0	0	0	0	1	S42.41	S00.85	F03.	U82.3
0	0		5.032876712	12/1/2015 0:00	0	0			0	18		0	0	0	1	0	0	0	0	0	0	0	1	S36.02	S27.2	S22.44	S36.11	S27.31	S36.81	S37.81	S30.91	R19.8	I95.9	E66.8											30406-00	38806-00	38806-00	92515-99	95550-03
0	0		0.498630137	12/1/2015 0:00	0	0			0	1			0	1	0	0	0	0	0	0	0	0	1	S22.32	I10.	R42.	Z72.0																		95550-03
0	0		5.032876712	12/1/2015 0:00	0	0			0	4		0	1	0	0	0	0	0	0	0	0	0	1	S14.10	S14.70	S24.10	S24.70	S12.25	S22.01	S13.17	S13.0	S23.0													47699-01	48660-00	40300-00	47726-00	92514-19
0	0		4.947945205	1/1/2016 0:00	0	0	Duodebal cancer	3/1/2017	1	5		0	0	0	0	0	0	0	0	0	0	1	1	S06.5	S06.6	S02.0	S01.0	S00.81	F04.02	Z72.0															95550-03	95550-02	95550-01
0	0		4.947945205	1/1/2016 0:00	0	0			0	4		21	0	0	0	0	0	0	0	0	0	1	1	S06.5	J44.9	G47.32	E86.	Z86.43	U82.3	U82.2															39600-00	92514-39	92209-00	95550-02	95550-03
0	0		4.947945205	1/1/2016 0:00	0	0			0	5		0	0	0	1	0	0	0	0	0	0	0	1	S32.4	S32.3	S73.01	S06.00	S26.81	S81.0	S40.81	S60.81	S20.2	S59.9	I48.9	F10.0										47048-00	30107-01	90665-00	92514-10	13400-00
0	0		4.947945205	1/1/2016 0:00	0	0			0	6		26	0	0	0	0	0	0	0	0	0	1	1	S06.31	S27.0	S22.42	S27.31	S26.81	S36.02	S42.11	S52.51	S61.0	S51.9	S40.81	S80.81	S30.91	F11.3	R45.1	B18.2	Z72.0					13882-00	95550-03	95550-02	95550-00
0	0		4.947945205	1/1/2016 0:00	0	0			0	5		0	0	0	1	0	0	0	0	0	0	0	1	S36.15	S37.01	S30.81	D62.	I72.8																	95550-02	95550-01	95550-03
0	0		4.947945205	1/1/2016 0:00	0	0			0	11		19	0	0	0	0	0	0	0	0	0	1	1	S02.1	S02.4	S27.2	S27.88	T79.7	S27.31	S22.44	S01.31	S01.0	S01.41	S01.1	S01.88	S40.81	J90.	B96.39	A41.9	F10.0	F15.02	Z72.0			13882-00	38806-00	38806-00	95550-03	95550-02
0	0		4.947945205	1/1/2016 0:00	0	0			0	8		15	0	0	0	0	0	0	0	0	0	1	1	S06.6	S06.5	S27.31	S40.81	F04.02	Z72.0	U79.3															95550-01	95550-02	95550-03	95550-10
0	0		4.947945205	1/1/2016 0:00	0	0			0	5		0	0	0	0	1	0	0	0	0	0	0	1	S52.6	S06.5	S06.6	S42.14	S51.0	S00.1	S80.0	S20.2	S40.0	I95.9	E55.9	Z92.1	U82.1	U82.3								95550-03	95550-02	95550-00	95550-01
0	0		4.947945205	1/1/2016 0:00	0	0			0	121		771	0	1	0	0	0	0	0	0	0	0	1	S24.11	S24.70	S22.01	S23.11	S22.02	S22.05	S12.0	S12.1	S12.25	S06.6	S06.5	S06.33	G91.9	S02.1	S42.02	S43.2	S42.14	S22.41	S42.44	S52.8	S72.41	47693-00	47459-01	47531-00	92514-40	41881-00
0	0		4.947945205	1/1/2016 0:00	0	0			0	4			0	0	1	0	0	0	0	0	0	0	1	S32.01	S32.02	S32.03	S32.04	S27.31	S22.44	S27.2	S36.02	S22.03	S30.0	Z72.0											95550-03	95550-02
0	0		4.947945205	1/1/2016 0:00	0	0			0	9		0	0	1	0	0	0	0	0	0	0	0	1	S22.44	S02.4	S02.0	S06.5	S06.02	S52.59	S80.81	S50.81	S49.9	R42.	R07.4	Z72.0	U79.3	U83.2								95550-03	95550-01	95550-02
0	0		4.947945205	1/1/2016 0:00	0	0			0	2	0		0	0	0	0	1	0	0	0	0	0	1	S86.1	S81.88	Z72.0																			90582-02	92514-29	95550-09
0	0		4.947945205	1/1/2016 0:00	0	0			0	10		19	0	0	1	0	0	0	0	0	0	0	1	S36.04	K56.5	R65.2	J96.00	J98.1	L03.3	D64.9	E86.	E87.6	Z72.0												30378-00	92514-30	92209-00	13706-02	92062-00
0	0		4.947945205	1/1/2016 0:00	0	0			0	9		0	0	1	0	0	0	0	0	0	0	0	1	S27.2	S22.5	S22.41	S22.01	S22.06	T79.7	S06.5	S06.33	S27.31	S36.01	S42.03	S41.81	S81.88	S30.1	S60.81	S00.81	S00.31	S50.81	S90.81	F04.02	K59.0	47684-00	95550-01	95550-02	95550-03	95550-00
0	0		4.947945205	1/1/2016 0:00	0	0			0	5		0	0	0	1	0	0	0	0	0	0	0	1	S32.1	S32.5	S72.3	S52.6	S63.01	S27.31	S81.0	S00.81	S80.81	S80.1	S70.1	E66.8										47531-00	47366-02	47363-01	92514-99	95550-00
0	0		4.947945205	1/1/2016 0:00	0	0			0	54		464	0	0	1	0	0	0	0	0	0	0	1	S36.49	S37.01	S36.12	S22.43	K65.9	B96.88	B95.48	K56.5	T81.2	S15.1	I63.0	G81.9	R41.8	R47.0	R27.0	R40.0	H51.9	H02.4	F05.9	R15.	R32.	30375-24	30396-00	92514-19	90235-00	92514-30
0	0		0.073972603	1/1/2016 0:00	0	0			0	6		92	1	0	0	0	0	0	0	0	0	0	1	S12.23	S12.24	S13.15	S12.25	S22.01	S22.06	S40.81	S00.81	K92.2	D50.0	I95.9	J98.8	J69.0	R33.	F05.9	R60.0	L89.22	L89.90	Z71.9	Z86.43	U80.1	40333-00	48660-00	47726-00	48681-00	48684-00
0	0		4.947945205	1/1/2016 0:00	0	0			0	5		0	0	0	1	0	0	0	0	0	0	0	1	S37.02	S69.9	S49.9																			36821-01	36818-00	92514-99	95550-02	95550-01
0	0		4.947945205	1/1/2016 0:00	0	0			0	48		547	0	1	0	0	0	0	0	0	0	0	1	S27.2	S27.31	S36.49	S06.02	S02.62	S26.81	S22.32	S32.4	S32.5	S79.8	S42.03	S91.0	S00.85	S00.1	S60.2	S70.1	S80.0	S40.81	S80.81	T79.7	T79.4	41880-00	92046-00	92046-00	92046-00	13882-02
0	0		4.947945205	1/1/2016 0:00	0	0			0	6		0	0	0	0	0	0	0	0	0	0	1	1	S06.5	S06.6	S06.31	S06.1	S02.1	G93.8	S62.33	S62.34	S61.81	S01.0	S20.2	S80.1	S50.1	S40.0	S00.51	S60.81	H53.2	U83.3				47339-01	90686-01	92514-29	92511-29	95550-02
0	0		4.947945205	1/1/2016 0:00	0	0			0	25		36	0	0	0	0	0	0	0	0	0	1	1	S06.21	S06.5	S06.02	S12.1	S19.9	S13.4	S62.22	S63.04	S52.02	S53.12	S22.43	S00.81	S80.81	S30.91	S60.2	F10.0	K44.9	K66.0	T81.4	B95.6	F05.9	30601-00	30378-00	38424-00	92514-40	13882-00
0	0		4.534246575	1/1/2016 0:00	0	0			0	1			0	0	0	0	0	0	0	0	0	1	1	S01.1	S70.9	U82.1																			95550-03	95550-01	30032-00
0	0		4.947945205	1/1/2016 0:00	0	0			0	9		55	0	0	0	1	0	0	0	0	0	0	1	S45.1	T79.4	S44.0	S54.1	S54.0	S46.1	S46.8	S66.3	S41.1	S51.88	S61.7	I47.2	D62.	I95.9	E87.6	R50.9	I49.4	R41.8	Z86.43	U80.3		33548-00	39300-00	39300-00	39300-00	39300-00
0	0		4.947945205	1/1/2016 0:00	0	0			0	13		0	1	0	0	0	0	0	0	0	0	0	1	S14.0	S12.24	S12.25	S14.3	S13.4	S22.01	S22.02	S22.04	S32.03	S32.04	S32.05	S22.32	S02.4	S01.81	S02.2	S06.02	S72.3	S37.9	S42.10	S10.85	S30.81	47531-00	92514-30	92512-30	90580-00	47516-00
0	0		4.947945205	1/1/2016 0:00	0	0			0	22		41	0	0	0	0	0	0	0	0	0	1	1	S06.4	S06.6	S02.1	S02.0	S06.01	S04.5	S00.41	E87.1	Z75.13	Z86.43	U79.3											13882-01	95550-00	95550-02	95550-03	95550-01
0	0		4.947945205	1/1/2016 0:00	0	0			0	19		0	1	0	0	0	0	0	0	0	0	0	1	S14.10	S14.70	S32.01	S32.04	S22.03	S80.81	S30.81	K59.0	Z72.0													48645-00	48681-00	92514-20	95550-03	95550-01
0	0		0.04109589	1/1/2016 0:00	0	0			0	1		26	0	0	0	0	0	0	0	0	0	1	1	S06.23	S02.1	S02.0	S06.01	S27.31	S22.31	S12.21	S42.02	S30.81	I95.9	J69.0	Z72.1	Z72.0	Z00.5								13882-01	95550-03
0	0		4.947945205	1/1/2016 0:00	0	0			0	74		242	0	0	0	0	0	0	0	0	0	1	1	S06.6	S06.5	S06.33	S06.1	S02.1	S22.04	S22.44	S22.5	S27.2	S72.11	S72.41	S72.3	S82.18	S82.5	S52.8	S42.02	S60.2	S81.88	S91.3	S91.2	I95.9	39015-02	13882-02	47519-00	35330-00	92514-99
0	0		0.123287671	1/1/2016 0:00	0	0			0	24		564	0	0	0	0	0	0	0	0	0	1	1	S06.6	S06.5	S06.23	S06.4	S06.21	S02.1	S02.0	S02.3	S02.4	S02.8	T79.7	S04.1	S06.8	S01.0	S13.15	S37.01	S22.42	S52.8	S61.88	T89.01	S60.81	13882-02	39015-02	30061-00	39000-00	41880-00
0	0		4.863013699	2/1/2016 0:00	0	0	Prostate	9/1/2020	1	6		0	0	1	0	0	0	0	0	0	0	0	1	S27.2	S22.5	S22.44	T79.7	S70.81	S30.81	U82.3															38806-00	95550-02	95550-03	95550-01
0	0		4.863013699	2/1/2016 0:00	0	1	skin head and neck	11/1/2017	1	21		217	0	1	0	0	0	0	0	0	0	0	2	S26.82	S27.38	S27.6	S27.2	S21.83	T89.01	S22.42	J86.0	I48.9	B37.1	I95.9	E87.6	E83.4	L89.11	Z59.8	Z86.43						90206-00	38450-00	90173-00	90580-00	30373-00
0	0		4.863013699	2/1/2016 0:00	0	0			0	15		0	1	0	0	0	0	0	0	0	0	0	1	S14.12	S14.73	S12.25	S13.4	S16.	S22.01	S22.02	S22.03	S22.04	S22.05	S22.06	S32.01	S32.02	S06.00	S01.0	S80.81	N39.0	B96.1	K59.0	R06.8	R45.1	47687-00	95550-03	95550-02	95550-08
0	0		4.863013699	2/1/2016 0:00	0	0			0	22		0	0	1	0	0	0	0	0	0	0	0	1	S27.2	S22.41	S22.06	T79.7	S36.03	S35.2	S32.03	S32.01	S32.02	S36.81	S72.40	S82.5	S82.18	S83.6	S70.81	D62.	I95.9	K59.0	Z72.0	Z75.13		47528-01	47600-01	47699-01	35330-00	92514-20
0	0		4.863013699	2/1/2016 0:00	0	0			0	12		0	0	1	0	0	0	0	0	0	0	0	1	S22.06	S32.01	S22.01	S22.02	S22.03	S23.3	S52.59	K59.0	F10.0	Z72.0												47699-02	92514-19	47684-00	95550-03	95550-02
0	0		4.863013699	2/1/2016 0:00	0	0			0	6		0	0	0	1	0	0	0	0	0	0	0	1	S36.03	S35.2	S06.02	S42.03	S43.2	S42.14	S42.11	S22.41	S27.31	S27.38	S60.81	S80.1	S70.81	S19.9	S59.9	D62.	Z72.0					35321-05	95550-03	95550-02	95550-01
0	0		4.863013699	2/1/2016 0:00	0	0			0	10		0	0	0	0	0	1	0	0	0	0	0	1	S72.11	S32.03	S32.04	S62.21	S62.14	S06.03	S27.2	S36.02	S27.31	S40.81	S80.81	S20.41	S30.81	G57.2	Z72.0							47519-00	92514-29	47345-01	92514-99	95550-03
0	0		4.863013699	2/1/2016 0:00	0	0			0	8		0	0	0	1	0	0	0	0	0	0	0	1	S36.03	S35.2	S22.44	S70.0	U79.3	U82.3																35321-05	95550-02	95550-03	95550-01
0	0		4.863013699	2/1/2016 0:00	0	0			0	15		0	0	0	0	0	0	0	0	0	0	1	1	S02.4	S02.3	S02.8	S02.2	S02.1	S14.10	S14.70	S12.1	S12.23	S12.24	S12.25	S22.05	S62.61	S15.01	S01.88	S01.1	S61.88	S10.91	S00.81	S80.81	S20.31	47765-01	47786-00	47786-00	47786-00	30052-01
0	0		3.380821918	2/1/2016 0:00	0	0			0	1		0	0	0	0	0	0	0	0	0	0	1	1	S06.4	S06.5	S06.6	S01.51	S01.88	S01.41	S80.81	F10.0	F10.2	Z86.43	U79.3	U86.4										95550-03	95550-01	95550-02
0	0		4.863013699	2/1/2016 0:00	0	0			0	4		0	0	0	0	1	0	0	0	0	0	0	1	S52.51	S51.81	S06.31	S22.42	S62.62	S63.12	S01.0	S01.88	S01.31	S39.9	S89.9	S49.9	I48.0									47366-02	48224-00	92514-29	95550-03	95550-02
0	0		4.863013699	2/1/2016 0:00	0	0			0	16		0	0	0	0	1	0	0	0	0	0	0	1	S42.3	S41.81	S72.3	S71.1	S74.0	S32.3	S32.4	S27.0	S22.32	S32.01	S32.02	S32.03	S32.04	S52.4	S52.01	S42.02	S82.6	S81.0	S83.2	S31.1	S60.81	47531-00	47450-01	47393-01	47396-01	30023-00
0	0		4.863013699	2/1/2016 0:00	0	0			0	5		0	0	0	0	0	1	0	0	0	0	0	1	S72.03	S27.2	S22.44	S06.5	S06.02	S00.85	S00.81	S61.0	S50.81	S80.81	S90.81	S30.81	S40.0	F04.02	E11.31	E11.42	E11.71	K59.0	U82.1	U82.3		47519-00	90665-00	38806-00	92514-99	92512-99
0	0		4.863013699	2/1/2016 0:00	0	0			0	5		0	0	0	1	0	0	0	0	0	0	0	1	S36.03	S35.2	S22.43	S52.21	S51.81	S68.1	S06.02	S01.1	S40.81	S50.81	S60.81	S90.81	S70.81	Z72.1	Z86.43							47384-03	90665-00	30023-01	46486-00	90665-00
0	0		0.060273973	2/1/2016 0:00	0	0			0	7		42	0	0	0	0	1	0	0	0	0	0	1	S72.01	S51.0	S81.0	I35.0	N17.9	N18.5	I95.9	I50.1	J69.0	I48.9	I63.8	N40.	F05.9	R47.8	R13.	R33.	S80.1	L29.9	E11.29	E11.22	E11.42	47522-00	92514-40	92062-00	95550-02	95550-03
0	0		4.863013699	2/1/2016 0:00	0	0			0	5		0	0	1	0	0	0	0	0	0	0	0	1	S27.0	S22.44	S06.02	S42.10	S32.02	S32.04	S32.1	S80.81														18274-01	95550-02	95550-03
0	0		4.863013699	2/1/2016 0:00	0	0			0	26		228	0	0	0	0	0	0	0	0	0	1	1	S06.6	S06.31	S02.66	S02.62	S01.81	S00.05	S06.01	S81.0	S60.81	S00.81	S40.81	S50.81	S70.81	S80.81	S30.81	I10.	F10.0	F04.03	J69.0	J98.1	I26.9	41881-00	47789-00	47789-00	90665-00	41849-00
0	0		4.863013699	2/1/2016 0:00	0	0			0	12		0	0	0	0	0	0	0	0	0	0	1	1	S06.5	S27.0	S22.44	S42.02	S22.02	S22.06	S32.01	S50.81	S80.81	S90.81	S80.1	S79.9	F32.90	Z72.0	U82.3							95550-01	95550-10	95550-02	95550-03
0	0		4.863013699	2/1/2016 0:00	0	0			0	38		413	0	1	0	0	0	0	0	0	0	0	1	S27.2	S27.0	S27.31	S22.5	S22.42	T79.7	S72.2	S72.10	S72.3	S82.6	S92.1	S93.0	S02.2	S02.1	S32.02	S32.4	S96.8	S76.1	S81.0	S83.6	S01.1	47519-00	47612-05	47609-02	90611-01	49539-01
0	0		4.863013699	2/1/2016 0:00	0	0			0	4		0	0	0	1	0	0	0	0	0	0	0	2	S36.6	S31.80	S31.0	S06.01	I95.9																	90342-00	32126-00	30375-28	30390-00	92514-10
0	0		4.863013699	2/1/2016 0:00	0	0			0	7		0	0	0	0	0	0	0	0	0	0	1	1	S02.1	S02.2	S01.81	S12.23	S12.24	S13.4	S22.41	S27.0	S22.01	S22.02	S42.11	S01.0	S01.1	S50.81	S70.81	S80.81	S40.0	N28.0	E83.4	E83.5	K59.0	30032-00	30052-03	90686-01	30223-00	30026-00
0	0		4.863013699	2/1/2016 0:00	0	0			0	23		73	0	0	1	0	0	0	0	0	0	0	1	S32.3	S32.5	S32.4	S22.41	S27.2	S27.31	T79.7	S36.14	S26.88	S37.81	S01.30	S00.1	S70.1	S30.1	S40.81	S89.9	I95.9	E86.	I48.9	I47.1	D62.	30473-00	92515-99	13882-01	92209-00	32090-00
0	0		0.123287671	2/1/2016 0:00	0	0			0	37		442	0	0	0	0	0	0	0	0	0	1	1	S06.5	S06.21	S06.22	G93.8	S06.1	S02.0	S02.1	S02.4	S02.8	S15.03	S32.1	S32.5	S82.21	S27.31	S36.11	S32.01	S32.04	S32.05	S27.0	G96.0	J69.0	47566-01	92514-49	41880-00	92515-99	35330-00
0	0		4.863013699	2/1/2016 0:00	0	0			0	55		163	0	0	0	0	0	0	0	0	0	1	1	S06.5	S06.6	S06.4	S06.21	S06.23	S06.9	S02.1	S01.81	S02.0	S02.8	S50.81	G93.8	J22.	B95.6	B95.3	E83.3	F05.0	R45.1	R46.8	R13.	K59.0	39603-01	39015-02	92514-40	40600-02	92514-29
0	0		4.863013699	2/1/2016 0:00	0	0			0	10		0	0	0	1	0	0	0	0	0	0	0	1	S37.02	S36.02	S42.21	S42.24	S92.23	S01.34	S00.45	S00.85	S06.01	S00.55	S80.1	S40.81	S60.81	I95.9	Z75.10							95550-03	95550-01	95550-02
0	0		4.863013699	2/1/2016 0:00	0	0			0	1			0	0	1	0	0	0	0	0	0	0	1	S36.81	S37.02	S36.12	S22.1	S32.7	S82.6																30373-00	90375-00	92514-90	13706-02
0	0		4.863013699	2/1/2016 0:00	0	0			0	3		0	0	0	1	0	0	0	0	0	0	0	2	S36.12	S35.2	S27.81	S36.81	S27.6	S27.0	S31.83	J90.	Z72.0	U83.3												90209-03	90178-00	38415-00	92514-20	95550-01
0	0		4.863013699	2/1/2016 0:00	0	0			0	25		0	1	0	0	0	0	0	0	0	0	0	1	S12.1	S27.38	S22.5	S26.81	S06.02	S22.41	S22.06	S22.2	S42.03	S32.4	S32.1	S32.5	S04.4	S82.81	S00.1	S60.2	S50.7	S91.3	S61.0	S61.88	S81.88	92209-01	13706-02	95550-05	95550-03	95550-02
0	0		4.863013699	2/1/2016 0:00	0	0			0	1		0	0	0	0	1	0	0	0	0	0	0	2	S65.5	S64.4	S66.1	S61.0	F10.0	F10.2	T88.5	I95.2	Z72.0	U83.3												45500-00	45500-00	39300-00	46432-00	46432-00
0	0		4.863013699	2/1/2016 0:00	0	0			0	2		25	0	1	0	0	0	0	0	0	0	0	1	S27.31	S02.4	S02.2	S02.3	S42.03	S22.32	S05.0	S51.0	S01.51	S01.88	S11.88	S21.1	S50.1	S30.0	S80.81	J98.1	J39.8	Z72.0				47786-00	47786-00	30052-02	92514-29	13882-00
0	0		4.863013699	2/1/2016 0:00	0	0			0	12		0	0	1	0	0	0	0	0	0	0	0	1	S22.06	S32.04	S06.4	K59.0	Z92.21	U82.3																47699-02	92514-29	95550-03	95550-02
0	0		4.863013699	2/1/2016 0:00	0	0			0	24		137	0	0	0	0	0	0	0	0	0	1	1	S06.5	S06.6	G81.9	R32.	R13.	K56.0	J69.0	J14.	T81.4	L03.2	E87.6	I10.	K59.0	F79.9	U78.1							39600-00	39015-02	92514-40	13882-02	92066-00
0	0		4.863013699	2/1/2016 0:00	0	0			0	94			1	0	0	0	0	0	0	0	0	0	1	S12.25	S32.1	S32.5	S32.4	S72.3	S82.5	S92.5	S22.43	S13.15	T88.42	J38.00	M75.5	N39.0	B96.88	R42.	G40.30	E55.9	M25.55	T40.4	R94.0	L50.0	41764-00	50124-01	95550-03	95550-05	95550-02
0	0		4.863013699	2/1/2016 0:00	0	0			0	1	0		0	0	1	0	0	0	0	0	0	0	1	S33.3	S32.5	S32.4	S32.1	S92.3	S39.0
0	0		4.783561644	3/1/2016 0:00	0	0			0	34			0	0	1	0	0	0	0	0	0	0	1	S32.89	S32.1	S35.8	S39.6	S82.6	S30.2	N39.0	B96.88	B96.2	K59.0	R33.	N39.4	N39.3	R07.4	F41.2	Z96.7	Z50.9					95550-03	95550-01	95550-10	95550-00
0	0		4.783561644	3/1/2016 0:00	0	0			0	21		223	0	0	0	0	0	0	0	0	0	1	1	S06.21	S06.1	S06.23	S06.6	S02.1	S02.0	S22.01	S22.02	S22.06	S02.4	S22.2	S42.00	S36.12	S27.31	S27.0	S24.10	S24.70	S01.0	S01.31	S81.88	S40.81	13882-02	41880-00	92515-99	47699-01	92514-30
0	0		4.783561644	3/1/2016 0:00	0	0			0	9		0	0	0	1	0	0	0	0	0	0	0	1	S32.5	S32.4	S32.1	S37.9	S22.44	S36.13	S61.0	S00.55	S80.1	S90.0	S60.2	K59.0	R31.	R41.0	Z92.1							30026-00	95550-03	95550-02	95550-01
0	0		4.783561644	3/1/2016 0:00	0	0			0	25		275	0	0	0	0	0	0	0	0	0	1	1	S06.5	S06.23	S06.28	S06.6	S02.1	S06.02	S00.05	S01.51	S03.2	S19.9	J95.8	J15.2	J15.0	T85.81	D64.9	L89.34	L89.11	R13.	R47.0	R49.0	R94.5	13882-02	39603-01	39015-00	92514-49	39015-02
0	0		4.783561644	3/1/2016 0:00	0	0			0	11		35	0	1	0	0	0	0	0	0	0	0	2	S27.2	S27.88	S27.32	S21.83	S27.81	S36.12	S35.3	S31.83	S45.1	S45.0	S45.2	S14.3	S44.4	S44.0	S44.5	S44.2	S44.1	S46.9	S41.1	S41.80	S00.81	33815-01	33815-00	90178-00	90173-00	38806-00
0	0		4.783561644	3/1/2016 0:00	0	0			0	10		0	0	0	1	0	0	0	0	0	0	0	1	S36.49	S36.54	S36.82	S36.81	S39.8	S72.3	S10.81	I95.9														47531-00	92514-99	30375-24	30375-25	96189-00
0	0		0.032876712	3/1/2016 0:00	0	0			0	3		0	1	0	0	0	0	0	0	0	0	0	1	S12.0	S12.1	J69.0	G20.	I10.	E11.9																95550-03	95550-05
0	0		4.783561644	3/1/2016 0:00	0	0			0	5		0	0	1	0	0	0	0	0	0	0	0	1	S22.02	S22.03	S02.0	S06.02	S27.0	S27.31	S13.4	S50.81	S70.81	S80.81	S90.81											95550-03	95550-02
0	0		4.783561644	3/1/2016 0:00	0	0			0	8		0	0	0	0	0	1	0	0	0	0	0	1	S82.21	S91.81	S42.3	S41.81	S52.6	S52.20	S63.01	S42.02	S32.1	S32.4	S32.5	S06.01	S36.02	S26.81	S27.0	S27.31	S61.88	S31.80	S80.81	S70.81	S90.3	47566-01	47927-00	47384-03	47366-02	39331-01
0	0		4.783561644	3/1/2016 0:00	0	0			0	8		0	0	0	0	0	0	0	0	0	0	1	1	S06.31	S06.6	S02.1	S00.05	S49.9	S99.9	R41.2	F04.02	I10.	R07.4	R50.9	R33.	R42.									95550-03	95550-02	95550-01
0	0		4.783561644	3/1/2016 0:00	0	0			0	5		0	0	1	0	0	0	0	0	0	0	0	1	S27.0	S02.1	S03.0	S02.66	T79.7	S22.43	S42.03	S42.02	S51.0	T22.01	T22.02	T21.02	T31.00	S80.81	S30.81	G51.9	R02.	F41.9	B18.2	Z72.0	U79.3	95550-03	95550-00	95550-02	95550-01	95550-10
0	0		4.783561644	3/1/2016 0:00	0	0			0	8		0	1	0	0	0	0	0	0	0	0	0	1	S12.1	S32.01	S22.02	S22.03	E04.1	R91.	M79.29	Z72.0														35400-00	92515-99	47711-00	95550-02	95550-03
0	0		4.783561644	3/1/2016 0:00	0	0			0	7		0	0	1	0	0	0	0	0	0	0	0	1	S22.44	S22.5	S42.11	S27.31	S27.0	S36.11	S50.81	S60.81	S70.81	S89.9	F10.0	B18.2	Z86.43									95550-02	95550-03	95550-01
0	0		4.221917808	3/1/2016 0:00	0	0			0	15		0	1	0	0	0	0	0	0	0	0	0	1	S12.23	S13.15	S14.0	S12.24	S13.16	S12.25	S13.4	S22.01	S22.02	S32.01	S32.03	G40.90	R55.	E86.	E87.1	F05.9	R41.8	E11.9	F17.3	M12.88	Z90.2	48639-00	35400-00	40333-01	48669-00	47726-00
0	0		4.783561644	3/1/2016 0:00	0	0			0	1		0	0	0	0	0	0	0	0	0	0	1	1	S06.5	S06.31	S02.0	S02.1	Z72.0																	95550-02	95550-03
0	0		4.783561644	3/1/2016 0:00	0	0			0	2			0	0	0	1	0	0	0	0	0	0	1	S52.6	M25.51	Z96.61	Z72.0	U86.4	U86.2	U83.2															95550-03
0	0		4.783561644	3/1/2016 0:00	0	0			0	3		0	0	0	0	0	0	0	0	0	0	1	1	S06.5	S06.6	G08.	S02.1	S01.81																	95550-03	95550-02
0	0		4.783561644	3/1/2016 0:00	0	0			0	48			1	0	0	0	0	0	0	0	0	0	1	S12.1	S22.06	S32.01	S32.02	S32.03	S32.04	S32.05	S32.1	S22.42	S42.3	S82.18	S82.28	M84.22	E55.9	I26.9	K59.0	Z50.9					95550-02	95550-03	95550-10	95550-12	95550-00
0	0		4.783561644	3/1/2016 0:00	0	0			0	9		47	0	0	0	0	1	0	0	0	0	0	1	S72.43	Z96.65	S82.41	S27.0	S22.5	S22.44	S26.81	S81.0	S91.3	S91.1	S00.81	S00.31	S61.88	T39.1	T51.0	J96.90	I95.9	F10.1	F17.2	E87.1	J18.9	47528-01	92514-39	38806-00	92209-02	95550-02
0	0		4.783561644	3/1/2016 0:00	0	0			0	4		0	0	0	0	0	0	0	0	0	0	1	1	S06.6	S06.23	S22.44	S00.81	I48.9	F10.1	Z72.0	U82.3														95550-03	95550-02	95550-12
0	0		2.969863014	3/1/2016 0:00	0	0			0	17		0	0	0	1	0	0	0	0	0	0	0	1	S35.8	I72.8	S37.9	S32.5	S32.1	S42.22	S51.0	D62.	R65.3	N17.9	N39.0	B96.1	Z06.51	E86.	I35.0	I95.9	E44.1	I48.0	E87.1	L89.04	R13.	35321-06	13706-02	92062-00	95550-02	95550-03
0	0		4.783561644	3/1/2016 0:00	0	0			0	28		0	0	1	0	0	0	0	0	0	0	0	1	S22.02	S22.03	S06.4	S06.5	S02.0	S02.1	S04.3	S01.0	T89.01	S01.88	S42.11	S27.31	S06.00	S40.0	S60.81	S59.9	S60.2	N39.0	B96.5	Z06.69	B96.2	30029-00	30032-00	90686-01	92514-39	95550-02
0	0		3.432876712	3/1/2016 0:00	0	0			0	27		0	0	0	0	0	0	0	0	0	0	1	1	S06.23	S06.6	S02.8	Z50.9	F10.2	F17.1	N17.9	D50.8	F05.9	K59.0	I50.9	R48.2	R13.	I95.2	S60.88	B18.1	U82.1	U83.2				95550-05	95550-02	95550-03	95550-00	95550-01
0	0		4.783561644	3/1/2016 0:00	0	0			0	10		108	0	0	0	0	0	0	0	0	0	1	1	S06.5	S06.31	G93.8	S02.1	S02.0	S02.8	S01.81	G96.0	S51.88	S91.3	T89.01	F04.02	R11.	R00.0								39612-01	45590-01	92514-20	90580-00	92514-99
0	0		4.783561644	3/1/2016 0:00	0	0			0	3		0	0	0	1	0	0	0	0	0	0	0	1	S32.3	S31.81	S39.0	T79.7	S27.0	S27.32	S27.31	S22.41	S22.01	S01.88	S30.1	S40.0	S70.1	S30.81	S60.81	J98.4	F10.0	F32.90	G47.0	Z72.0		92209-00	95550-03	95550-02	95550-01	95550-10
0	0		4.783561644	3/1/2016 0:00	0	0			0	10		0	0	0	1	0	0	0	0	0	0	0	1	S32.02	S32.03	S22.06	S23.3	S13.4	S10.85	S20.2	S80.9	K59.0	Z92.1												47699-02	92514-10	95550-03	95550-02
0	0		4.783561644	3/1/2016 0:00	0	0			0	25		113	0	0	1	0	0	0	0	0	0	0	1	S32.4	S73.01	S72.08	S74.0	S76.0	S82.21	S81.81	S27.2	S22.5	S22.44	S01.0	S06.01	S01.88	S81.0	J98.1	J98.8	J96.90	T83.0	N36.0	N32.8	R31.	47501-00	48239-00	47963-01	90584-01	47927-00
0	0		4.783561644	3/1/2016 0:00	0	0			0	3	0		0	0	0	1	0	0	0	0	0	0	1	S61.1	T89.02	I48.9
0	0		4.783561644	3/1/2016 0:00	0	0			0	3		0	0	0	1	0	0	0	0	0	0	0	1	S32.01	S22.01	S22.02	S32.1	S33.7	S13.4	E86.															95550-02	95550-03
0	0		4.783561644	3/1/2016 0:00	0	0			0	21		0	0	0	1	0	0	0	0	0	0	0	1	S32.89	S32.5	S32.4	S32.1	S02.2	S02.3	S06.02	S63.02	S63.04	S52.50	S82.18	S83.2	S83.53	S83.44	S83.54	S00.85	S37.30	S39.9	R33.	U83.3		47486-00	90329-00	92514-29	47030-02	47033-00
0	0		4.783561644	3/1/2016 0:00	0	0			0	7		0	0	1	0	0	0	0	0	0	0	0	1	S22.06	S22.05	S22.02	S23.3	S12.23	S12.24	S13.4	S32.01	S06.02	S00.05	S00.1	S40.0	S00.81	S40.81	S60.81	K21.9	K59.0	Z86.43	U79.3			47684-00	95550-03	95550-02	95550-01	95550-08
0	0		4.783561644	3/1/2016 0:00	0	0			0	68			0	0	0	0	1	0	0	0	0	0	1	S72.3	S32.01	S22.06	S32.1	S52.00	S02.2	S36.12	S61.0	S91.3	Z50.9	E66.9	H53.8										95550-00	95550-01	95550-02	95550-03	95550-10
0	0		4.698630137	4/1/2016 0:00	0	0			0	13		0	0	0	1	0	0	0	0	0	0	0	1	S32.3	S32.4	S32.5	S72.10	S22.06	S32.01	M54.5	K59.0	Z86.43													95550-02	95550-03	95550-01
0	0		4.698630137	4/1/2016 0:00	0	0			0	7		0	0	0	1	0	0	0	0	0	0	0	1	S32.01	S32.02	S32.03	S32.04	S33.7	S22.05	S22.06	S27.0	S27.31	S22.44	S39.9	Z72.0										48681-00	92514-20	95550-02	95550-03	95550-01
0	0		4.698630137	4/1/2016 0:00	0	0			0	18		238	0	1	0	0	0	0	0	0	0	0	1	S24.11	S24.71	S22.02	S22.03	S23.12	S27.31	S22.44	S00.81	S80.81	S70.1	S70.0	S30.1	K59.8	N39.0	B96.2	E87.6	I95.9	L89.14	R51.	F43.2		47699-02	92514-19	35330-00	35331-00	92515-99
0	0		4.698630137	4/1/2016 0:00	0	0			0	2		43	0	0	0	0	0	0	0	0	0	1	1	S02.8	S02.2	S02.4	S02.69	S12.24	S12.8	S06.31	S01.7	S27.31	T13.01	S60.2	Z86.43	E11.9									47741-00	90584-01	30032-00	30032-00	30032-00
0	0		4.698630137	4/1/2016 0:00	0	0			0	12		0	0	0	0	0	0	0	0	0	0	1	1	S06.5	S06.28	S06.02	F05.0	N39.0	B96.2	R55.	R07.3	Z75.13	U86.2	U79.3											39600-00	39015-00	92514-29	90001-00	95550-03
0	0		0.079452055	4/1/2016 0:00	0	0			0	14		193	0	0	0	0	0	0	0	0	0	1	1	S06.23	S06.21	S06.5	S06.6	S06.8	S02.0	S02.1	S02.2	S02.4	S02.8	S06.01	S05.3	S05.8	S01.41	S01.88	S40.81	R56.8	R00.1	I95.9	J96.91	T81.2	13882-01	41881-00	42551-01	42854-00	90665-00
0	0		4.698630137	4/1/2016 0:00	0	0			0	9		81	0	0	0	0	0	0	0	0	0	1	1	S06.5	S06.6	S06.4	S06.28	S06.31	G93.8	S02.1	S06.01	S00.55	S00.85	F04.02	I95.9	R45.1									39603-01	39015-02	92514-49	13882-01	90001-02
0	0		4.698630137	4/1/2016 0:00	0	0			0	10		23	0	0	0	0	0	0	0	0	0	1	1	S06.31	S02.1	S00.05	S01.88	F04.02	N17.9	M62.89	R56.8	R11.	Z72.1												13882-00	95550-03	95550-02	95550-00	95550-01
0	0		4.698630137	4/1/2016 0:00	0	0			0	24		375	0	0	0	0	0	0	0	0	0	1	1	S06.23	S06.21	S00.05	S05.1	S81.0	S00.81	S80.81	S00.85	S20.2	S40.0	S80.1	J69.0	J95.8	J13.	E87.6	B18.2	Z72.0	U79.3				13882-02	41880-00	41889-01	92515-99	90901-01
0	0		4.698630137	4/1/2016 0:00	0	0			0	25		220	0	0	0	0	0	0	0	0	0	1	1	S06.4	S06.6	S06.5	S06.21	S02.8	S02.1	S02.0	S01.81	S09.2	S22.02	S22.03	S22.04	S22.05	S22.06	S42.3	S13.4	S60.81	S80.81	S00.45	G93.2	R60.0	39600-00	39015-00	92514-40	13882-02	39015-02
0	0		4.698630137	4/1/2016 0:00	0	0			0	8		0	0	0	0	0	1	0	0	0	0	0	1	S72.41	S72.3	S12.25	S22.01	S13.17	S92.1	S93.0	S43.1	S01.0	S06.02	S71.1	S60.81	S29.9	Z75.13	Z72.0							47528-01	47615-03	90665-00	90665-00	92514-10
0	0		4.698630137	4/1/2016 0:00	0	0			0	4		0	0	1	0	0	0	0	0	0	0	0	1	S22.40	S27.2	S62.21	S42.03	S01.0	S06.02	S70.0	S80.1	S20.41	S40.81	S50.81	S60.81	T84.1									47339-01	30064-00	92511-39	18216-06	95550-02
0	0		4.698630137	4/1/2016 0:00	0	0			0	19		239	1	0	0	0	0	0	0	0	0	0	1	S14.13	S14.74	S13.13	S13.4	S22.01	S02.1	S00.05	S01.88	S00.1	S50.81	I82.8	R57.8	R00.1	I95.9	R25.2							40332-00	47726-00	48678-00	92514-49	13882-01
0	0		4.698630137	4/1/2016 0:00	0	0			0	4		0	0	0	0	0	0	0	0	0	0	1	1	S06.8	E23.6	S06.4	S06.03	S02.1	S02.4	S01.88	E23.2	T39.3	N17.9	F10.0	F15.02	Z72.0									95550-02	95550-03
0	0		0.068493151	4/1/2016 0:00	0	0			0	6		147	1	0	0	0	0	0	0	0	0	0	1	S12.24	S12.22	S12.23	S22.01	S22.02	S22.03	S22.04	S22.05	S22.06	S32.01	S32.02	S32.03	S32.05	S33.15	S32.1	S42.02	S22.32	S82.18	S09.9	S27.31	S71.1	41881-00	92515-99	13882-02	90901-03	92514-99
0	0		4.698630137	4/1/2016 0:00	0	0			0	6		0	0	0	0	0	0	0	0	0	0	1	1	S06.4	S06.33	S02.0	S06.02																		39600-00	92514-10	95550-02	95550-03
0	0		2.194520548	4/1/2016 0:00	0	0			0	31		189	1	0	0	0	0	0	0	0	0	0	1	S14.0	S12.1	S12.0	S13.11	S02.1	S02.0	S02.2	S62.32	S01.88	I48.9	I70.20	R09.2	J39.2	I95.9	R06.1	F05.0	J81.	R00.1	E87.7	E87.5	E87.1	41881-00	41764-00	92514-49	13882-01	47687-00
0	0		2.035616438	4/1/2016 0:00	0	0			0	29		46	0	0	0	0	1	0	0	0	0	0	1	S72.43	S82.11	S82.5	S80.82	S26.81	S81.88	S22.44	S00.01	S50.81	S60.81	S40.81	S50.1	S50.0	S30.1	S90.3	S19.9	E11.9	E83.3	R57.0	R57.1	I95.9	47528-01	47566-01	47600-01	92514-39	47516-00
0	0		4.698630137	4/1/2016 0:00	0	0			0	13		53	0	0	1	0	0	0	0	0	0	0	1	S36.15	S22.5	S22.44	S26.81	S62.33	S61.81	S61.88	S06.01	I95.9	J98.1	J96.90	N17.9	E86.	R94.5	D68.9	R44.1	R10.1	E88.0	U82.3			47342-01	35330-00	92511-99	92209-01	18274-01
0	0		2.567123288	4/1/2016 0:00	0	0			0	7		0	0	0	0	0	0	0	0	0	0	1	1	S06.33	S42.22	S00.05	Z50.9	R47.0	R41.8	R00.0	R32.	K59.0	Z72.0	U79.3											95550-03	95550-02	95550-01	95550-05
0	0		4.698630137	4/1/2016 0:00	0	0			0	2		0	0	0	0	1	0	0	0	0	0	0	1	S42.11	S42.10	S22.44	S27.31	S32.01	S32.02	S32.03	S32.04	S32.05	S50.81	S40.81	Z86.43										95550-01	95550-02	95550-03
0	0		4.698630137	4/1/2016 0:00	0	0			0	9		0	0	0	0	0	0	0	0	0	0	1	1	S02.8	S01.81	T89.03	R02.	S06.02	S32.01	S42.41	S41.81	T89.01	S54.0	S22.32	S81.0	S81.88	S05.0	S00.1	S00.81	S40.81	S70.81	S80.81	S90.81	S60.81	47459-01	90665-00	30111-00	90665-00	30111-00
0	0		4.698630137	4/1/2016 0:00	0	0			0	23		0	0	1	0	0	0	0	0	0	0	0	1	S22.44	S22.5	S22.2	S27.88	S26.81	T79.7	S42.11	S32.3	S32.01	S32.02	S01.88	S61.88	S70.81	S30.81	S30.1	T79.3	L03.13	B95.1	B96.88	B96.1	B95.7	90665-00	30223-00	92514-39	34106-19	90665-00
0	0		4.698630137	4/1/2016 0:00	0	0			0	21		0	0	1	0	0	0	0	0	0	0	0	1	S27.2	S21.83	T79.7	S06.02	D62.	I95.9	K59.0	Z86.43	U79.3													38806-00	90722-00	95550-01	95550-02	95550-03
0	0		4.698630137	4/1/2016 0:00	0	0			0	12		0	0	1	0	0	0	0	0	0	0	0	1	S27.2	S36.03	S22.44	S27.31	S32.01	S32.02	S32.03	S37.81	S30.81	T79.7	D62.	N17.9	E87.2	J22.								38806-00	95550-02	95550-03	95550-01	95550-10
0	0		4.698630137	4/1/2016 0:00	0	0			0	8		0	1	0	0	0	0	0	0	0	0	0	1	S14.10	S14.70	S12.24	S12.25	S13.16	S12.23	S13.0	S13.4	S06.6	S06.01	S27.31	S22.31	S01.0	S01.31	T81.8	R10.4	Z86.43	U79.3				48639-01	48669-00	48684-00	40333-01	47726-00
0	0		4.698630137	4/1/2016 0:00	0	0			0	6		0	0	0	0	0	0	0	0	0	0	1	1	S02.3	S02.4	S02.0	S06.00	S01.0	S22.01	S22.02	S27.0	S86.1	S00.05	S00.1	S80.81	S40.81	S50.81	S60.81	S30.81	S19.9	F32.20	F10.1	Z59.8	Z86.43	95550-02	95550-00	95550-03	95550-12
0	1	GLIOBLASTOMA MULTIFORME	0.646575342	5/1/2016 0:00	1	1	Brain	11/1/2016	1	6		0	0	0	0	0	0	0	0	0	0	1	1	S06.6	S06.33	S06.01	S09.0	S01.88	S61.88	S51.0	E46.	R13.	E11.42	E11.22	E11.71	Z86.43	U82.1								95550-02	95550-05	95550-03	95550-00
0	0		4.616438356	5/1/2016 0:00	0	0			0	3		0	0	0	0	0	0	0	0	0	0	1	1	S06.6	S02.1	S01.81	S52.50	S20.41	S00.1	D66.	B18.2	R41.3													92061-00	95550-02	95550-03	95550-01
0	0		4.616438356	5/1/2016 0:00	0	0			0	32			0	0	1	0	0	0	0	0	0	0	1	S32.5	S32.3	S06.01	S06.6	S02.8	S01.81	S00.81	S83.7	S82.41	S80.1	G57.1	F04.02	Z50.9	Z86.43								96153-00	95550-02	95550-03	95550-00	95550-10
0	0		4.616438356	5/1/2016 0:00	0	0			0	23		0	1	0	0	0	0	0	0	0	0	0	1	S14.13	S14.74	S12.22	S12.23	S29.9	I10.	I95.9	N39.0	B96.5	F05.8	R41.8	E83.4	R13.	R06.2	R05.	L21.9	K59.0	S61.9	R27.8	Z92.21	Z86.43	47699-02	92514-29	48639-00	90574-01	92514-29
0	0		4.616438356	5/1/2016 0:00	0	0			0	11		36	0	0	1	0	0	0	0	0	0	0	1	S36.49	S36.59	S36.53	S36.81	S06.23	S02.62	S06.02	S51.9	S30.81	J22.	D64.9	E83.4	R65.2									13882-01	30566-00	32003-00	90686-01	92514-40
0	0		4.616438356	5/1/2016 0:00	0	0			0	2		26	1	0	0	0	0	0	0	0	0	0	1	S12.24	S12.23	S15.1	S06.01	S22.02	S22.04	S22.05	S22.32	S27.0	S39.9	J69.0	R41.2	Z86.43	U82.3	U83.3							92209-00	95550-03	95550-02	95550-10
0	0		4.616438356	5/1/2016 0:00	0	0			0	29		62	0	1	0	0	0	0	0	0	0	0	1	S24.12	S24.77	S22.06	S32.01	S32.02	S32.03	S32.04	S42.24	S43.01	S06.6	S06.5	S27.1	S22.5	S22.41	S55.1	T79.6	S54.0	S56.2	S51.88	T79.4	S52.52	47702-02	47360-00	92514-19	13882-01	35330-00
0	0		2.473972603	5/1/2016 0:00	0	0			0	6		0	0	0	0	0	0	0	0	0	0	1	1	S06.5	S06.6	S01.83	R13.	D50.0	R56.8	I50.0	J22.	Z92.1	U79.3	U82.3											13706-02	95550-03	95550-05
0	0		4.616438356	5/1/2016 0:00	0	0			0	16		63	0	0	0	0	0	0	0	0	0	1	1	S06.9	S06.01	S12.1	S32.1	S32.5	S32.4	S27.2	S27.31	S36.14	S22.31	S81.0	S60.2	S40.0	S70.1	S80.0	S80.1	F04.03	H53.2	H53.8	H50.5	I95.9	13882-00	47684-00	92515-29	47684-00	95550-03
[truncated: 663 more rows]
[truncated: 182 more columns]
